# Supplementary material for: Identification of Recurrent Chromosome Breaks Underlying Structural Rearrangements in Mammary Cancer Cell Lines
Source: Genes (Basel). 2022 Jul 11;13(7):1228. doi: 10.3390/genes13071228 (PMC9319013; doi:10.3390/genes13071228)
Supplement: Supplementary file 1 [file genes-13-01228-s001.zip]

Archive with 3 entries (3 files):
- FigureS1.pdf
- supplFileS1.xlsx
- supplFileS2.xlsx
