# Supplementary material for: Identification of Recurrent Chromosome Breaks Underlying Structural Rearrangements in Mammary Cancer Cell Lines
Source: Genes (Basel). 2022 Jul 11;13(7):1228. doi: 10.3390/genes13071228 (PMC9319013; doi:10.3390/genes13071228)
Supplement: Supplementary file 1 [file genes-13-01228-s001.zip › supplFileS1.xlsx]

## Sheet: mcf10a_specific_peaks_annotated
Chromosom	Start(bp)	End(bp)	Length(bp)	Strand	DSB	Index	EnsmblGeneName	GeneSart(bp)	GeneEnd(bp)	Strand	DSB-GeneRelationship	DSBStart-GeneStart_Distance	DSBStart-GeneEnd_Distance	OverlapFunction
chr1	564463	565405	943	*	overlaps.mcf10a.peaklist...mcf10a.1a.gr...mcf10a.1b.gr...mcf10a.2a.gr...mcf10a.2b.gr...__001	1	ENSG00000225630	565020	566063	+	overlapStart	-557	385	NearestLocation
chr1	565699	566759	1061	*	overlaps.mcf10a.peaklist...mcf10a.1a.gr...mcf10a.1b.gr...mcf10a.2a.gr...mcf10a.2b.gr...__002	2	ENSG00000237973	566454	567996	+	overlapStart	-755	305	NearestLocation
chr1	725060	725358	299	*	overlaps.mcf10a.peaklist...mcf10a.1a.gr...mcf10a.1b.gr...mcf10a.2a.gr...mcf10a.2b.gr...__003	3	ENSG00000237491	714150	745440	+	inside	10910	10910	NearestLocation
chr1	90844004	90844916	913	*	overlaps.mcf10a.peaklist...mcf10a.1a.gr...mcf10a.1b.gr...mcf10a.2a.gr...mcf10a.2b.gr...__004	4	ENSG00000212459	90719014	90719117	-	upstream	-124887	124887	NearestLocation
chr1	121351932	121352347	416	*	overlaps.mcf10a.peaklist...mcf10a.1a.gr...mcf10a.1b.gr...mcf10a.2a.gr...mcf10a.2b.gr...__005	5	ENSG00000224857	121315744	121322322	-	upstream	-29610	29610	NearestLocation
chr1	224199500	224199905	406	*	overlaps.mcf10a.peaklist...mcf10a.1a.gr...mcf10a.1b.gr...mcf10a.2a.gr...mcf10a.2b.gr...__008	6	ENSG00000263182	224196429	224198314	+	downstream	3071	1186	NearestLocation
chr10	28642199	28642516	318	*	overlaps.mcf10a.peaklist...mcf10a.1a.gr...mcf10a.1b.gr...mcf10a.2a.gr...mcf10a.2b.gr...__009	7	ENSG00000237746	28627483	28629871	-	upstream	-12328	12328	NearestLocation
chr10	39088000	39088776	777	*	overlaps.mcf10a.peaklist...mcf10a.1a.gr...mcf10a.1b.gr...mcf10a.2a.gr...mcf10a.2b.gr...__012	8	ENSG00000233832	39076135	39076239	+	downstream	11865	11761	NearestLocation
chr10	39137206	39137551	346	*	overlaps.mcf10a.peaklist...mcf10a.1a.gr...mcf10a.1b.gr...mcf10a.2a.gr...mcf10a.2b.gr...__017	9	ENSG00000233832	39076135	39076239	+	downstream	61071	60967	NearestLocation
chr10	42372428	42373250	823	*	overlaps.mcf10a.peaklist...mcf10a.1a.gr...mcf10a.1b.gr...mcf10a.2a.gr...mcf10a.2b.gr...__025	10	ENSG00000229485	42644758	42644997	-	downstream	272569	271508	NearestLocation
chr10	42625536	42626279	744	*	overlaps.mcf10a.peaklist...mcf10a.1a.gr...mcf10a.1b.gr...mcf10a.2a.gr...mcf10a.2b.gr...__052	11	ENSG00000229485	42644758	42644997	-	downstream	19461	18479	NearestLocation
chr10	42799531	42800271	741	*	overlaps.mcf10a.peaklist...mcf10a.1a.gr...mcf10a.1b.gr...mcf10a.2a.gr...mcf10a.2b.gr...__053	12	ENSG00000228755	42775182	42777267	-	upstream	-22264	22264	NearestLocation
chr10	42807363	42808257	895	*	overlaps.mcf10a.peaklist...mcf10a.1a.gr...mcf10a.1b.gr...mcf10a.2a.gr...mcf10a.2b.gr...__054	13	ENSG00000228755	42775182	42777267	-	upstream	-30096	30096	NearestLocation
chr11	116458376	116458679	304	*	overlaps.mcf10a.peaklist...mcf10a.1a.gr...mcf10a.1b.gr...mcf10a.2a.gr...mcf10a.2b.gr...__058	14	ENSG00000237937	116510139	116528969	+	upstream	-51763	51460	NearestLocation
chr12	27393343	27394780	1438	*	overlaps.mcf10a.peaklist...mcf10a.1a.gr...mcf10a.1b.gr...mcf10a.2a.gr...mcf10a.2b.gr...__060	15	ENSG00000211455	27396901	27478892	+	upstream	-3558	2121	NearestLocation
chr12	83787384	83788273	890	*	overlaps.mcf10a.peaklist...mcf10a.1a.gr...mcf10a.1b.gr...mcf10a.2a.gr...mcf10a.2b.gr...__061	16	ENSG00000258338	83565369	83566519	+	downstream	222015	220865	NearestLocation
chr15	59831310	59832008	699	*	overlaps.mcf10a.peaklist...mcf10a.1a.gr...mcf10a.1b.gr...mcf10a.2a.gr...mcf10a.2b.gr...__064	17	ENSG00000243780	59817621	59818080	-	upstream	-13230	13230	NearestLocation
chr15	61108219	61108948	730	*	overlaps.mcf10a.peaklist...mcf10a.1a.gr...mcf10a.1b.gr...mcf10a.2a.gr...mcf10a.2b.gr...__065	18	ENSG00000259591	61056105	61057824	+	downstream	52114	50395	NearestLocation
chr18	18518095	18520322	2228	*	overlaps.mcf10a.peaklist...mcf10a.1a.gr...mcf10a.1b.gr...mcf10a.2a.gr...mcf10a.2b.gr...__079	19	ENSG00000216205	18642344	18642434	-	downstream	124339	122022	NearestLocation
chr19	29295442	29296558	1117	*	overlaps.mcf10a.peaklist...mcf10a.1a.gr...mcf10a.1b.gr...mcf10a.2a.gr...mcf10a.2b.gr...__086	20	ENSG00000267799	29281719	29283778	-	upstream	-11664	11664	NearestLocation
chr19	38241626	38242877	1252	*	overlaps.mcf10a.peaklist...mcf10a.1a.gr...mcf10a.1b.gr...mcf10a.2a.gr...mcf10a.2b.gr...__087	21	ENSG00000267152	38219487	38221544	-	upstream	-20082	20082	NearestLocation
chr19	39093033	39094042	1010	*	overlaps.mcf10a.peaklist...mcf10a.1a.gr...mcf10a.1b.gr...mcf10a.2a.gr...mcf10a.2b.gr...__088	22	ENSG00000267291	39086986	39092334	+	downstream	6047	699	NearestLocation
chr2	65446012	65446308	297	*	overlaps.mcf10a.peaklist...mcf10a.1a.gr...mcf10a.1b.gr...mcf10a.2a.gr...mcf10a.2b.gr...__089	23	ENSG00000138071	65454887	65498387	+	upstream	-8875	8579	NearestLocation
chr2	89871098	89871459	362	*	overlaps.mcf10a.peaklist...mcf10a.1a.gr...mcf10a.1b.gr...mcf10a.2a.gr...mcf10a.2b.gr...__097	24	ENSG00000251039	89890601	89891307	+	upstream	-19503	19142	NearestLocation
chr2	89872072	89872411	340	*	overlaps.mcf10a.peaklist...mcf10a.1a.gr...mcf10a.1b.gr...mcf10a.2a.gr...mcf10a.2b.gr...__098	25	ENSG00000251039	89890601	89891307	+	upstream	-18529	18190	NearestLocation
chr2	90398987	90399904	918	*	overlaps.mcf10a.peaklist...mcf10a.1a.gr...mcf10a.1b.gr...mcf10a.2a.gr...mcf10a.2b.gr...__102	26	ENSG00000270999	90458201	90458671	+	upstream	-59214	58297	NearestLocation
chr2	91620469	91621484	1016	*	overlaps.mcf10a.peaklist...mcf10a.1a.gr...mcf10a.1b.gr...mcf10a.2a.gr...mcf10a.2b.gr...__103	27	ENSG00000226615	91635931	91636149	+	upstream	-15462	14447	NearestLocation
chr2	92284244	92284643	400	*	overlaps.mcf10a.peaklist...mcf10a.1a.gr...mcf10a.1b.gr...mcf10a.2a.gr...mcf10a.2b.gr...__105	28	ENSG00000223816	92222172	92223026	-	upstream	-61218	61218	NearestLocation
chr2	207239393	207240330	938	*	overlaps.mcf10a.peaklist...mcf10a.1a.gr...mcf10a.1b.gr...mcf10a.2a.gr...mcf10a.2b.gr...__114	29	ENSG00000269633	207220463	207220843	+	downstream	18930	18550	NearestLocation
chr3	56547611	56549961	2351	*	overlaps.mcf10a.peaklist...mcf10a.1a.gr...mcf10a.1b.gr...mcf10a.2a.gr...mcf10a.2b.gr...__121	30	ENSG00000180376	56591189	56655846	+	upstream	-43578	41228	NearestLocation
chr3	82965234	82966961	1728	*	overlaps.mcf10a.peaklist...mcf10a.1a.gr...mcf10a.1b.gr...mcf10a.2a.gr...mcf10a.2b.gr...__122	31	ENSG00000241095	82855666	82857172	-	upstream	-108062	108062	NearestLocation
chr3	152411891	152412597	707	*	overlaps.mcf10a.peaklist...mcf10a.1a.gr...mcf10a.1b.gr...mcf10a.2a.gr...mcf10a.2b.gr...__124	32	ENSG00000244545	152365935	152368236	+	downstream	45956	43655	NearestLocation
chr4	49133669	49134697	1029	*	overlaps.mcf10a.peaklist...mcf10a.1a.gr...mcf10a.1b.gr...mcf10a.2a.gr...mcf10a.2b.gr...__138	33	ENSG00000222437	49199220	49199301	+	upstream	-65551	64523	NearestLocation
chr4	49136447	49137330	884	*	overlaps.mcf10a.peaklist...mcf10a.1a.gr...mcf10a.1b.gr...mcf10a.2a.gr...mcf10a.2b.gr...__139	34	ENSG00000222437	49199220	49199301	+	upstream	-62773	61890	NearestLocation
chr4	65473874	65474421	548	*	overlaps.mcf10a.peaklist...mcf10a.1a.gr...mcf10a.1b.gr...mcf10a.2a.gr...mcf10a.2b.gr...__162	35	ENSG00000251385	65473421	65474549	-	inside	675	128	NearestLocation
chr4	156384082	156384646	565	*	overlaps.mcf10a.peaklist...mcf10a.1a.gr...mcf10a.1b.gr...mcf10a.2a.gr...mcf10a.2b.gr...__164	36	ENSG00000248907	156382785	156383815	-	upstream	-267	267	NearestLocation
chr5	8620994	8621480	487	*	overlaps.mcf10a.peaklist...mcf10a.1a.gr...mcf10a.1b.gr...mcf10a.2a.gr...mcf10a.2b.gr...__167	37	ENSG00000248765	8619290	8620422	+	downstream	1704	572	NearestLocation
chr5	60057365	60057901	537	*	overlaps.mcf10a.peaklist...mcf10a.1a.gr...mcf10a.1b.gr...mcf10a.2a.gr...mcf10a.2b.gr...__168	38	ENSG00000250148	60039390	60040797	-	upstream	-16568	16568	NearestLocation
chr5	93905190	93906695	1506	*	overlaps.mcf10a.peaklist...mcf10a.1a.gr...mcf10a.1b.gr...mcf10a.2a.gr...mcf10a.2b.gr...__169	39	ENSG00000251340	93905245	93906381	+	includeFeature	-55	55	NearestLocation
chr5	99383225	99384396	1172	*	overlaps.mcf10a.peaklist...mcf10a.1a.gr...mcf10a.1b.gr...mcf10a.2a.gr...mcf10a.2b.gr...__170	40	ENSG00000271687	99382681	99384489	-	inside	1264	93	NearestLocation
chr5	119383441	119384979	1539	*	overlaps.mcf10a.peaklist...mcf10a.1a.gr...mcf10a.1b.gr...mcf10a.2a.gr...mcf10a.2b.gr...__171	41	ENSG00000251293	119581143	119669197	-	downstream	285756	196164	NearestLocation
chr5	129932012	129933209	1198	*	overlaps.mcf10a.peaklist...mcf10a.1a.gr...mcf10a.1b.gr...mcf10a.2a.gr...mcf10a.2b.gr...__174	42	ENSG00000249418	129934041	129934472	+	upstream	-2029	832	NearestLocation
chr5	144562464	144564001	1538	*	overlaps.mcf10a.peaklist...mcf10a.1a.gr...mcf10a.1b.gr...mcf10a.2a.gr...mcf10a.2b.gr...__175	43	ENSG00000221467	144577338	144577422	+	upstream	-14874	13337	NearestLocation
chr6	154845784	154846856	1073	*	overlaps.mcf10a.peaklist...mcf10a.1a.gr...mcf10a.1b.gr...mcf10a.2a.gr...mcf10a.2b.gr...__178	44	ENSG00000153721	154708638	154831793	-	upstream	-13991	13991	NearestLocation
chr7	57241668	57242163	496	*	overlaps.mcf10a.peaklist...mcf10a.1a.gr...mcf10a.1b.gr...mcf10a.2a.gr...mcf10a.2b.gr...__180	45	ENSG00000224880	57241064	57242069	+	overlapEnd	604	94	NearestLocation
chr7	61083428	61083890	463	*	overlaps.mcf10a.peaklist...mcf10a.1a.gr...mcf10a.1b.gr...mcf10a.2a.gr...mcf10a.2b.gr...__182	46	ENSG00000233918	61821869	61822186	+	upstream	-738441	737979	NearestLocation
chr8	25073431	25074864	1434	*	overlaps.mcf10a.peaklist...mcf10a.1a.gr...mcf10a.1b.gr...mcf10a.2a.gr...mcf10a.2b.gr...__185	47	ENSG00000147459	25042238	25275598	+	inside	31193	31193	NearestLocation
chr8	43826798	43827389	592	*	overlaps.mcf10a.peaklist...mcf10a.1a.gr...mcf10a.1b.gr...mcf10a.2a.gr...mcf10a.2b.gr...__187	48	ENSG00000253198	43529413	43529734	-	upstream	-297064	297064	NearestLocation
chr8	43837160	43837868	709	*	overlaps.mcf10a.peaklist...mcf10a.1a.gr...mcf10a.1b.gr...mcf10a.2a.gr...mcf10a.2b.gr...__188	49	ENSG00000253198	43529413	43529734	-	upstream	-307426	307426	NearestLocation
chr8	46842196	46842648	453	*	overlaps.mcf10a.peaklist...mcf10a.1a.gr...mcf10a.1b.gr...mcf10a.2a.gr...mcf10a.2b.gr...__189	50	ENSG00000255915	47172182	47172472	+	upstream	-329986	329534	NearestLocation
chr8	86833417	86834182	766	*	overlaps.mcf10a.peaklist...mcf10a.1a.gr...mcf10a.1b.gr...mcf10a.2a.gr...mcf10a.2b.gr...__191	51	ENSG00000270375	86839131	86840877	-	downstream	7460	4949	NearestLocation
chr8	106891560	106892065	506	*	overlaps.mcf10a.peaklist...mcf10a.1a.gr...mcf10a.1b.gr...mcf10a.2a.gr...mcf10a.2b.gr...__192	52	ENSG00000201627	106941354	106941466	-	downstream	49906	49289	NearestLocation
chr9	72653094	72653604	511	*	overlaps.mcf10a.peaklist...mcf10a.1a.gr...mcf10a.1b.gr...mcf10a.2a.gr...mcf10a.2b.gr...__197	53	ENSG00000165072	72658497	72841886	+	upstream	-5403	4893	NearestLocation
chr9	141121930	141122805	876	*	overlaps.mcf10a.peaklist...mcf10a.1a.gr...mcf10a.1b.gr...mcf10a.2a.gr...mcf10a.2b.gr...__200	54	ENSG00000233013	141106637	141143444	+	inside	15293	15293	NearestLocation
chr9_gl000199_random	84055	85124	1070	*	overlaps.mcf10a.peaklist...mcf10a.1a.gr...mcf10a.1b.gr...mcf10a.2a.gr...mcf10a.2b.gr...__210	55	NA	NA	NA	NA	NA	NA	NA	NA
chr9_gl000199_random	130632	131288	657	*	overlaps.mcf10a.peaklist...mcf10a.1a.gr...mcf10a.1b.gr...mcf10a.2a.gr...mcf10a.2b.gr...__219	56	NA	NA	NA	NA	NA	NA	NA	NA
chr9_gl000199_random	149121	150568	1448	*	overlaps.mcf10a.peaklist...mcf10a.1a.gr...mcf10a.1b.gr...mcf10a.2a.gr...mcf10a.2b.gr...__226	57	NA	NA	NA	NA	NA	NA	NA	NA
chr9_gl000199_random	152367	153068	702	*	overlaps.mcf10a.peaklist...mcf10a.1a.gr...mcf10a.1b.gr...mcf10a.2a.gr...mcf10a.2b.gr...__227	58	NA	NA	NA	NA	NA	NA	NA	NA
chrUn_gl000212	40598	41885	1288	*	overlaps.mcf10a.peaklist...mcf10a.1a.gr...mcf10a.1b.gr...mcf10a.2a.gr...mcf10a.2b.gr...__235	59	NA	NA	NA	NA	NA	NA	NA	NA
chrUn_gl000216	5816	7446	1631	*	overlaps.mcf10a.peaklist...mcf10a.1a.gr...mcf10a.1b.gr...mcf10a.2a.gr...mcf10a.2b.gr...__239	60	NA	NA	NA	NA	NA	NA	NA	NA
chrUn_gl000216	8015	9637	1623	*	overlaps.mcf10a.peaklist...mcf10a.1a.gr...mcf10a.1b.gr...mcf10a.2a.gr...mcf10a.2b.gr...__240	61	NA	NA	NA	NA	NA	NA	NA	NA
chrUn_gl000216	10133	10634	502	*	overlaps.mcf10a.peaklist...mcf10a.1a.gr...mcf10a.1b.gr...mcf10a.2a.gr...mcf10a.2b.gr...__241	62	NA	NA	NA	NA	NA	NA	NA	NA
chrX	58571587	58574125	2539	*	overlaps.mcf10a.peaklist...mcf10a.1a.gr...mcf10a.1b.gr...mcf10a.2a.gr...mcf10a.2b.gr...__255	63	ENSG00000235124	58011120	58012567	+	downstream	560467	559020	NearestLocation
chrX	70959751	70960413	663	*	overlaps.mcf10a.peaklist...mcf10a.1a.gr...mcf10a.1b.gr...mcf10a.2a.gr...mcf10a.2b.gr...__257	64	ENSG00000237182	70956304	70956553	-	upstream	-3198	3198	NearestLocation
chrX	155260045	155260399	355	*	overlaps.mcf10a.peaklist...mcf10a.1a.gr...mcf10a.1b.gr...mcf10a.2a.gr...mcf10a.2b.gr...__258	65	ENSG00000227159	155255323	155257848	-	upstream	-2197	2197	NearestLocation
chrY	13139260	13139660	401	*	overlaps.mcf10a.peaklist...mcf10a.1a.gr...mcf10a.1b.gr...mcf10a.2a.gr...mcf10a.2b.gr...__259	66	ENSG00000271365	13262741	13262939	-	downstream	123679	123081	NearestLocation
chrY	13140133	13140554	422	*	overlaps.mcf10a.peaklist...mcf10a.1a.gr...mcf10a.1b.gr...mcf10a.2a.gr...mcf10a.2b.gr...__260	67	ENSG00000271365	13262741	13262939	-	downstream	122806	122187	NearestLocation
chrY	13650518	13650903	386	*	overlaps.mcf10a.peaklist...mcf10a.1a.gr...mcf10a.1b.gr...mcf10a.2a.gr...mcf10a.2b.gr...__264	68	ENSG00000271375	13629403	13629913	-	upstream	-20605	20605	NearestLocation

## Sheet: mcf7_specific_peaks_annotated
Chromosom	Start(bp)	End(bp)	Length(bp)	Strand	DSB	Index	EnsmblGeneName	GeneSart(bp)	GeneEnd(bp)	Strand	DSB-GeneRelationship	DSBStart-GeneStart_Distance	DSBStart-GeneEnd_Distance	OverlapFunction
chr17	38236657	38237075	419	*	overlaps.mcf7.peaklist...mcf7.1a.gr...mcf7.1b.gr...mcf7.2a.gr...mcf7.2b.gr...__162	113	ENSG00000008838	38175350	38217468	-	upstream	-19189	19189	NearestLocation
chr1	16664852	16665400	549	*	overlaps.mcf7.peaklist...mcf7.1a.gr...mcf7.1b.gr...mcf7.2a.gr...mcf7.2b.gr...__002	2	ENSG00000037637	16573334	16678949	-	inside	14097	13549	NearestLocation
chr14	88889718	88890124	407	*	overlaps.mcf7.peaklist...mcf7.1a.gr...mcf7.1b.gr...mcf7.2a.gr...mcf7.2b.gr...__111	75	ENSG00000042317	88851268	88936694	+	inside	38450	38450	NearestLocation
chr16	75302664	75303209	546	*	overlaps.mcf7.peaklist...mcf7.1a.gr...mcf7.1b.gr...mcf7.2a.gr...mcf7.2b.gr...__147	100	ENSG00000050820	75262928	75301951	-	upstream	-713	713	NearestLocation
chr15	56271120	56271646	527	*	overlaps.mcf7.peaklist...mcf7.1a.gr...mcf7.1b.gr...mcf7.2a.gr...mcf7.2b.gr...__118	81	ENSG00000069869	56119120	56285944	-	inside	14824	14298	NearestLocation
chr11	85965090	85965452	363	*	overlaps.mcf7.peaklist...mcf7.1a.gr...mcf7.1b.gr...mcf7.2a.gr...mcf7.2b.gr...__087	52	ENSG00000074266	85955586	85989855	+	inside	9504	9504	NearestLocation
chr1	236877000	236878544	1545	*	overlaps.mcf7.peaklist...mcf7.1a.gr...mcf7.1b.gr...mcf7.2a.gr...mcf7.2b.gr...__024	22	ENSG00000077522	236849754	236927931	+	inside	27246	27246	NearestLocation
chr12	2992232	2992786	555	*	overlaps.mcf7.peaklist...mcf7.1a.gr...mcf7.1b.gr...mcf7.2a.gr...mcf7.2b.gr...__093	57	ENSG00000078246	2986389	3050306	+	inside	5843	5843	NearestLocation
chr12	133716788	133717100	313	*	overlaps.mcf7.peaklist...mcf7.1a.gr...mcf7.1b.gr...mcf7.2a.gr...mcf7.2b.gr...__104	68	ENSG00000090612	133707570	133783698	+	inside	9218	9218	NearestLocation
chr20	53261244	53261642	399	*	overlaps.mcf7.peaklist...mcf7.1a.gr...mcf7.1b.gr...mcf7.2a.gr...mcf7.2b.gr...__244	168	ENSG00000101134	53092136	53267710	+	inside	169108	6068	NearestLocation
chr20	53262465	53262880	416	*	overlaps.mcf7.peaklist...mcf7.1a.gr...mcf7.1b.gr...mcf7.2a.gr...mcf7.2b.gr...__245	169	ENSG00000101134	53092136	53267710	+	inside	170329	4830	NearestLocation
chr16	16034669	16035006	338	*	overlaps.mcf7.peaklist...mcf7.1a.gr...mcf7.1b.gr...mcf7.2a.gr...mcf7.2b.gr...__127	88	ENSG00000103222	16043434	16236931	+	upstream	-8765	8428	NearestLocation
chr19	45828918	45829252	335	*	overlaps.mcf7.peaklist...mcf7.1a.gr...mcf7.1b.gr...mcf7.2a.gr...mcf7.2b.gr...__188	132	ENSG00000104879	45809672	45826235	-	upstream	-2683	2683	NearestLocation
chr19	50325519	50326002	484	*	overlaps.mcf7.peaklist...mcf7.1a.gr...mcf7.1b.gr...mcf7.2a.gr...mcf7.2b.gr...__190	134	ENSG00000104973	50321539	50342073	+	inside	3980	3980	NearestLocation
chr7	42396657	42397063	407	*	overlaps.mcf7.peaklist...mcf7.1a.gr...mcf7.1b.gr...mcf7.2a.gr...mcf7.2b.gr...__362	249	ENSG00000106571	42000548	42277469	-	upstream	-119188	119188	NearestLocation
chr4	38656858	38657197	340	*	overlaps.mcf7.peaklist...mcf7.1a.gr...mcf7.1b.gr...mcf7.2a.gr...mcf7.2b.gr...__270	190	ENSG00000109787	38665817	38702663	+	upstream	-8959	8620	NearestLocation
chr6	36551108	36551594	487	*	overlaps.mcf7.peaklist...mcf7.1a.gr...mcf7.1b.gr...mcf7.2a.gr...mcf7.2b.gr...__336	226	ENSG00000112081	36562145	36573377	+	upstream	-11037	10551	NearestLocation
chr5	32543501	32543812	312	*	overlaps.mcf7.peaklist...mcf7.1a.gr...mcf7.1b.gr...mcf7.2a.gr...mcf7.2b.gr...__316	208	ENSG00000113387	32531739	32604185	+	inside	11762	11762	NearestLocation
chr1	150313581	150313967	387	*	overlaps.mcf7.peaklist...mcf7.1a.gr...mcf7.1b.gr...mcf7.2a.gr...mcf7.2b.gr...__017	16	ENSG00000117360	150293925	150325671	+	inside	19656	11704	NearestLocation
chr1	214772554	214772965	412	*	overlaps.mcf7.peaklist...mcf7.1a.gr...mcf7.1b.gr...mcf7.2a.gr...mcf7.2b.gr...__023	21	ENSG00000117724	214776538	214837931	+	upstream	-3984	3573	NearestLocation
chr1	161742552	161742858	307	*	overlaps.mcf7.peaklist...mcf7.1a.gr...mcf7.1b.gr...mcf7.2a.gr...mcf7.2b.gr...__019	18	ENSG00000118217	161736084	161933860	+	inside	6468	6468	NearestLocation
chr12	99041031	99041586	556	*	overlaps.mcf7.peaklist...mcf7.1a.gr...mcf7.1b.gr...mcf7.2a.gr...mcf7.2b.gr...__102	66	ENSG00000120868	99038919	99129204	+	inside	2112	2112	NearestLocation
chr7	44764848	44765220	373	*	overlaps.mcf7.peaklist...mcf7.1a.gr...mcf7.1b.gr...mcf7.2a.gr...mcf7.2b.gr...__363	250	ENSG00000122515	44788180	44809477	+	upstream	-23332	22960	NearestLocation
chr2	225278646	225279207	562	*	overlaps.mcf7.peaklist...mcf7.1a.gr...mcf7.1b.gr...mcf7.2a.gr...mcf7.2b.gr...__233	159	ENSG00000124019	225243415	225266802	-	upstream	-11844	11844	NearestLocation
chr20	49337101	49337598	498	*	overlaps.mcf7.peaklist...mcf7.1a.gr...mcf7.1b.gr...mcf7.2a.gr...mcf7.2b.gr...__242	166	ENSG00000124171	49348081	49373332	+	upstream	-10980	10483	NearestLocation
chr17	73199654	73200208	555	*	overlaps.mcf7.peaklist...mcf7.1a.gr...mcf7.1b.gr...mcf7.2a.gr...mcf7.2b.gr...__167	118	ENSG00000125450	73201754	73231853	+	upstream	-2100	1546	NearestLocation
chrX	53274610	53275151	542	*	overlaps.mcf7.peaklist...mcf7.1a.gr...mcf7.1b.gr...mcf7.2a.gr...mcf7.2b.gr...__447	286	ENSG00000126012	53220503	53254604	-	upstream	-20006	20006	NearestLocation
chrX	24087493	24087908	416	*	overlaps.mcf7.peaklist...mcf7.1a.gr...mcf7.1b.gr...mcf7.2a.gr...mcf7.2b.gr...__446	285	ENSG00000130741	24072833	24096088	+	inside	14660	8180	NearestLocation
chr3	47864582	47864937	356	*	overlaps.mcf7.peaklist...mcf7.1a.gr...mcf7.1b.gr...mcf7.2a.gr...mcf7.2b.gr...__258	179	ENSG00000132153	47844399	47891685	+	inside	20183	20183	NearestLocation
chr18	46036798	46038018	1221	*	overlaps.mcf7.peaklist...mcf7.1a.gr...mcf7.1b.gr...mcf7.2a.gr...mcf7.2b.gr...__175	123	ENSG00000134030	46065417	46389588	+	upstream	-28619	27399	NearestLocation
chr11	89379813	89380207	395	*	overlaps.mcf7.peaklist...mcf7.1a.gr...mcf7.1b.gr...mcf7.2a.gr...mcf7.2b.gr...__088	53	ENSG00000134612	89371683	89431886	+	inside	8130	8130	NearestLocation
chr9	129658379	129658850	472	*	overlaps.mcf7.peaklist...mcf7.1a.gr...mcf7.1b.gr...mcf7.2a.gr...mcf7.2b.gr...__404	280	ENSG00000136828	129677053	129985445	+	upstream	-18674	18203	NearestLocation
chr6	55052217	55052588	372	*	overlaps.mcf7.peaklist...mcf7.1a.gr...mcf7.1b.gr...mcf7.2a.gr...mcf7.2b.gr...__340	230	ENSG00000137252	55039050	55147418	+	inside	13167	13167	NearestLocation
chr15	41718526	41719390	865	*	overlaps.mcf7.peaklist...mcf7.1a.gr...mcf7.1b.gr...mcf7.2a.gr...mcf7.2b.gr...__117	80	ENSG00000137815	41700606	41775761	+	inside	17920	17920	NearestLocation
chr4	103329674	103332055	2382	*	overlaps.mcf7.peaklist...mcf7.1a.gr...mcf7.1b.gr...mcf7.2a.gr...mcf7.2b.gr...__301	195	ENSG00000138821	103172198	103352415	-	inside	22741	20360	NearestLocation
chr17	80716259	80716636	378	*	overlaps.mcf7.peaklist...mcf7.1a.gr...mcf7.1b.gr...mcf7.2a.gr...mcf7.2b.gr...__168	119	ENSG00000141556	80709940	80900724	+	inside	6319	6319	NearestLocation
chr19	8681169	8681653	485	*	overlaps.mcf7.peaklist...mcf7.1a.gr...mcf7.1b.gr...mcf7.2a.gr...mcf7.2b.gr...__179	126	ENSG00000142303	8645126	8675620	-	upstream	-5549	5549	NearestLocation
chr6	125256478	125256828	351	*	overlaps.mcf7.peaklist...mcf7.1a.gr...mcf7.1b.gr...mcf7.2a.gr...mcf7.2b.gr...__348	237	ENSG00000146373	125283691	125413779	+	upstream	-27213	26863	NearestLocation
chr10	129892578	129893072	495	*	overlaps.mcf7.peaklist...mcf7.1a.gr...mcf7.1b.gr...mcf7.2a.gr...mcf7.2b.gr...__075	41	ENSG00000148773	129894923	129924649	-	downstream	32071	1851	NearestLocation
chr20	18121462	18121778	317	*	overlaps.mcf7.peaklist...mcf7.1a.gr...mcf7.1b.gr...mcf7.2a.gr...mcf7.2b.gr...__238	163	ENSG00000149474	18118762	18169031	+	inside	2700	2700	NearestLocation
chr5	57892249	57894279	2031	*	overlaps.mcf7.peaklist...mcf7.1a.gr...mcf7.1b.gr...mcf7.2a.gr...mcf7.2b.gr...__317	209	ENSG00000152932	57878048	58155213	+	inside	14201	14201	NearestLocation
chr16	85166068	85166507	440	*	overlaps.mcf7.peaklist...mcf7.1a.gr...mcf7.1b.gr...mcf7.2a.gr...mcf7.2b.gr...__151	104	ENSG00000153789	85131965	85146114	-	upstream	-19954	19954	NearestLocation
chr2	230172031	230172543	513	*	overlaps.mcf7.peaklist...mcf7.1a.gr...mcf7.1b.gr...mcf7.2a.gr...mcf7.2b.gr...__235	160	ENSG00000153823	229715242	230136001	-	upstream	-36030	36030	NearestLocation
chr4	71818359	71818760	402	*	overlaps.mcf7.peaklist...mcf7.1a.gr...mcf7.1b.gr...mcf7.2a.gr...mcf7.2b.gr...__297	191	ENSG00000156136	71858255	71896631	+	upstream	-39896	39495	NearestLocation
chr2	207110707	207111264	558	*	overlaps.mcf7.peaklist...mcf7.1a.gr...mcf7.1b.gr...mcf7.2a.gr...mcf7.2b.gr...__229	156	ENSG00000159186	207100960	207101595	-	upstream	-9112	9112	NearestLocation
chr19	5609062	5609418	357	*	overlaps.mcf7.peaklist...mcf7.1a.gr...mcf7.1b.gr...mcf7.2a.gr...mcf7.2b.gr...__178	125	ENSG00000160633	5623046	5668489	+	upstream	-13984	13628	NearestLocation
chr1	156218310	156218774	465	*	overlaps.mcf7.peaklist...mcf7.1a.gr...mcf7.1b.gr...mcf7.2a.gr...mcf7.2b.gr...__018	17	ENSG00000160781	156213206	156217881	-	upstream	-429	429	NearestLocation
chr4	95205477	95205830	354	*	overlaps.mcf7.peaklist...mcf7.1a.gr...mcf7.1b.gr...mcf7.2a.gr...mcf7.2b.gr...__299	193	ENSG00000163106	95219686	95264027	-	downstream	58550	13856	NearestLocation
chr14	65020541	65020969	429	*	overlaps.mcf7.peaklist...mcf7.1a.gr...mcf7.1b.gr...mcf7.2a.gr...mcf7.2b.gr...__107	71	ENSG00000165807	65016620	65056098	+	inside	3921	3921	NearestLocation
chr10	103268668	103269110	443	*	overlaps.mcf7.peaklist...mcf7.1a.gr...mcf7.1b.gr...mcf7.2a.gr...mcf7.2b.gr...__071	37	ENSG00000166171	103330317	103369425	+	upstream	-61649	61207	NearestLocation
chr15	83897959	83899774	1816	*	overlaps.mcf7.peaklist...mcf7.1a.gr...mcf7.1b.gr...mcf7.2a.gr...mcf7.2b.gr...__122	84	ENSG00000166503	83784320	83876770	-	upstream	-21189	21189	NearestLocation
chr5	178129083	178129396	314	*	overlaps.mcf7.peaklist...mcf7.1a.gr...mcf7.1b.gr...mcf7.2a.gr...mcf7.2b.gr...__330	220	ENSG00000169131	178138593	178157703	-	downstream	28620	9197	NearestLocation
chr5	131990592	131991013	422	*	overlaps.mcf7.peaklist...mcf7.1a.gr...mcf7.1b.gr...mcf7.2a.gr...mcf7.2b.gr...__325	215	ENSG00000169194	131991955	131996802	+	upstream	-1363	942	NearestLocation
chr20	37091889	37093094	1206	*	overlaps.mcf7.peaklist...mcf7.1a.gr...mcf7.1b.gr...mcf7.2a.gr...mcf7.2b.gr...__241	165	ENSG00000170471	37101459	37207504	+	upstream	-9570	8365	NearestLocation
chr1	41523790	41524146	357	*	overlaps.mcf7.peaklist...mcf7.1a.gr...mcf7.1b.gr...mcf7.2a.gr...mcf7.2b.gr...__005	5	ENSG00000171790	41481269	41488909	-	upstream	-34881	34881	NearestLocation
chr11	65225426	65225806	381	*	overlaps.mcf7.peaklist...mcf7.1a.gr...mcf7.1b.gr...mcf7.2a.gr...mcf7.2b.gr...__085	50	ENSG00000173727	65222728	65234028	+	inside	2698	2698	NearestLocation
chr4	1689259	1689642	384	*	overlaps.mcf7.peaklist...mcf7.1a.gr...mcf7.1b.gr...mcf7.2a.gr...mcf7.2b.gr...__269	189	ENSG00000174137	1619642	1686029	-	upstream	-3230	3230	NearestLocation
chr6	157837697	157838111	415	*	overlaps.mcf7.peaklist...mcf7.1a.gr...mcf7.1b.gr...mcf7.2a.gr...mcf7.2b.gr...__352	240	ENSG00000175048	157802165	158099178	+	inside	35532	35532	NearestLocation
chr6	166701315	166702684	1370	*	overlaps.mcf7.peaklist...mcf7.1a.gr...mcf7.1b.gr...mcf7.2a.gr...mcf7.2b.gr...__353	241	ENSG00000176381	166719168	166721936	-	downstream	20621	16484	NearestLocation
chr19	44022903	44023246	344	*	overlaps.mcf7.peaklist...mcf7.1a.gr...mcf7.1b.gr...mcf7.2a.gr...mcf7.2b.gr...__187	131	ENSG00000176472	44029649	44040282	+	upstream	-6746	6403	NearestLocation
chr16	31220324	31220683	360	*	overlaps.mcf7.peaklist...mcf7.1a.gr...mcf7.1b.gr...mcf7.2a.gr...mcf7.2b.gr...__130	90	ENSG00000177238	31225342	31236510	+	upstream	-5018	4659	NearestLocation
chr7	75844360	75844823	464	*	overlaps.mcf7.peaklist...mcf7.1a.gr...mcf7.1b.gr...mcf7.2a.gr...mcf7.2b.gr...__372	258	ENSG00000177679	75831216	75916605	+	inside	13144	13144	NearestLocation
chr12	19006087	19006517	431	*	overlaps.mcf7.peaklist...mcf7.1a.gr...mcf7.1b.gr...mcf7.2a.gr...mcf7.2b.gr...__094	58	ENSG00000177938	18891045	18892121	+	downstream	115042	113966	NearestLocation
chr7	1206605	1207053	449	*	overlaps.mcf7.peaklist...mcf7.1a.gr...mcf7.1b.gr...mcf7.2a.gr...mcf7.2b.gr...__355	242	ENSG00000178381	1191707	1200395	-	upstream	-6210	6210	NearestLocation
chr10	51721126	51721444	319	*	overlaps.mcf7.peaklist...mcf7.1a.gr...mcf7.1b.gr...mcf7.2a.gr...mcf7.2b.gr...__065	32	ENSG00000178440	51732523	51741813	+	upstream	-11397	11079	NearestLocation
chr17	12346347	12347311	965	*	overlaps.mcf7.peaklist...mcf7.1a.gr...mcf7.1b.gr...mcf7.2a.gr...mcf7.2b.gr...__154	106	ENSG00000179136	12453099	12546171	+	upstream	-106752	105788	NearestLocation
chr12	40105757	40108208	2452	*	overlaps.mcf7.peaklist...mcf7.1a.gr...mcf7.1b.gr...mcf7.2a.gr...mcf7.2b.gr...__098	62	ENSG00000180116	40019969	40302102	+	inside	85788	85788	NearestLocation
chr17	42644164	42644510	347	*	overlaps.mcf7.peaklist...mcf7.1a.gr...mcf7.1b.gr...mcf7.2a.gr...mcf7.2b.gr...__163	114	ENSG00000180340	42634925	42636907	+	downstream	9239	7257	NearestLocation
chr22	18720515	18721602	1088	*	overlaps.mcf7.peaklist...mcf7.1a.gr...mcf7.1b.gr...mcf7.2a.gr...mcf7.2b.gr...__251	173	ENSG00000182824	18721427	18745407	+	overlapStart	-912	175	NearestLocation
chr7	71991472	71991819	348	*	overlaps.mcf7.peaklist...mcf7.1a.gr...mcf7.1b.gr...mcf7.2a.gr...mcf7.2b.gr...__369	255	ENSG00000183166	71244476	71912136	-	upstream	-79336	79336	NearestLocation
chr22	18878079	18880094	2016	*	overlaps.mcf7.peaklist...mcf7.1a.gr...mcf7.1b.gr...mcf7.2a.gr...mcf7.2b.gr...__252	174	ENSG00000183628	18893541	18901751	+	upstream	-15462	13447	NearestLocation
chr7	70464445	70464845	401	*	overlaps.mcf7.peaklist...mcf7.1a.gr...mcf7.1b.gr...mcf7.2a.gr...mcf7.2b.gr...__368	254	ENSG00000185274	70597155	71178585	+	upstream	-132710	132310	NearestLocation
chr6	73323297	73323847	551	*	overlaps.mcf7.peaklist...mcf7.1a.gr...mcf7.1b.gr...mcf7.2a.gr...mcf7.2b.gr...__343	232	ENSG00000185760	73331520	73908574	+	upstream	-8223	7673	NearestLocation
chr6	97503673	97504077	405	*	overlaps.mcf7.peaklist...mcf7.1a.gr...mcf7.1b.gr...mcf7.2a.gr...mcf7.2b.gr...__346	235	ENSG00000186231	97372605	97588630	+	inside	131068	84553	NearestLocation
chr16	14221499	14221894	396	*	overlaps.mcf7.peaklist...mcf7.1a.gr...mcf7.1b.gr...mcf7.2a.gr...mcf7.2b.gr...__126	87	ENSG00000186260	14165178	14360630	+	inside	56321	56321	NearestLocation
chr8	7341233	7342056	824	*	overlaps.mcf7.peaklist...mcf7.1a.gr...mcf7.1b.gr...mcf7.2a.gr...mcf7.2b.gr...__379	264	ENSG00000187082	7340026	7343922	-	inside	2689	1207	NearestLocation
chr7	15569016	15571070	2055	*	overlaps.mcf7.peaklist...mcf7.1a.gr...mcf7.1b.gr...mcf7.2a.gr...mcf7.2b.gr...__357	244	ENSG00000187546	15239943	15601640	-	inside	32624	30570	NearestLocation
chr22	18686069	18690254	4186	*	overlaps.mcf7.peaklist...mcf7.1a.gr...mcf7.1b.gr...mcf7.2a.gr...mcf7.2b.gr...__250	172	ENSG00000187979	18660805	18688682	-	overlapStart	2613	1572	NearestLocation
chr22	20687544	20691705	4162	*	overlaps.mcf7.peaklist...mcf7.1a.gr...mcf7.1b.gr...mcf7.2a.gr...mcf7.2b.gr...__254	175	ENSG00000188280	20692438	20716938	+	upstream	-4894	733	NearestLocation
chr9	112935419	112935748	330	*	overlaps.mcf7.peaklist...mcf7.1a.gr...mcf7.1b.gr...mcf7.2a.gr...mcf7.2b.gr...__402	279	ENSG00000188959	112952328	112970469	-	downstream	35050	16580	NearestLocation
chr2	42842116	42842505	390	*	overlaps.mcf7.peaklist...mcf7.1a.gr...mcf7.1b.gr...mcf7.2a.gr...mcf7.2b.gr...__193	137	ENSG00000194270	42865101	42865188	+	upstream	-22985	22596	NearestLocation
chr1	35529896	35530392	497	*	overlaps.mcf7.peaklist...mcf7.1a.gr...mcf7.1b.gr...mcf7.2a.gr...mcf7.2b.gr...__004	4	ENSG00000197056	35525387	35581460	+	inside	4509	4509	NearestLocation
chr2	197812693	197813201	509	*	overlaps.mcf7.peaklist...mcf7.1a.gr...mcf7.1b.gr...mcf7.2a.gr...mcf7.2b.gr...__226	153	ENSG00000197121	197697728	197792520	-	upstream	-20173	20173	NearestLocation
chr8	30527318	30527816	499	*	overlaps.mcf7.peaklist...mcf7.1a.gr...mcf7.1b.gr...mcf7.2a.gr...mcf7.2b.gr...__384	268	ENSG00000197265	30435835	30515768	-	upstream	-11550	11550	NearestLocation
chr13	50583872	50584279	408	*	overlaps.mcf7.peaklist...mcf7.1a.gr...mcf7.1b.gr...mcf7.2a.gr...mcf7.2b.gr...__106	70	ENSG00000198553	50589390	50595058	+	upstream	-5518	5111	NearestLocation
chrX	153025629	153026053	425	*	overlaps.mcf7.peaklist...mcf7.1a.gr...mcf7.1b.gr...mcf7.2a.gr...mcf7.2b.gr...__455	292	ENSG00000198753	153029651	153044801	+	upstream	-4022	3598	NearestLocation
chr16	46385913	46390530	4618	*	overlaps.mcf7.peaklist...mcf7.1a.gr...mcf7.1b.gr...mcf7.2a.gr...mcf7.2b.gr...__132	91	ENSG00000199448	46590001	46590103	-	downstream	204190	199471	NearestLocation
chr16	46390980	46396230	5251	*	overlaps.mcf7.peaklist...mcf7.1a.gr...mcf7.1b.gr...mcf7.2a.gr...mcf7.2b.gr...__133	92	ENSG00000199448	46590001	46590103	-	downstream	199123	193771	NearestLocation
chr16	46399321	46400293	973	*	overlaps.mcf7.peaklist...mcf7.1a.gr...mcf7.1b.gr...mcf7.2a.gr...mcf7.2b.gr...__135	93	ENSG00000199448	46590001	46590103	-	downstream	190782	189708	NearestLocation
chr16	46401362	46403042	1681	*	overlaps.mcf7.peaklist...mcf7.1a.gr...mcf7.1b.gr...mcf7.2a.gr...mcf7.2b.gr...__136	94	ENSG00000199448	46590001	46590103	-	downstream	188741	186959	NearestLocation
chr16	46416705	46417749	1045	*	overlaps.mcf7.peaklist...mcf7.1a.gr...mcf7.1b.gr...mcf7.2a.gr...mcf7.2b.gr...__139	95	ENSG00000199448	46590001	46590103	-	downstream	173398	172252	NearestLocation
chr16	46426701	46429263	2563	*	overlaps.mcf7.peaklist...mcf7.1a.gr...mcf7.1b.gr...mcf7.2a.gr...mcf7.2b.gr...__141	96	ENSG00000199448	46590001	46590103	-	downstream	163402	160738	NearestLocation
chr16	46435086	46435522	437	*	overlaps.mcf7.peaklist...mcf7.1a.gr...mcf7.1b.gr...mcf7.2a.gr...mcf7.2b.gr...__143	97	ENSG00000199448	46590001	46590103	-	downstream	155017	154479	NearestLocation
chr15	27551298	27554206	2909	*	overlaps.mcf7.peaklist...mcf7.1a.gr...mcf7.1b.gr...mcf7.2a.gr...mcf7.2b.gr...__113	77	ENSG00000200326	27525465	27525583	-	upstream	-25715	25715	NearestLocation
chr7	35961051	35961488	438	*	overlaps.mcf7.peaklist...mcf7.1a.gr...mcf7.1b.gr...mcf7.2a.gr...mcf7.2b.gr...__359	246	ENSG00000200446	35969768	35969874	-	downstream	8823	8280	NearestLocation
chr19	32725375	32725729	355	*	overlaps.mcf7.peaklist...mcf7.1a.gr...mcf7.1b.gr...mcf7.2a.gr...mcf7.2b.gr...__184	128	ENSG00000200738	32734871	32734989	-	downstream	9614	9142	NearestLocation
chr11	107967055	107967400	346	*	overlaps.mcf7.peaklist...mcf7.1a.gr...mcf7.1b.gr...mcf7.2a.gr...mcf7.2b.gr...__089	54	ENSG00000200855	107955640	107955741	+	downstream	11415	11314	NearestLocation
chr12	19799922	19800475	554	*	overlaps.mcf7.peaklist...mcf7.1a.gr...mcf7.1b.gr...mcf7.2a.gr...mcf7.2b.gr...__095	59	ENSG00000200885	19877369	19877533	+	upstream	-77447	76894	NearestLocation
chr3	102527187	102528059	873	*	overlaps.mcf7.peaklist...mcf7.1a.gr...mcf7.1b.gr...mcf7.2a.gr...mcf7.2b.gr...__262	182	ENSG00000201065	102473908	102474014	-	upstream	-53173	53173	NearestLocation
chr10	54593754	54595101	1348	*	overlaps.mcf7.peaklist...mcf7.1a.gr...mcf7.1b.gr...mcf7.2a.gr...mcf7.2b.gr...__067	34	ENSG00000201196	54612367	54612463	+	upstream	-18613	17266	NearestLocation
chr2	201747618	201747942	325	*	overlaps.mcf7.peaklist...mcf7.1a.gr...mcf7.1b.gr...mcf7.2a.gr...mcf7.2b.gr...__227	154	ENSG00000201499	201746438	201746544	-	upstream	-1074	1074	NearestLocation
chr1	241749054	241749602	549	*	overlaps.mcf7.peaklist...mcf7.1a.gr...mcf7.1b.gr...mcf7.2a.gr...mcf7.2b.gr...__026	24	ENSG00000203668	241792155	241799232	-	downstream	50178	42553	NearestLocation
chr7	74895627	74896127	501	*	overlaps.mcf7.peaklist...mcf7.1a.gr...mcf7.1b.gr...mcf7.2a.gr...mcf7.2b.gr...__371	257	ENSG00000205508	74910311	74918380	+	upstream	-14684	14184	NearestLocation
chr7	74681371	74681880	510	*	overlaps.mcf7.peaklist...mcf7.1a.gr...mcf7.1b.gr...mcf7.2a.gr...mcf7.2b.gr...__370	256	ENSG00000205509	74696066	74704116	+	upstream	-14695	14186	NearestLocation
chr19	50052893	50053227	335	*	overlaps.mcf7.peaklist...mcf7.1a.gr...mcf7.1b.gr...mcf7.2a.gr...mcf7.2b.gr...__189	133	ENSG00000207073	50069929	50070029	+	upstream	-17036	16702	NearestLocation
chr1	148238960	148239458	499	*	overlaps.mcf7.peaklist...mcf7.1a.gr...mcf7.1b.gr...mcf7.2a.gr...mcf7.2b.gr...__016	15	ENSG00000207501	148241465	148241628	+	upstream	-2505	2007	NearestLocation
chr2	47610444	47610849	406	*	overlaps.mcf7.peaklist...mcf7.1a.gr...mcf7.1b.gr...mcf7.2a.gr...mcf7.2b.gr...__194	138	ENSG00000207923	47604814	47604909	+	downstream	5630	5535	NearestLocation
chr6	105491218	105491544	327	*	overlaps.mcf7.peaklist...mcf7.1a.gr...mcf7.1b.gr...mcf7.2a.gr...mcf7.2b.gr...__347	236	ENSG00000212147	105493437	105493543	-	downstream	2325	1893	NearestLocation
chr4	167715364	167715884	521	*	overlaps.mcf7.peaklist...mcf7.1a.gr...mcf7.1b.gr...mcf7.2a.gr...mcf7.2b.gr...__306	200	ENSG00000212373	167839515	167839629	-	downstream	124265	123631	NearestLocation
chr21	30544128	30544665	538	*	overlaps.mcf7.peaklist...mcf7.1a.gr...mcf7.1b.gr...mcf7.2a.gr...mcf7.2b.gr...__248	170	ENSG00000212479	30552747	30552960	-	downstream	8832	8082	NearestLocation
chr5	21832693	21833876	1184	*	overlaps.mcf7.peaklist...mcf7.1a.gr...mcf7.1b.gr...mcf7.2a.gr...mcf7.2b.gr...__315	207	ENSG00000213430	21882694	21884421	+	upstream	-50001	48818	NearestLocation
chr10	95051882	95052402	521	*	overlaps.mcf7.peaklist...mcf7.1a.gr...mcf7.1b.gr...mcf7.2a.gr...mcf7.2b.gr...__070	36	ENSG00000213432	95043761	95044315	-	upstream	-7567	7567	NearestLocation
chr20	14812426	14812787	362	*	overlaps.mcf7.peaklist...mcf7.1a.gr...mcf7.1b.gr...mcf7.2a.gr...mcf7.2b.gr...__237	162	ENSG00000213950	14738209	14738702	+	downstream	74217	73724	NearestLocation
chr3	11261400	11261730	331	*	overlaps.mcf7.peaklist...mcf7.1a.gr...mcf7.1b.gr...mcf7.2a.gr...mcf7.2b.gr...__256	177	ENSG00000213964	11275942	11276268	-	downstream	14868	14212	NearestLocation
chr3	175415629	175416285	657	*	overlaps.mcf7.peaklist...mcf7.1a.gr...mcf7.1b.gr...mcf7.2a.gr...mcf7.2b.gr...__265	185	ENSG00000214192	175436019	175436458	-	downstream	20829	19734	NearestLocation
chr5	177279827	177280187	361	*	overlaps.mcf7.peaklist...mcf7.1a.gr...mcf7.1b.gr...mcf7.2a.gr...mcf7.2b.gr...__329	219	ENSG00000214351	177263435	177264647	-	upstream	-15180	15180	NearestLocation
chr1	28451183	28451495	313	*	overlaps.mcf7.peaklist...mcf7.1a.gr...mcf7.1b.gr...mcf7.2a.gr...mcf7.2b.gr...__003	3	ENSG00000214812	28446960	28447832	-	upstream	-3351	3351	NearestLocation
chr9	6488249	6488636	388	*	overlaps.mcf7.peaklist...mcf7.1a.gr...mcf7.1b.gr...mcf7.2a.gr...mcf7.2b.gr...__397	278	ENSG00000215066	6467618	6470375	-	upstream	-17874	17874	NearestLocation
chr10	38881561	38882174	614	*	overlaps.mcf7.peaklist...mcf7.1a.gr...mcf7.1b.gr...mcf7.2a.gr...mcf7.2b.gr...__027	25	ENSG00000215151	38894549	38898740	+	upstream	-12988	12375	NearestLocation
chr6	27656374	27656807	434	*	overlaps.mcf7.peaklist...mcf7.1a.gr...mcf7.1b.gr...mcf7.2a.gr...mcf7.2b.gr...__335	225	ENSG00000216676	27620381	27620604	-	upstream	-35770	35770	NearestLocation
chr6	80801958	80802393	436	*	overlaps.mcf7.peaklist...mcf7.1a.gr...mcf7.1b.gr...mcf7.2a.gr...mcf7.2b.gr...__345	234	ENSG00000217377	80787446	80788079	-	upstream	-13879	13879	NearestLocation
chr6	58267712	58268118	407	*	overlaps.mcf7.peaklist...mcf7.1a.gr...mcf7.1b.gr...mcf7.2a.gr...mcf7.2b.gr...__341	231	ENSG00000218189	58263736	58265293	+	downstream	3976	2419	NearestLocation
chr6	53069784	53070098	315	*	overlaps.mcf7.peaklist...mcf7.1a.gr...mcf7.1b.gr...mcf7.2a.gr...mcf7.2b.gr...__339	229	ENSG00000218713	53071396	53073495	-	downstream	3711	1298	NearestLocation
chr6	78300217	78301136	920	*	overlaps.mcf7.peaklist...mcf7.1a.gr...mcf7.1b.gr...mcf7.2a.gr...mcf7.2b.gr...__344	233	ENSG00000219253	78205836	78206388	+	downstream	94381	93829	NearestLocation
chr6	138360316	138360647	332	*	overlaps.mcf7.peaklist...mcf7.1a.gr...mcf7.1b.gr...mcf7.2a.gr...mcf7.2b.gr...__350	238	ENSG00000219463	138316407	138317284	+	downstream	43909	43032	NearestLocation
chr14	91601992	91602375	384	*	overlaps.mcf7.peaklist...mcf7.1a.gr...mcf7.1b.gr...mcf7.2a.gr...mcf7.2b.gr...__112	76	ENSG00000221102	91592769	91592897	+	downstream	9223	9095	NearestLocation
chr12	111558905	111559285	381	*	overlaps.mcf7.peaklist...mcf7.1a.gr...mcf7.1b.gr...mcf7.2a.gr...mcf7.2b.gr...__103	67	ENSG00000221259	111511772	111511893	+	downstream	47133	47012	NearestLocation
chr4	102060504	102060949	446	*	overlaps.mcf7.peaklist...mcf7.1a.gr...mcf7.1b.gr...mcf7.2a.gr...mcf7.2b.gr...__300	194	ENSG00000221265	102251459	102251571	-	downstream	191067	190510	NearestLocation
chr3	52601581	52601913	333	*	overlaps.mcf7.peaklist...mcf7.1a.gr...mcf7.1b.gr...mcf7.2a.gr...mcf7.2b.gr...__259	180	ENSG00000221518	52594586	52594723	+	downstream	6995	6858	NearestLocation
chr2	236489778	236490198	421	*	overlaps.mcf7.peaklist...mcf7.1a.gr...mcf7.1b.gr...mcf7.2a.gr...mcf7.2b.gr...__236	161	ENSG00000221704	236480575	236480647	+	downstream	9203	9131	NearestLocation
chr7	146408551	146409476	926	*	overlaps.mcf7.peaklist...mcf7.1a.gr...mcf7.1b.gr...mcf7.2a.gr...mcf7.2b.gr...__378	263	ENSG00000221766	146593689	146593785	-	downstream	185234	184213	NearestLocation
chr3	170554004	170554808	805	*	overlaps.mcf7.peaklist...mcf7.1a.gr...mcf7.1b.gr...mcf7.2a.gr...mcf7.2b.gr...__264	184	ENSG00000222411	170559884	170559961	-	downstream	5957	5076	NearestLocation
chr1	78256926	78257354	429	*	overlaps.mcf7.peaklist...mcf7.1a.gr...mcf7.1b.gr...mcf7.2a.gr...mcf7.2b.gr...__009	9	ENSG00000222849	78245589	78245684	+	downstream	11337	11242	NearestLocation
chr2	92309504	92310837	1334	*	overlaps.mcf7.peaklist...mcf7.1a.gr...mcf7.1b.gr...mcf7.2a.gr...mcf7.2b.gr...__211	144	ENSG00000223816	92222172	92223026	-	upstream	-86478	86478	NearestLocation
chrY	15320863	15321444	582	*	overlaps.mcf7.peaklist...mcf7.1a.gr...mcf7.1b.gr...mcf7.2a.gr...mcf7.2b.gr...__469	296	ENSG00000223915	15342765	15343320	+	upstream	-21902	21321	NearestLocation
chr1	94008000	94008441	442	*	overlaps.mcf7.peaklist...mcf7.1a.gr...mcf7.1b.gr...mcf7.2a.gr...mcf7.2b.gr...__011	11	ENSG00000224093	94057756	94071130	+	upstream	-49756	49315	NearestLocation
chr7	3396685	3397059	375	*	overlaps.mcf7.peaklist...mcf7.1a.gr...mcf7.1b.gr...mcf7.2a.gr...mcf7.2b.gr...__356	243	ENSG00000224593	3377521	3378233	+	downstream	19164	18452	NearestLocation
chr7	64054895	64055218	324	*	overlaps.mcf7.peaklist...mcf7.1a.gr...mcf7.1b.gr...mcf7.2a.gr...mcf7.2b.gr...__366	252	ENSG00000224669	64043111	64043585	+	downstream	11784	11310	NearestLocation
chrX	53758404	53758767	364	*	overlaps.mcf7.peaklist...mcf7.1a.gr...mcf7.1b.gr...mcf7.2a.gr...mcf7.2b.gr...__448	287	ENSG00000224735	53785524	53785702	+	upstream	-27120	26757	NearestLocation
chr1	105556143	105556517	375	*	overlaps.mcf7.peaklist...mcf7.1a.gr...mcf7.1b.gr...mcf7.2a.gr...mcf7.2b.gr...__012	12	ENSG00000225036	105976616	105977443	+	upstream	-420473	420099	NearestLocation
chr2	131292162	131292730	569	*	overlaps.mcf7.peaklist...mcf7.1a.gr...mcf7.1b.gr...mcf7.2a.gr...mcf7.2b.gr...__220	147	ENSG00000225341	131287848	131294755	+	inside	4314	2025	NearestLocation
chr2	91596730	91597865	1136	*	overlaps.mcf7.peaklist...mcf7.1a.gr...mcf7.1b.gr...mcf7.2a.gr...mcf7.2b.gr...__206	142	ENSG00000226615	91635931	91636149	+	upstream	-39201	38066	NearestLocation
chr2	91610878	91611976	1099	*	overlaps.mcf7.peaklist...mcf7.1a.gr...mcf7.1b.gr...mcf7.2a.gr...mcf7.2b.gr...__207	143	ENSG00000226615	91635931	91636149	+	upstream	-25053	23955	NearestLocation
chr10	126651834	126652213	380	*	overlaps.mcf7.peaklist...mcf7.1a.gr...mcf7.1b.gr...mcf7.2a.gr...mcf7.2b.gr...__074	40	ENSG00000226899	126633773	126635001	-	upstream	-16833	16833	NearestLocation
chr10	114861870	114862269	400	*	overlaps.mcf7.peaklist...mcf7.1a.gr...mcf7.1b.gr...mcf7.2a.gr...mcf7.2b.gr...__073	39	ENSG00000227560	114747235	114747624	+	downstream	114635	114246	NearestLocation
chr20	51820466	51821066	601	*	overlaps.mcf7.peaklist...mcf7.1a.gr...mcf7.1b.gr...mcf7.2a.gr...mcf7.2b.gr...__243	167	ENSG00000227705	51812768	51825244	-	inside	4778	4178	NearestLocation
chr2	28665830	28666174	345	*	overlaps.mcf7.peaklist...mcf7.1a.gr...mcf7.1b.gr...mcf7.2a.gr...mcf7.2b.gr...__191	135	ENSG00000227938	28671034	28673051	-	downstream	7221	4860	NearestLocation
chr2	124741462	124741955	494	*	overlaps.mcf7.peaklist...mcf7.1a.gr...mcf7.1b.gr...mcf7.2a.gr...mcf7.2b.gr...__218	145	ENSG00000228400	124774435	124782750	-	downstream	41288	32480	NearestLocation
chr10	54449359	54449673	315	*	overlaps.mcf7.peaklist...mcf7.1a.gr...mcf7.1b.gr...mcf7.2a.gr...mcf7.2b.gr...__066	33	ENSG00000228651	54316462	54515169	-	inside	65810	65496	NearestLocation
chrX	71056464	71056883	420	*	overlaps.mcf7.peaklist...mcf7.1a.gr...mcf7.1b.gr...mcf7.2a.gr...mcf7.2b.gr...__451	288	ENSG00000229030	71068625	71068854	+	upstream	-12161	11742	NearestLocation
chr3	184492288	184492609	322	*	overlaps.mcf7.peaklist...mcf7.1a.gr...mcf7.1b.gr...mcf7.2a.gr...mcf7.2b.gr...__267	187	ENSG00000229433	184474177	184490943	-	upstream	-1345	1345	NearestLocation
chr7	80296745	80297158	414	*	overlaps.mcf7.peaklist...mcf7.1a.gr...mcf7.1b.gr...mcf7.2a.gr...mcf7.2b.gr...__373	259	ENSG00000229436	80291647	80291901	-	upstream	-4844	4844	NearestLocation
chr10	42383255	42383770	516	*	overlaps.mcf7.peaklist...mcf7.1a.gr...mcf7.1b.gr...mcf7.2a.gr...mcf7.2b.gr...__045	29	ENSG00000229485	42644758	42644997	-	downstream	261742	260988	NearestLocation
chr8	99968004	99968437	434	*	overlaps.mcf7.peaklist...mcf7.1a.gr...mcf7.1b.gr...mcf7.2a.gr...mcf7.2b.gr...__392	274	ENSG00000229625	99973656	99980512	+	upstream	-5652	5219	NearestLocation
chrX	12436112	12436573	462	*	overlaps.mcf7.peaklist...mcf7.1a.gr...mcf7.1b.gr...mcf7.2a.gr...mcf7.2b.gr...__444	283	ENSG00000231211	12413876	12414286	-	upstream	-21826	21826	NearestLocation
chr20	35630320	35630845	526	*	overlaps.mcf7.peaklist...mcf7.1a.gr...mcf7.1b.gr...mcf7.2a.gr...mcf7.2b.gr...__240	164	ENSG00000231241	35650146	35650387	-	downstream	20067	19301	NearestLocation
chr2	171273032	171273425	394	*	overlaps.mcf7.peaklist...mcf7.1a.gr...mcf7.1b.gr...mcf7.2a.gr...mcf7.2b.gr...__225	152	ENSG00000231898	171190438	171207628	-	upstream	-65404	65404	NearestLocation
chr2	131343226	131343622	397	*	overlaps.mcf7.peaklist...mcf7.1a.gr...mcf7.1b.gr...mcf7.2a.gr...mcf7.2b.gr...__221	148	ENSG00000232408	131341122	131348036	-	inside	4810	2104	NearestLocation
chr1	46365845	46366223	379	*	overlaps.mcf7.peaklist...mcf7.1a.gr...mcf7.1b.gr...mcf7.2a.gr...mcf7.2b.gr...__006	6	ENSG00000232467	46312666	46313266	-	upstream	-52579	52579	NearestLocation
chr7	23406172	23406712	541	*	overlaps.mcf7.peaklist...mcf7.1a.gr...mcf7.1b.gr...mcf7.2a.gr...mcf7.2b.gr...__358	245	ENSG00000232627	23405237	23405595	+	downstream	935	577	NearestLocation
chr1	80036967	80038383	1417	*	overlaps.mcf7.peaklist...mcf7.1a.gr...mcf7.1b.gr...mcf7.2a.gr...mcf7.2b.gr...__010	10	ENSG00000232676	79986765	79987888	+	downstream	50202	49079	NearestLocation
chr2	36409008	36411733	2726	*	overlaps.mcf7.peaklist...mcf7.1a.gr...mcf7.1b.gr...mcf7.2a.gr...mcf7.2b.gr...__192	136	ENSG00000233752	36526531	36526973	-	downstream	117965	114798	NearestLocation
chr2	133029229	133029736	508	*	overlaps.mcf7.peaklist...mcf7.1a.gr...mcf7.1b.gr...mcf7.2a.gr...mcf7.2b.gr...__222	149	ENSG00000233786	133019901	133020615	+	downstream	9328	8614	NearestLocation
chr10	39085837	39086276	440	*	overlaps.mcf7.peaklist...mcf7.1a.gr...mcf7.1b.gr...mcf7.2a.gr...mcf7.2b.gr...__030	26	ENSG00000233832	39076135	39076239	+	downstream	9702	9598	NearestLocation
chr10	39116202	39116659	458	*	overlaps.mcf7.peaklist...mcf7.1a.gr...mcf7.1b.gr...mcf7.2a.gr...mcf7.2b.gr...__034	27	ENSG00000233832	39076135	39076239	+	downstream	40067	39963	NearestLocation
chr10	39125462	39125941	480	*	overlaps.mcf7.peaklist...mcf7.1a.gr...mcf7.1b.gr...mcf7.2a.gr...mcf7.2b.gr...__035	28	ENSG00000233832	39076135	39076239	+	downstream	49327	49223	NearestLocation
chr7	39054864	39055749	886	*	overlaps.mcf7.peaklist...mcf7.1a.gr...mcf7.1b.gr...mcf7.2a.gr...mcf7.2b.gr...__360	247	ENSG00000233854	39023843	39053151	-	upstream	-1713	1713	NearestLocation
chr7	61795071	61795522	452	*	overlaps.mcf7.peaklist...mcf7.1a.gr...mcf7.1b.gr...mcf7.2a.gr...mcf7.2b.gr...__365	251	ENSG00000233918	61821869	61822186	+	upstream	-26798	26347	NearestLocation
chr2	128817482	128817803	322	*	overlaps.mcf7.peaklist...mcf7.1a.gr...mcf7.1b.gr...mcf7.2a.gr...mcf7.2b.gr...__219	146	ENSG00000234044	128824768	128824981	+	upstream	-7286	6965	NearestLocation
chr2	90375261	90376542	1282	*	overlaps.mcf7.peaklist...mcf7.1a.gr...mcf7.1b.gr...mcf7.2a.gr...mcf7.2b.gr...__204	140	ENSG00000234047	90300126	90300402	+	downstream	75135	74859	NearestLocation
chr6	14998438	14998759	322	*	overlaps.mcf7.peaklist...mcf7.1a.gr...mcf7.1b.gr...mcf7.2a.gr...mcf7.2b.gr...__333	223	ENSG00000234261	14977019	15090234	-	inside	91796	21419	NearestLocation
chrY	13801064	13801503	440	*	overlaps.mcf7.peaklist...mcf7.1a.gr...mcf7.1b.gr...mcf7.2a.gr...mcf7.2b.gr...__459	293	ENSG00000234385	13901758	13903233	-	downstream	102169	100255	NearestLocation
chrY	13853736	13854716	981	*	overlaps.mcf7.peaklist...mcf7.1a.gr...mcf7.1b.gr...mcf7.2a.gr...mcf7.2b.gr...__466	294	ENSG00000234385	13901758	13903233	-	downstream	49497	47042	NearestLocation
chrY	13861209	13862200	992	*	overlaps.mcf7.peaklist...mcf7.1a.gr...mcf7.1b.gr...mcf7.2a.gr...mcf7.2b.gr...__467	295	ENSG00000234385	13901758	13903233	-	downstream	42024	39558	NearestLocation
chr1	56127800	56133279	5480	*	overlaps.mcf7.peaklist...mcf7.1a.gr...mcf7.1b.gr...mcf7.2a.gr...mcf7.2b.gr...__007	7	ENSG00000234810	56046710	56200675	+	inside	81090	67396	NearestLocation
chr2	136223953	136224335	383	*	overlaps.mcf7.peaklist...mcf7.1a.gr...mcf7.1b.gr...mcf7.2a.gr...mcf7.2b.gr...__223	150	ENSG00000235651	136268116	136269513	-	downstream	45560	43781	NearestLocation
chr6	23291487	23292500	1014	*	overlaps.mcf7.peaklist...mcf7.1a.gr...mcf7.1b.gr...mcf7.2a.gr...mcf7.2b.gr...__334	224	ENSG00000235743	23337939	23346788	+	upstream	-46452	45439	NearestLocation
chr10	59452806	59453768	963	*	overlaps.mcf7.peaklist...mcf7.1a.gr...mcf7.1b.gr...mcf7.2a.gr...mcf7.2b.gr...__068	35	ENSG00000235810	59272917	59273185	+	downstream	179889	179621	NearestLocation
chrY	58975994	58976561	568	*	overlaps.mcf7.peaklist...mcf7.1a.gr...mcf7.1b.gr...mcf7.2a.gr...mcf7.2b.gr...__470	297	ENSG00000235857	59001391	59001635	+	upstream	-25397	24830	NearestLocation
chr1	177660177	177660752	576	*	overlaps.mcf7.peaklist...mcf7.1a.gr...mcf7.1b.gr...mcf7.2a.gr...mcf7.2b.gr...__020	19	ENSG00000236720	177669659	177679465	+	upstream	-9482	8907	NearestLocation
chr10	49883203	49885008	1806	*	overlaps.mcf7.peaklist...mcf7.1a.gr...mcf7.1b.gr...mcf7.2a.gr...mcf7.2b.gr...__064	31	ENSG00000236800	49872244	49880469	-	upstream	-2734	2734	NearestLocation
chrX	76993708	76994138	431	*	overlaps.mcf7.peaklist...mcf7.1a.gr...mcf7.1b.gr...mcf7.2a.gr...mcf7.2b.gr...__452	289	ENSG00000237106	76983344	76983557	+	downstream	10364	10151	NearestLocation
chr16	67187595	67187953	359	*	overlaps.mcf7.peaklist...mcf7.1a.gr...mcf7.1b.gr...mcf7.2a.gr...mcf7.2b.gr...__145	98	ENSG00000237172	67182008	67185117	-	upstream	-2478	2478	NearestLocation
chr2	90488065	90489890	1826	*	overlaps.mcf7.peaklist...mcf7.1a.gr...mcf7.1b.gr...mcf7.2a.gr...mcf7.2b.gr...__205	141	ENSG00000237474	90512495	90512771	-	downstream	24706	22605	NearestLocation
chr11	51569591	51570190	600	*	overlaps.mcf7.peaklist...mcf7.1a.gr...mcf7.1b.gr...mcf7.2a.gr...mcf7.2b.gr...__078	44	ENSG00000237610	51526871	51527800	-	upstream	-41791	41791	NearestLocation
chr11	51572067	51572737	671	*	overlaps.mcf7.peaklist...mcf7.1a.gr...mcf7.1b.gr...mcf7.2a.gr...mcf7.2b.gr...__079	45	ENSG00000237610	51526871	51527800	-	upstream	-44267	44267	NearestLocation
chr11	51573125	51573877	753	*	overlaps.mcf7.peaklist...mcf7.1a.gr...mcf7.1b.gr...mcf7.2a.gr...mcf7.2b.gr...__080	46	ENSG00000237610	51526871	51527800	-	upstream	-45325	45325	NearestLocation
chr11	51580136	51580881	746	*	overlaps.mcf7.peaklist...mcf7.1a.gr...mcf7.1b.gr...mcf7.2a.gr...mcf7.2b.gr...__081	47	ENSG00000237610	51526871	51527800	-	upstream	-52336	52336	NearestLocation
chr11	51584585	51585032	448	*	overlaps.mcf7.peaklist...mcf7.1a.gr...mcf7.1b.gr...mcf7.2a.gr...mcf7.2b.gr...__083	48	ENSG00000237610	51526871	51527800	-	upstream	-56785	56785	NearestLocation
chr11	51590333	51591355	1023	*	overlaps.mcf7.peaklist...mcf7.1a.gr...mcf7.1b.gr...mcf7.2a.gr...mcf7.2b.gr...__084	49	ENSG00000237610	51526871	51527800	-	upstream	-62533	62533	NearestLocation
chr6	10520176	10520699	524	*	overlaps.mcf7.peaklist...mcf7.1a.gr...mcf7.1b.gr...mcf7.2a.gr...mcf7.2b.gr...__332	222	ENSG00000237685	10511269	10514779	-	upstream	-5397	5397	NearestLocation
chr7	132837605	132838184	580	*	overlaps.mcf7.peaklist...mcf7.1a.gr...mcf7.1b.gr...mcf7.2a.gr...mcf7.2b.gr...__375	261	ENSG00000237821	132854174	132855272	-	downstream	17667	15990	NearestLocation
chr2	219055251	219055594	344	*	overlaps.mcf7.peaklist...mcf7.1a.gr...mcf7.1b.gr...mcf7.2a.gr...mcf7.2b.gr...__231	157	ENSG00000238428	219049702	219049805	-	upstream	-5446	5446	NearestLocation
chr6	156028726	156029224	499	*	overlaps.mcf7.peaklist...mcf7.1a.gr...mcf7.1b.gr...mcf7.2a.gr...mcf7.2b.gr...__351	239	ENSG00000238789	155976097	155976160	-	upstream	-52566	52566	NearestLocation
chr1	16228144	16228518	375	*	overlaps.mcf7.peaklist...mcf7.1a.gr...mcf7.1b.gr...mcf7.2a.gr...mcf7.2b.gr...__001	1	ENSG00000238818	16237392	16237492	+	upstream	-9248	8874	NearestLocation
chr5	73140592	73140949	358	*	overlaps.mcf7.peaklist...mcf7.1a.gr...mcf7.1b.gr...mcf7.2a.gr...mcf7.2b.gr...__318	210	ENSG00000238913	73123837	73123898	-	upstream	-16694	16694	NearestLocation
chr3	185171659	185173922	2264	*	overlaps.mcf7.peaklist...mcf7.1a.gr...mcf7.1b.gr...mcf7.2a.gr...mcf7.2b.gr...__268	188	ENSG00000239146	185160007	185160107	+	downstream	11652	11552	NearestLocation
chr10	46369904	46370224	321	*	overlaps.mcf7.peaklist...mcf7.1a.gr...mcf7.1b.gr...mcf7.2a.gr...mcf7.2b.gr...__063	30	ENSG00000239152	46351755	46351870	+	downstream	18149	18034	NearestLocation
chr8	38301569	38301994	426	*	overlaps.mcf7.peaklist...mcf7.1a.gr...mcf7.1b.gr...mcf7.2a.gr...mcf7.2b.gr...__385	269	ENSG00000239218	38291865	38293182	-	upstream	-8387	8387	NearestLocation
chr2	170390696	170391057	362	*	overlaps.mcf7.peaklist...mcf7.1a.gr...mcf7.1b.gr...mcf7.2a.gr...mcf7.2b.gr...__224	151	ENSG00000239474	170366212	170382772	+	downstream	24484	7924	NearestLocation
chr18	20115634	20116072	439	*	overlaps.mcf7.peaklist...mcf7.1a.gr...mcf7.1b.gr...mcf7.2a.gr...mcf7.2b.gr...__173	122	ENSG00000239490	20166428	20167190	+	upstream	-50794	50356	NearestLocation
chr6	51745574	51745974	401	*	overlaps.mcf7.peaklist...mcf7.1a.gr...mcf7.1b.gr...mcf7.2a.gr...mcf7.2b.gr...__338	228	ENSG00000240641	51840458	51840755	+	upstream	-94884	94484	NearestLocation
chr5	18096661	18097297	637	*	overlaps.mcf7.peaklist...mcf7.1a.gr...mcf7.1b.gr...mcf7.2a.gr...mcf7.2b.gr...__314	206	ENSG00000240785	18049659	18049981	+	downstream	47002	46680	NearestLocation
chr3	84681517	84681923	407	*	overlaps.mcf7.peaklist...mcf7.1a.gr...mcf7.1b.gr...mcf7.2a.gr...mcf7.2b.gr...__260	181	ENSG00000241776	84740832	84741742	-	downstream	60225	58909	NearestLocation
chr3	180867853	180868620	768	*	overlaps.mcf7.peaklist...mcf7.1a.gr...mcf7.1b.gr...mcf7.2a.gr...mcf7.2b.gr...__266	186	ENSG00000242140	180864021	180864251	+	downstream	3832	3602	NearestLocation
chr8	12417398	12418416	1019	*	overlaps.mcf7.peaklist...mcf7.1a.gr...mcf7.1b.gr...mcf7.2a.gr...mcf7.2b.gr...__380	265	ENSG00000242607	12427859	12428639	-	downstream	11241	9443	NearestLocation
chr5	13329871	13330638	768	*	overlaps.mcf7.peaklist...mcf7.1a.gr...mcf7.1b.gr...mcf7.2a.gr...mcf7.2b.gr...__313	205	ENSG00000242608	13250347	13250774	-	upstream	-79097	79097	NearestLocation
chr7	143647072	143647606	535	*	overlaps.mcf7.peaklist...mcf7.1a.gr...mcf7.1b.gr...mcf7.2a.gr...mcf7.2b.gr...__377	262	ENSG00000243583	143651937	143694405	+	upstream	-4865	4331	NearestLocation
chr2	220122363	220122801	439	*	overlaps.mcf7.peaklist...mcf7.1a.gr...mcf7.1b.gr...mcf7.2a.gr...mcf7.2b.gr...__232	158	ENSG00000243910	220117965	220136910	+	inside	4398	4398	NearestLocation
chr3	13527767	13528174	408	*	overlaps.mcf7.peaklist...mcf7.1a.gr...mcf7.1b.gr...mcf7.2a.gr...mcf7.2b.gr...__257	178	ENSG00000244502	13518482	13521553	-	upstream	-6214	6214	NearestLocation
chr7	128643094	128643460	367	*	overlaps.mcf7.peaklist...mcf7.1a.gr...mcf7.1b.gr...mcf7.2a.gr...mcf7.2b.gr...__374	260	ENSG00000244556	128668943	128670581	+	upstream	-25849	25483	NearestLocation
chr5	97270842	97271473	632	*	overlaps.mcf7.peaklist...mcf7.1a.gr...mcf7.1b.gr...mcf7.2a.gr...mcf7.2b.gr...__320	212	ENSG00000248202	97217124	97258399	+	downstream	53718	12443	NearestLocation
chr4	159027002	159028342	1341	*	overlaps.mcf7.peaklist...mcf7.1a.gr...mcf7.1b.gr...mcf7.2a.gr...mcf7.2b.gr...__304	198	ENSG00000248429	159091904	159124029	+	upstream	-64902	63562	NearestLocation
chr4	176558224	176558903	680	*	overlaps.mcf7.peaklist...mcf7.1a.gr...mcf7.1b.gr...mcf7.2a.gr...mcf7.2b.gr...__309	203	ENSG00000248574	176496019	176497291	+	downstream	62205	60933	NearestLocation
chr4	169076726	169077590	865	*	overlaps.mcf7.peaklist...mcf7.1a.gr...mcf7.1b.gr...mcf7.2a.gr...mcf7.2b.gr...__307	201	ENSG00000248601	168867825	169034482	-	upstream	-42244	42244	NearestLocation
chr4	72133508	72133942	435	*	overlaps.mcf7.peaklist...mcf7.1a.gr...mcf7.1b.gr...mcf7.2a.gr...mcf7.2b.gr...__298	192	ENSG00000249170	72165975	72166952	-	downstream	33444	32033	NearestLocation
chr5	77463835	77464146	312	*	overlaps.mcf7.peaklist...mcf7.1a.gr...mcf7.1b.gr...mcf7.2a.gr...mcf7.2b.gr...__319	211	ENSG00000249372	77518008	77518341	+	upstream	-54173	53862	NearestLocation
chr4	167501146	167501790	645	*	overlaps.mcf7.peaklist...mcf7.1a.gr...mcf7.1b.gr...mcf7.2a.gr...mcf7.2b.gr...__305	199	ENSG00000249675	167309853	167447271	-	upstream	-53875	53875	NearestLocation
chr17	49103683	49104132	450	*	overlaps.mcf7.peaklist...mcf7.1a.gr...mcf7.1b.gr...mcf7.2a.gr...mcf7.2b.gr...__165	116	ENSG00000249870	49119885	49162832	+	upstream	-16202	15753	NearestLocation
chr4	138256875	138257203	329	*	overlaps.mcf7.peaklist...mcf7.1a.gr...mcf7.1b.gr...mcf7.2a.gr...mcf7.2b.gr...__302	196	ENSG00000250813	138222155	138222341	-	upstream	-34534	34534	NearestLocation
chr5	117874491	117877733	3243	*	overlaps.mcf7.peaklist...mcf7.1a.gr...mcf7.1b.gr...mcf7.2a.gr...mcf7.2b.gr...__322	214	ENSG00000250891	117803851	117897812	-	inside	23321	20079	NearestLocation
chr2	89830455	89830909	455	*	overlaps.mcf7.peaklist...mcf7.1a.gr...mcf7.1b.gr...mcf7.2a.gr...mcf7.2b.gr...__195	139	ENSG00000251039	89890601	89891307	+	upstream	-60146	59692	NearestLocation
chr4	170000011	170000514	504	*	overlaps.mcf7.peaklist...mcf7.1a.gr...mcf7.1b.gr...mcf7.2a.gr...mcf7.2b.gr...__308	202	ENSG00000251445	169931581	169932090	+	downstream	68430	67921	NearestLocation
chr9	135697014	135697863	850	*	overlaps.mcf7.peaklist...mcf7.1a.gr...mcf7.1b.gr...mcf7.2a.gr...mcf7.2b.gr...__406	282	ENSG00000251723	135729205	135729269	+	upstream	-32191	31342	NearestLocation
chr10	104082993	104083420	428	*	overlaps.mcf7.peaklist...mcf7.1a.gr...mcf7.1b.gr...mcf7.2a.gr...mcf7.2b.gr...__072	38	ENSG00000251989	104020987	104021063	+	downstream	62006	61930	NearestLocation
chr4	154168829	154169235	407	*	overlaps.mcf7.peaklist...mcf7.1a.gr...mcf7.1b.gr...mcf7.2a.gr...mcf7.2b.gr...__303	197	ENSG00000252030	154186814	154186907	-	downstream	18078	17579	NearestLocation
chr2	201954528	201954900	373	*	overlaps.mcf7.peaklist...mcf7.1a.gr...mcf7.1b.gr...mcf7.2a.gr...mcf7.2b.gr...__228	155	ENSG00000252148	201944565	201944667	+	downstream	9963	9861	NearestLocation
chr19	13405017	13405409	393	*	overlaps.mcf7.peaklist...mcf7.1a.gr...mcf7.1b.gr...mcf7.2a.gr...mcf7.2b.gr...__180	127	ENSG00000252177	13486743	13486827	-	downstream	81810	81334	NearestLocation
chr13	27913062	27913558	497	*	overlaps.mcf7.peaklist...mcf7.1a.gr...mcf7.1b.gr...mcf7.2a.gr...mcf7.2b.gr...__105	69	ENSG00000252247	27917785	27917883	-	downstream	4821	4227	NearestLocation
chr5	105899635	105900559	925	*	overlaps.mcf7.peaklist...mcf7.1a.gr...mcf7.1b.gr...mcf7.2a.gr...mcf7.2b.gr...__321	213	ENSG00000252337	105882366	105882504	+	downstream	17269	17131	NearestLocation
chr9	135296053	135296495	443	*	overlaps.mcf7.peaklist...mcf7.1a.gr...mcf7.1b.gr...mcf7.2a.gr...mcf7.2b.gr...__405	281	ENSG00000252521	135297028	135297077	+	upstream	-975	533	NearestLocation
chr1	113184508	113184932	425	*	overlaps.mcf7.peaklist...mcf7.1a.gr...mcf7.1b.gr...mcf7.2a.gr...mcf7.2b.gr...__013	13	ENSG00000252750	113177341	113177406	-	upstream	-7102	7102	NearestLocation
chr8	17740178	17741320	1143	*	overlaps.mcf7.peaklist...mcf7.1a.gr...mcf7.1b.gr...mcf7.2a.gr...mcf7.2b.gr...__382	267	ENSG00000253215	17739552	17740170	+	downstream	626	8	NearestLocation
chr8	95716991	95717490	500	*	overlaps.mcf7.peaklist...mcf7.1a.gr...mcf7.1b.gr...mcf7.2a.gr...mcf7.2b.gr...__391	273	ENSG00000253429	95721180	95721472	-	downstream	4481	3690	NearestLocation
chr8	106889170	106890259	1090	*	overlaps.mcf7.peaklist...mcf7.1a.gr...mcf7.1b.gr...mcf7.2a.gr...mcf7.2b.gr...__393	275	ENSG00000253526	106838798	106846266	+	downstream	50372	42904	NearestLocation
chr8	15936915	15937374	460	*	overlaps.mcf7.peaklist...mcf7.1a.gr...mcf7.1b.gr...mcf7.2a.gr...mcf7.2b.gr...__381	266	ENSG00000253648	15830824	15857833	+	downstream	106091	79082	NearestLocation
chr5	173063457	173063821	365	*	overlaps.mcf7.peaklist...mcf7.1a.gr...mcf7.1b.gr...mcf7.2a.gr...mcf7.2b.gr...__328	218	ENSG00000253959	173069522	173085197	+	upstream	-6065	5701	NearestLocation
chr8	120510191	120511679	1489	*	overlaps.mcf7.peaklist...mcf7.1a.gr...mcf7.1b.gr...mcf7.2a.gr...mcf7.2b.gr...__394	276	ENSG00000254037	120492519	120493015	-	upstream	-17176	17176	NearestLocation
chr8	59959417	59959855	439	*	overlaps.mcf7.peaklist...mcf7.1a.gr...mcf7.1b.gr...mcf7.2a.gr...mcf7.2b.gr...__389	271	ENSG00000254048	59904279	59905497	-	upstream	-53920	53920	NearestLocation
chr8	123262664	123263075	412	*	overlaps.mcf7.peaklist...mcf7.1a.gr...mcf7.1b.gr...mcf7.2a.gr...mcf7.2b.gr...__395	277	ENSG00000254303	122966879	123139423	-	upstream	-123241	123241	NearestLocation
chr11	25923008	25924104	1097	*	overlaps.mcf7.peaklist...mcf7.1a.gr...mcf7.1b.gr...mcf7.2a.gr...mcf7.2b.gr...__076	42	ENSG00000254754	25945735	25948355	+	upstream	-22727	21631	NearestLocation
chr11	82335969	82336724	756	*	overlaps.mcf7.peaklist...mcf7.1a.gr...mcf7.1b.gr...mcf7.2a.gr...mcf7.2b.gr...__086	51	ENSG00000255246	82314785	82354461	-	inside	18492	17737	NearestLocation
chr8	61477976	61478341	366	*	overlaps.mcf7.peaklist...mcf7.1a.gr...mcf7.1b.gr...mcf7.2a.gr...mcf7.2b.gr...__390	272	ENSG00000255321	61464516	61465595	-	upstream	-12381	12381	NearestLocation
chr8	46855046	46856498	1453	*	overlaps.mcf7.peaklist...mcf7.1a.gr...mcf7.1b.gr...mcf7.2a.gr...mcf7.2b.gr...__388	270	ENSG00000255915	47172182	47172472	+	upstream	-317136	315684	NearestLocation
chr12	34841528	34842198	671	*	overlaps.mcf7.peaklist...mcf7.1a.gr...mcf7.1b.gr...mcf7.2a.gr...mcf7.2b.gr...__097	61	ENSG00000256614	34402416	34402893	+	downstream	439112	438635	NearestLocation
chr12	22740967	22741408	442	*	overlaps.mcf7.peaklist...mcf7.1a.gr...mcf7.1b.gr...mcf7.2a.gr...mcf7.2b.gr...__096	60	ENSG00000256774	22749162	22749485	+	upstream	-8195	7754	NearestLocation
chr12	133716788	133717100	313	*	overlaps.mcf7.peaklist...mcf7.1a.gr...mcf7.1b.gr...mcf7.2a.gr...mcf7.2b.gr...__104	68	ENSG00000256825	133707570	133778955	+	inside	9218	9218	NearestLocation
chr12	2854700	2855278	579	*	overlaps.mcf7.peaklist...mcf7.1a.gr...mcf7.1b.gr...mcf7.2a.gr...mcf7.2b.gr...__092	56	ENSG00000256902	2861763	2862298	-	downstream	7598	6485	NearestLocation
chr12	89704559	89704901	343	*	overlaps.mcf7.peaklist...mcf7.1a.gr...mcf7.1b.gr...mcf7.2a.gr...mcf7.2b.gr...__101	65	ENSG00000257156	89441964	89703330	-	upstream	-1229	1229	NearestLocation
chr12	56168343	56168765	423	*	overlaps.mcf7.peaklist...mcf7.1a.gr...mcf7.1b.gr...mcf7.2a.gr...mcf7.2b.gr...__100	64	ENSG00000257509	56155334	56156412	-	upstream	-11931	11931	NearestLocation
chr12	48026591	48028315	1725	*	overlaps.mcf7.peaklist...mcf7.1a.gr...mcf7.1b.gr...mcf7.2a.gr...mcf7.2b.gr...__099	63	ENSG00000257905	47986991	47987223	+	downstream	39600	39368	NearestLocation
chr14	77265289	77265728	440	*	overlaps.mcf7.peaklist...mcf7.1a.gr...mcf7.1b.gr...mcf7.2a.gr...mcf7.2b.gr...__108	72	ENSG00000258301	77248083	77253067	-	upstream	-12222	12222	NearestLocation
chr14	86312799	86314897	2099	*	overlaps.mcf7.peaklist...mcf7.1a.gr...mcf7.1b.gr...mcf7.2a.gr...mcf7.2b.gr...__109	73	ENSG00000258733	86401054	86596117	+	upstream	-88255	86157	NearestLocation
chr14	86674701	86675144	444	*	overlaps.mcf7.peaklist...mcf7.1a.gr...mcf7.1b.gr...mcf7.2a.gr...mcf7.2b.gr...__110	74	ENSG00000258994	86798720	86867629	+	upstream	-124019	123576	NearestLocation
chr5	10344816	10348159	3344	*	overlaps.mcf7.peaklist...mcf7.1a.gr...mcf7.1b.gr...mcf7.2a.gr...mcf7.2b.gr...__312	204	ENSG00000259802	10352813	10353713	-	downstream	8897	4654	NearestLocation
chr15	83821434	83821849	416	*	overlaps.mcf7.peaklist...mcf7.1a.gr...mcf7.1b.gr...mcf7.2a.gr...mcf7.2b.gr...__121	83	ENSG00000259986	83847934	84108197	+	upstream	-26500	26085	NearestLocation
chr15	28687720	28689116	1397	*	overlaps.mcf7.peaklist...mcf7.1a.gr...mcf7.1b.gr...mcf7.2a.gr...mcf7.2b.gr...__114	78	ENSG00000260159	28699806	28702929	-	downstream	15209	10690	NearestLocation
chr16	87785695	87786032	338	*	overlaps.mcf7.peaklist...mcf7.1a.gr...mcf7.1b.gr...mcf7.2a.gr...mcf7.2b.gr...__152	105	ENSG00000260671	87773369	87781312	-	upstream	-4383	4383	NearestLocation
chr16	82963256	82963748	493	*	overlaps.mcf7.peaklist...mcf7.1a.gr...mcf7.1b.gr...mcf7.2a.gr...mcf7.2b.gr...__150	103	ENSG00000260832	82986835	83023903	-	downstream	60647	23087	NearestLocation
chr15	28718736	28719892	1157	*	overlaps.mcf7.peaklist...mcf7.1a.gr...mcf7.1b.gr...mcf7.2a.gr...mcf7.2b.gr...__115	79	ENSG00000261365	28718468	28718594	-	upstream	-142	142	NearestLocation
chr6	1357954	1359095	1142	*	overlaps.mcf7.peaklist...mcf7.1a.gr...mcf7.1b.gr...mcf7.2a.gr...mcf7.2b.gr...__331	221	ENSG00000261730	1384025	1385301	-	downstream	27347	24930	NearestLocation
chr16	72780756	72781229	474	*	overlaps.mcf7.peaklist...mcf7.1a.gr...mcf7.1b.gr...mcf7.2a.gr...mcf7.2b.gr...__146	99	ENSG00000261764	72762515	72763793	+	downstream	18241	16963	NearestLocation
chr16	3579424	3579871	448	*	overlaps.mcf7.peaklist...mcf7.1a.gr...mcf7.1b.gr...mcf7.2a.gr...mcf7.2b.gr...__125	86	ENSG00000262312	3594431	3595785	+	upstream	-15007	14560	NearestLocation
chr18	10168	10632	465	*	overlaps.mcf7.peaklist...mcf7.1a.gr...mcf7.1b.gr...mcf7.2a.gr...mcf7.2b.gr...__170	121	ENSG00000262352	11103	15928	+	upstream	-935	471	NearestLocation
chr17	44139458	44139829	372	*	overlaps.mcf7.peaklist...mcf7.1a.gr...mcf7.1b.gr...mcf7.2a.gr...mcf7.2b.gr...__164	115	ENSG00000262372	44112679	44113136	+	downstream	26779	26322	NearestLocation
chr16	75551907	75552257	351	*	overlaps.mcf7.peaklist...mcf7.1a.gr...mcf7.1b.gr...mcf7.2a.gr...mcf7.2b.gr...__148	101	ENSG00000262583	75533686	75550178	-	upstream	-1729	1729	NearestLocation
chr16	2924836	2925259	424	*	overlaps.mcf7.peaklist...mcf7.1a.gr...mcf7.1b.gr...mcf7.2a.gr...mcf7.2b.gr...__124	85	ENSG00000263280	2916349	2917619	-	upstream	-7217	7217	NearestLocation
chr5	132961426	132962220	795	*	overlaps.mcf7.peaklist...mcf7.1a.gr...mcf7.1b.gr...mcf7.2a.gr...mcf7.2b.gr...__326	216	ENSG00000263545	132961536	132961639	-	includeFeature	213	110	NearestLocation
chr17	28533259	28533834	576	*	overlaps.mcf7.peaklist...mcf7.1a.gr...mcf7.1b.gr...mcf7.2a.gr...mcf7.2b.gr...__160	111	ENSG00000264125	28531336	28533486	+	overlapEnd	1923	227	NearestLocation
chr19	36681893	36682313	421	*	overlaps.mcf7.peaklist...mcf7.1a.gr...mcf7.1b.gr...mcf7.2a.gr...mcf7.2b.gr...__185	129	ENSG00000264276	36680096	36680380	-	upstream	-1513	1513	NearestLocation
chr17	22046130	22046707	578	*	overlaps.mcf7.peaklist...mcf7.1a.gr...mcf7.1b.gr...mcf7.2a.gr...mcf7.2b.gr...__158	109	ENSG00000264316	22029938	22030718	+	downstream	16192	15412	NearestLocation
chr21	44376486	44376961	476	*	overlaps.mcf7.peaklist...mcf7.1a.gr...mcf7.1b.gr...mcf7.2a.gr...mcf7.2b.gr...__249	171	ENSG00000264580	44371038	44371124	-	upstream	-5362	5362	NearestLocation
chr5	153979033	153979373	341	*	overlaps.mcf7.peaklist...mcf7.1a.gr...mcf7.1b.gr...mcf7.2a.gr...mcf7.2b.gr...__327	217	ENSG00000264760	153975572	153975632	-	upstream	-3401	3401	NearestLocation
chr16	26823121	26824287	1167	*	overlaps.mcf7.peaklist...mcf7.1a.gr...mcf7.1b.gr...mcf7.2a.gr...mcf7.2b.gr...__129	89	ENSG00000264935	26747550	26747638	+	downstream	75571	75483	NearestLocation
chr17	22247804	22248799	996	*	overlaps.mcf7.peaklist...mcf7.1a.gr...mcf7.1b.gr...mcf7.2a.gr...mcf7.2b.gr...__159	110	ENSG00000264970	22203742	22205012	+	downstream	44062	42792	NearestLocation
chr17	30171378	30171948	571	*	overlaps.mcf7.peaklist...mcf7.1a.gr...mcf7.1b.gr...mcf7.2a.gr...mcf7.2b.gr...__161	112	ENSG00000265046	30157750	30158769	+	downstream	13628	12609	NearestLocation
chrX	96693118	96693449	332	*	overlaps.mcf7.peaklist...mcf7.1a.gr...mcf7.1b.gr...mcf7.2a.gr...mcf7.2b.gr...__454	291	ENSG00000265260	96596045	96596341	+	downstream	97073	96777	NearestLocation
chr17	57561237	57561687	451	*	overlaps.mcf7.peaklist...mcf7.1a.gr...mcf7.1b.gr...mcf7.2a.gr...mcf7.2b.gr...__166	117	ENSG00000265313	57508230	57604307	-	inside	43070	42620	NearestLocation
chr17	13711677	13712175	499	*	overlaps.mcf7.peaklist...mcf7.1a.gr...mcf7.1b.gr...mcf7.2a.gr...mcf7.2b.gr...__156	108	ENSG00000265494	13812548	13814529	+	upstream	-100871	100373	NearestLocation
chr11	47579967	47580748	782	*	overlaps.mcf7.peaklist...mcf7.1a.gr...mcf7.1b.gr...mcf7.2a.gr...mcf7.2b.gr...__077	43	ENSG00000265559	47579088	47579385	-	upstream	-582	582	NearestLocation
chr17	13370740	13373085	2346	*	overlaps.mcf7.peaklist...mcf7.1a.gr...mcf7.1b.gr...mcf7.2a.gr...mcf7.2b.gr...__155	107	ENSG00000266115	13403571	13403645	-	downstream	32905	30486	NearestLocation
chr1	237671755	237672140	386	*	overlaps.mcf7.peaklist...mcf7.1a.gr...mcf7.1b.gr...mcf7.2a.gr...mcf7.2b.gr...__025	23	ENSG00000266262	237634419	237634491	+	downstream	37336	37264	NearestLocation
chr15	62068370	62068739	370	*	overlaps.mcf7.peaklist...mcf7.1a.gr...mcf7.1b.gr...mcf7.2a.gr...mcf7.2b.gr...__120	82	ENSG00000266349	62036140	62036218	+	downstream	32230	32152	NearestLocation
chr1	76350845	76352526	1682	*	overlaps.mcf7.peaklist...mcf7.1a.gr...mcf7.1b.gr...mcf7.2a.gr...mcf7.2b.gr...__008	8	ENSG00000266832	76308317	76308402	+	downstream	42528	42443	NearestLocation
chr19	3744658	3745239	582	*	overlaps.mcf7.peaklist...mcf7.1a.gr...mcf7.1b.gr...mcf7.2a.gr...mcf7.2b.gr...__177	124	ENSG00000267205	3753838	3756515	+	upstream	-9180	8599	NearestLocation
chr12	1405175	1405675	501	*	overlaps.mcf7.peaklist...mcf7.1a.gr...mcf7.1b.gr...mcf7.2a.gr...mcf7.2b.gr...__091	55	ENSG00000267285	1494999	1496153	+	upstream	-89824	89324	NearestLocation
chr7	65155379	65155933	555	*	overlaps.mcf7.peaklist...mcf7.1a.gr...mcf7.1b.gr...mcf7.2a.gr...mcf7.2b.gr...__367	253	ENSG00000269558	65112081	65113280	-	upstream	-42099	42099	NearestLocation
chr19	41294384	41294775	392	*	overlaps.mcf7.peaklist...mcf7.1a.gr...mcf7.1b.gr...mcf7.2a.gr...mcf7.2b.gr...__186	130	ENSG00000269858	41304901	41314338	+	upstream	-10517	10126	NearestLocation
chr7	40159901	40160429	529	*	overlaps.mcf7.peaklist...mcf7.1a.gr...mcf7.1b.gr...mcf7.2a.gr...mcf7.2b.gr...__361	248	ENSG00000270577	40155284	40155542	+	downstream	4617	4359	NearestLocation
chr3	156932577	156933001	425	*	overlaps.mcf7.peaklist...mcf7.1a.gr...mcf7.1b.gr...mcf7.2a.gr...mcf7.2b.gr...__263	183	ENSG00000270981	156948109	156948997	-	downstream	16420	15108	NearestLocation
chr1	188994536	188995066	531	*	overlaps.mcf7.peaklist...mcf7.1a.gr...mcf7.1b.gr...mcf7.2a.gr...mcf7.2b.gr...__021	20	ENSG00000271036	189005092	189005575	-	downstream	11039	10026	NearestLocation
chr6	48967423	48967790	368	*	overlaps.mcf7.peaklist...mcf7.1a.gr...mcf7.1b.gr...mcf7.2a.gr...mcf7.2b.gr...__337	227	ENSG00000271162	48919707	48920418	-	upstream	-47005	47005	NearestLocation
chrX	86399527	86399881	355	*	overlaps.mcf7.peaklist...mcf7.1a.gr...mcf7.1b.gr...mcf7.2a.gr...mcf7.2b.gr...__453	290	ENSG00000271457	86398857	86399751	-	overlapStart	224	130	NearestLocation
chrX	12578594	12578968	375	*	overlaps.mcf7.peaklist...mcf7.1a.gr...mcf7.1b.gr...mcf7.2a.gr...mcf7.2b.gr...__445	284	ENSG00000271814	12632122	12632316	-	downstream	53722	53154	NearestLocation
chr3	10299281	10299638	358	*	overlaps.mcf7.peaklist...mcf7.1a.gr...mcf7.1b.gr...mcf7.2a.gr...mcf7.2b.gr...__255	176	ENSG00000272410	10291056	10327480	+	inside	8225	8225	NearestLocation
chr16	81839104	81839486	383	*	overlaps.mcf7.peaklist...mcf7.1a.gr...mcf7.1b.gr...mcf7.2a.gr...mcf7.2b.gr...__149	102	LRG_376	81812899	81991899	+	inside	26205	26205	NearestLocation
chr1	116321349	116321667	319	*	overlaps.mcf7.peaklist...mcf7.1a.gr...mcf7.1b.gr...mcf7.2a.gr...mcf7.2b.gr...__014	14	LRG_404	116242624	116311426	-	upstream	-9923	9923	NearestLocation
chr17_ctg5_hap1	675948	676414	467	*	overlaps.mcf7.peaklist...mcf7.1a.gr...mcf7.1b.gr...mcf7.2a.gr...mcf7.2b.gr...__169	120	NA	NA	NA	NA	NA	NA	NA	NA

## Sheet: mcf7_mcf10a_common_peaks_annota
Chromosom	Start(bp)	End(bp)	Length(bp)	Strand	DSB	Index	EnsmblGeneName	GeneSart(bp)	GeneEnd(bp)	Strand	DSB-GeneRelationship	DSBStart-GeneStart_Distance	DSBStart-GeneEnd_Distance	OverlapFunction
chr1	121484104	121485679	1576	*	c("overlaps.mcf7.peaklist...mcf7.1a.gr...mcf7.1b.gr...mcf7.2a.gr...mcf7.2b.gr...__015", "overlaps.mcf10a.peaklist...mcf10a.1a.gr...mcf10a.1b.gr...mcf10a.2a.gr...mcf10a.2b.gr...__006")	1	ENSG00000224857	121315744	121322322	-	upstream	-161782	161782	NearestLocation
chr1	189665658	189666068	411	*	c("overlaps.mcf10a.peaklist...mcf10a.1a.gr...mcf10a.1b.gr...mcf10a.2a.gr...mcf10a.2b.gr...__007", "overlaps.mcf7.peaklist...mcf7.1a.gr...mcf7.1b.gr...mcf7.2a.gr...mcf7.2b.gr...__022")	2	ENSG00000252553	189635279	189635386	-	upstream	-30272	30272	NearestLocation
chr10	39077531	39079562	2032	*	c("overlaps.mcf7.peaklist...mcf7.1a.gr...mcf7.1b.gr...mcf7.2a.gr...mcf7.2b.gr...__028", "overlaps.mcf10a.peaklist...mcf10a.1a.gr...mcf10a.1b.gr...mcf10a.2a.gr...mcf10a.2b.gr...__010")	3	ENSG00000233832	39076135	39076239	+	downstream	1396	1292	NearestLocation
chr10	39080208	39082611	2404	*	c("overlaps.mcf7.peaklist...mcf7.1a.gr...mcf7.1b.gr...mcf7.2a.gr...mcf7.2b.gr...__029", "overlaps.mcf10a.peaklist...mcf10a.1a.gr...mcf10a.1b.gr...mcf10a.2a.gr...mcf10a.2b.gr...__011")	4	ENSG00000233832	39076135	39076239	+	downstream	4073	3969	NearestLocation
chr10	39093850	39094474	625	*	c("overlaps.mcf7.peaklist...mcf7.1a.gr...mcf7.1b.gr...mcf7.2a.gr...mcf7.2b.gr...__031", "overlaps.mcf10a.peaklist...mcf10a.1a.gr...mcf10a.1b.gr...mcf10a.2a.gr...mcf10a.2b.gr...__013")	5	ENSG00000233832	39076135	39076239	+	downstream	17715	17611	NearestLocation
chr10	39100500	39102095	1596	*	c("overlaps.mcf7.peaklist...mcf7.1a.gr...mcf7.1b.gr...mcf7.2a.gr...mcf7.2b.gr...__032", "overlaps.mcf10a.peaklist...mcf10a.1a.gr...mcf10a.1b.gr...mcf10a.2a.gr...mcf10a.2b.gr...__014")	6	ENSG00000233832	39076135	39076239	+	downstream	24365	24261	NearestLocation
chr10	39107091	39112841	5751	*	c("overlaps.mcf7.peaklist...mcf7.1a.gr...mcf7.1b.gr...mcf7.2a.gr...mcf7.2b.gr...__033", "overlaps.mcf10a.peaklist...mcf10a.1a.gr...mcf10a.1b.gr...mcf10a.2a.gr...mcf10a.2b.gr...__015")	7	ENSG00000233832	39076135	39076239	+	downstream	30956	30852	NearestLocation
chr10	39128559	39130001	1443	*	c("overlaps.mcf7.peaklist...mcf7.1a.gr...mcf7.1b.gr...mcf7.2a.gr...mcf7.2b.gr...__036", "overlaps.mcf10a.peaklist...mcf10a.1a.gr...mcf10a.1b.gr...mcf10a.2a.gr...mcf10a.2b.gr...__016")	8	ENSG00000233832	39076135	39076239	+	downstream	52424	52320	NearestLocation
chr10	39139985	39140590	606	*	c("overlaps.mcf7.peaklist...mcf7.1a.gr...mcf7.1b.gr...mcf7.2a.gr...mcf7.2b.gr...__037", "overlaps.mcf10a.peaklist...mcf10a.1a.gr...mcf10a.1b.gr...mcf10a.2a.gr...mcf10a.2b.gr...__018")	9	ENSG00000233832	39076135	39076239	+	downstream	63850	63746	NearestLocation
chr10	39149854	39151254	1401	*	c("overlaps.mcf7.peaklist...mcf7.1a.gr...mcf7.1b.gr...mcf7.2a.gr...mcf7.2b.gr...__038", "overlaps.mcf10a.peaklist...mcf10a.1a.gr...mcf10a.1b.gr...mcf10a.2a.gr...mcf10a.2b.gr...__019")	10	ENSG00000233832	39076135	39076239	+	downstream	73719	73615	NearestLocation
chr10	42355050	42357390	2341	*	c("overlaps.mcf7.peaklist...mcf7.1a.gr...mcf7.1b.gr...mcf7.2a.gr...mcf7.2b.gr...__039", "overlaps.mcf10a.peaklist...mcf10a.1a.gr...mcf10a.1b.gr...mcf10a.2a.gr...mcf10a.2b.gr...__020")	11	ENSG00000229485	42644758	42644997	-	downstream	289947	287368	NearestLocation
chr10	42358006	42361304	3299	*	c("overlaps.mcf7.peaklist...mcf7.1a.gr...mcf7.1b.gr...mcf7.2a.gr...mcf7.2b.gr...__040", "overlaps.mcf10a.peaklist...mcf10a.1a.gr...mcf10a.1b.gr...mcf10a.2a.gr...mcf10a.2b.gr...__021", "overlaps.mcf10a.peaklist...mcf10a.1a.gr...mcf10a.1b.gr...mcf10a.2a.gr...mcf10a.2b.gr...__022")	12	ENSG00000229485	42644758	42644997	-	downstream	286991	283454	NearestLocation
chr10	42364485	42366924	2440	*	c("overlaps.mcf7.peaklist...mcf7.1a.gr...mcf7.1b.gr...mcf7.2a.gr...mcf7.2b.gr...__041", "overlaps.mcf10a.peaklist...mcf10a.1a.gr...mcf10a.1b.gr...mcf10a.2a.gr...mcf10a.2b.gr...__023")	13	ENSG00000229485	42644758	42644997	-	downstream	280512	277834	NearestLocation
chr10	42367494	42371930	4437	*	c("overlaps.mcf7.peaklist...mcf7.1a.gr...mcf7.1b.gr...mcf7.2a.gr...mcf7.2b.gr...__042", "overlaps.mcf10a.peaklist...mcf10a.1a.gr...mcf10a.1b.gr...mcf10a.2a.gr...mcf10a.2b.gr...__024")	14	ENSG00000229485	42644758	42644997	-	downstream	277503	272828	NearestLocation
chr10	42373919	42375969	2051	*	c("overlaps.mcf7.peaklist...mcf7.1a.gr...mcf7.1b.gr...mcf7.2a.gr...mcf7.2b.gr...__043", "overlaps.mcf10a.peaklist...mcf10a.1a.gr...mcf10a.1b.gr...mcf10a.2a.gr...mcf10a.2b.gr...__026", "overlaps.mcf10a.peaklist...mcf10a.1a.gr...mcf10a.1b.gr...mcf10a.2a.gr...mcf10a.2b.gr...__027")	15	ENSG00000229485	42644758	42644997	-	downstream	271078	268789	NearestLocation
chr10	42376762	42380990	4229	*	c("overlaps.mcf7.peaklist...mcf7.1a.gr...mcf7.1b.gr...mcf7.2a.gr...mcf7.2b.gr...__044", "overlaps.mcf10a.peaklist...mcf10a.1a.gr...mcf10a.1b.gr...mcf10a.2a.gr...mcf10a.2b.gr...__028", "overlaps.mcf10a.peaklist...mcf10a.1a.gr...mcf10a.1b.gr...mcf10a.2a.gr...mcf10a.2b.gr...__029")	16	ENSG00000229485	42644758	42644997	-	downstream	268235	263768	NearestLocation
chr10	42384234	42386503	2270	*	c("overlaps.mcf7.peaklist...mcf7.1a.gr...mcf7.1b.gr...mcf7.2a.gr...mcf7.2b.gr...__046", "overlaps.mcf10a.peaklist...mcf10a.1a.gr...mcf10a.1b.gr...mcf10a.2a.gr...mcf10a.2b.gr...__030")	17	ENSG00000229485	42644758	42644997	-	downstream	260763	258255	NearestLocation
chr10	42386939	42389821	2883	*	c("overlaps.mcf7.peaklist...mcf7.1a.gr...mcf7.1b.gr...mcf7.2a.gr...mcf7.2b.gr...__047", "overlaps.mcf10a.peaklist...mcf10a.1a.gr...mcf10a.1b.gr...mcf10a.2a.gr...mcf10a.2b.gr...__031", "overlaps.mcf10a.peaklist...mcf10a.1a.gr...mcf10a.1b.gr...mcf10a.2a.gr...mcf10a.2b.gr...__032")	18	ENSG00000229485	42644758	42644997	-	downstream	258058	254937	NearestLocation
chr10	42390344	42395015	4672	*	c("overlaps.mcf10a.peaklist...mcf10a.1a.gr...mcf10a.1b.gr...mcf10a.2a.gr...mcf10a.2b.gr...__033", "overlaps.mcf7.peaklist...mcf7.1a.gr...mcf7.1b.gr...mcf7.2a.gr...mcf7.2b.gr...__048", "overlaps.mcf10a.peaklist...mcf10a.1a.gr...mcf10a.1b.gr...mcf10a.2a.gr...mcf10a.2b.gr...__034", "overlaps.mcf10a.peaklist...mcf10a.1a.gr...mcf10a.1b.gr...mcf10a.2a.gr...mcf10a.2b.gr...__035")	19	ENSG00000229485	42644758	42644997	-	downstream	254653	249743	NearestLocation
chr10	42395806	42397202	1397	*	c("overlaps.mcf7.peaklist...mcf7.1a.gr...mcf7.1b.gr...mcf7.2a.gr...mcf7.2b.gr...__049", "overlaps.mcf10a.peaklist...mcf10a.1a.gr...mcf10a.1b.gr...mcf10a.2a.gr...mcf10a.2b.gr...__036")	20	ENSG00000229485	42644758	42644997	-	downstream	249191	247556	NearestLocation
chr10	42398366	42399544	1179	*	c("overlaps.mcf7.peaklist...mcf7.1a.gr...mcf7.1b.gr...mcf7.2a.gr...mcf7.2b.gr...__050", "overlaps.mcf10a.peaklist...mcf10a.1a.gr...mcf10a.1b.gr...mcf10a.2a.gr...mcf10a.2b.gr...__037")	21	ENSG00000229485	42644758	42644997	-	downstream	246631	245214	NearestLocation
chr10	42400105	42400754	650	*	c("overlaps.mcf7.peaklist...mcf7.1a.gr...mcf7.1b.gr...mcf7.2a.gr...mcf7.2b.gr...__051", "overlaps.mcf10a.peaklist...mcf10a.1a.gr...mcf10a.1b.gr...mcf10a.2a.gr...mcf10a.2b.gr...__038")	22	ENSG00000229485	42644758	42644997	-	downstream	244892	244004	NearestLocation
chr10	42527232	42528377	1146	*	c("overlaps.mcf7.peaklist...mcf7.1a.gr...mcf7.1b.gr...mcf7.2a.gr...mcf7.2b.gr...__052", "overlaps.mcf10a.peaklist...mcf10a.1a.gr...mcf10a.1b.gr...mcf10a.2a.gr...mcf10a.2b.gr...__039")	23	ENSG00000229485	42644758	42644997	-	downstream	117765	116381	NearestLocation
chr10	42529245	42530776	1532	*	c("overlaps.mcf10a.peaklist...mcf10a.1a.gr...mcf10a.1b.gr...mcf10a.2a.gr...mcf10a.2b.gr...__040", "overlaps.mcf7.peaklist...mcf7.1a.gr...mcf7.1b.gr...mcf7.2a.gr...mcf7.2b.gr...__053")	24	ENSG00000229485	42644758	42644997	-	downstream	115752	113982	NearestLocation
chr10	42533348	42537768	4421	*	c("overlaps.mcf7.peaklist...mcf7.1a.gr...mcf7.1b.gr...mcf7.2a.gr...mcf7.2b.gr...__054", "overlaps.mcf10a.peaklist...mcf10a.1a.gr...mcf10a.1b.gr...mcf10a.2a.gr...mcf10a.2b.gr...__041", "overlaps.mcf10a.peaklist...mcf10a.1a.gr...mcf10a.1b.gr...mcf10a.2a.gr...mcf10a.2b.gr...__042", "overlaps.mcf10a.peaklist...mcf10a.1a.gr...mcf10a.1b.gr...mcf10a.2a.gr...mcf10a.2b.gr...__043")	25	ENSG00000229485	42644758	42644997	-	downstream	111649	106990	NearestLocation
chr10	42538376	42540853	2478	*	c("overlaps.mcf7.peaklist...mcf7.1a.gr...mcf7.1b.gr...mcf7.2a.gr...mcf7.2b.gr...__055", "overlaps.mcf10a.peaklist...mcf10a.1a.gr...mcf10a.1b.gr...mcf10a.2a.gr...mcf10a.2b.gr...__044")	26	ENSG00000229485	42644758	42644997	-	downstream	106621	103905	NearestLocation
chr10	42541405	42541997	593	*	c("overlaps.mcf7.peaklist...mcf7.1a.gr...mcf7.1b.gr...mcf7.2a.gr...mcf7.2b.gr...__056", "overlaps.mcf10a.peaklist...mcf10a.1a.gr...mcf10a.1b.gr...mcf10a.2a.gr...mcf10a.2b.gr...__045")	27	ENSG00000229485	42644758	42644997	-	downstream	103592	102761	NearestLocation
chr10	42542718	42543965	1248	*	c("overlaps.mcf7.peaklist...mcf7.1a.gr...mcf7.1b.gr...mcf7.2a.gr...mcf7.2b.gr...__057", "overlaps.mcf10a.peaklist...mcf10a.1a.gr...mcf10a.1b.gr...mcf10a.2a.gr...mcf10a.2b.gr...__046")	28	ENSG00000229485	42644758	42644997	-	downstream	102279	100793	NearestLocation
chr10	42544437	42545281	845	*	c("overlaps.mcf7.peaklist...mcf7.1a.gr...mcf7.1b.gr...mcf7.2a.gr...mcf7.2b.gr...__058", "overlaps.mcf10a.peaklist...mcf10a.1a.gr...mcf10a.1b.gr...mcf10a.2a.gr...mcf10a.2b.gr...__047")	29	ENSG00000229485	42644758	42644997	-	downstream	100560	99477	NearestLocation
chr10	42545776	42546467	692	*	c("overlaps.mcf7.peaklist...mcf7.1a.gr...mcf7.1b.gr...mcf7.2a.gr...mcf7.2b.gr...__059", "overlaps.mcf10a.peaklist...mcf10a.1a.gr...mcf10a.1b.gr...mcf10a.2a.gr...mcf10a.2b.gr...__048")	30	ENSG00000229485	42644758	42644997	-	downstream	99221	98291	NearestLocation
chr10	42596831	42598427	1597	*	c("overlaps.mcf7.peaklist...mcf7.1a.gr...mcf7.1b.gr...mcf7.2a.gr...mcf7.2b.gr...__060", "overlaps.mcf10a.peaklist...mcf10a.1a.gr...mcf10a.1b.gr...mcf10a.2a.gr...mcf10a.2b.gr...__049", "overlaps.mcf10a.peaklist...mcf10a.1a.gr...mcf10a.1b.gr...mcf10a.2a.gr...mcf10a.2b.gr...__050")	31	ENSG00000229485	42644758	42644997	-	downstream	48166	46331	NearestLocation
chr10	42598987	42600464	1478	*	c("overlaps.mcf7.peaklist...mcf7.1a.gr...mcf7.1b.gr...mcf7.2a.gr...mcf7.2b.gr...__061", "overlaps.mcf10a.peaklist...mcf10a.1a.gr...mcf10a.1b.gr...mcf10a.2a.gr...mcf10a.2b.gr...__051")	32	ENSG00000229485	42644758	42644997	-	downstream	46010	44294	NearestLocation
chr10	42815084	42815469	386	*	c("overlaps.mcf7.peaklist...mcf7.1a.gr...mcf7.1b.gr...mcf7.2a.gr...mcf7.2b.gr...__062", "overlaps.mcf10a.peaklist...mcf10a.1a.gr...mcf10a.1b.gr...mcf10a.2a.gr...mcf10a.2b.gr...__055")	33	ENSG00000228755	42775182	42777267	-	upstream	-37817	37817	NearestLocation
chr10	74846691	74847124	434	*	c("overlaps.mcf7.peaklist...mcf7.1a.gr...mcf7.1b.gr...mcf7.2a.gr...mcf7.2b.gr...__069", "overlaps.mcf10a.peaklist...mcf10a.1a.gr...mcf10a.1b.gr...mcf10a.2a.gr...mcf10a.2b.gr...__056")	34	ENSG00000201047	74842252	74842353	-	upstream	-4338	4338	NearestLocation
chr11	51582533	51583065	533	*	c("overlaps.mcf10a.peaklist...mcf10a.1a.gr...mcf10a.1b.gr...mcf10a.2a.gr...mcf10a.2b.gr...__057", "overlaps.mcf7.peaklist...mcf7.1a.gr...mcf7.1b.gr...mcf7.2a.gr...mcf7.2b.gr...__082")	35	ENSG00000237610	51526871	51527800	-	upstream	-54733	54733	NearestLocation
chr11	121887133	121889387	2255	*	c("overlaps.mcf10a.peaklist...mcf10a.1a.gr...mcf10a.1b.gr...mcf10a.2a.gr...mcf10a.2b.gr...__059", "overlaps.mcf7.peaklist...mcf7.1a.gr...mcf7.1b.gr...mcf7.2a.gr...mcf7.2b.gr...__090")	36	ENSG00000252556	121875063	121875159	+	downstream	12070	11974	NearestLocation
chr15	35328510	35328872	363	*	c("overlaps.mcf10a.peaklist...mcf10a.1a.gr...mcf10a.1b.gr...mcf10a.2a.gr...mcf10a.2b.gr...__062", "overlaps.mcf7.peaklist...mcf7.1a.gr...mcf7.1b.gr...mcf7.2a.gr...mcf7.2b.gr...__116")	37	ENSG00000259587	35300670	35303392	+	downstream	27840	25118	NearestLocation
chr15	56753858	56754289	432	*	c("overlaps.mcf10a.peaklist...mcf10a.1a.gr...mcf10a.1b.gr...mcf10a.2a.gr...mcf10a.2b.gr...__063", "overlaps.mcf7.peaklist...mcf7.1a.gr...mcf7.1b.gr...mcf7.2a.gr...mcf7.2b.gr...__119")	38	ENSG00000138587	56713742	56757335	-	inside	3477	3046	NearestLocation
chr15	93889079	93889605	527	*	c("overlaps.mcf7.peaklist...mcf7.1a.gr...mcf7.1b.gr...mcf7.2a.gr...mcf7.2b.gr...__123", "overlaps.mcf10a.peaklist...mcf10a.1a.gr...mcf10a.1b.gr...mcf10a.2a.gr...mcf10a.2b.gr...__066")	39	ENSG00000257060	93855786	94112712	+	inside	33293	33293	NearestLocation
chr16	23650830	23651377	548	*	c("overlaps.mcf7.peaklist...mcf7.1a.gr...mcf7.1b.gr...mcf7.2a.gr...mcf7.2b.gr...__128", "overlaps.mcf10a.peaklist...mcf10a.1a.gr...mcf10a.1b.gr...mcf10a.2a.gr...mcf10a.2b.gr...__067")	40	ENSG00000083093	23614488	23652631	-	inside	1801	1254	NearestLocation
chr16	33898824	33900749	1926	*	c("overlaps.mcf7.peaklist...mcf7.1a.gr...mcf7.1b.gr...mcf7.2a.gr...mcf7.2b.gr...__131", "overlaps.mcf10a.peaklist...mcf10a.1a.gr...mcf10a.1b.gr...mcf10a.2a.gr...mcf10a.2b.gr...__068")	41	ENSG00000262561	33922937	33923144	+	upstream	-24113	22188	NearestLocation
chr16	46398075	46398804	730	*	c("overlaps.mcf7.peaklist...mcf7.1a.gr...mcf7.1b.gr...mcf7.2a.gr...mcf7.2b.gr...__134", "overlaps.mcf10a.peaklist...mcf10a.1a.gr...mcf10a.1b.gr...mcf10a.2a.gr...mcf10a.2b.gr...__069")	42	ENSG00000199448	46590001	46590103	-	downstream	192028	191197	NearestLocation
chr16	46403430	46408712	5283	*	c("overlaps.mcf7.peaklist...mcf7.1a.gr...mcf7.1b.gr...mcf7.2a.gr...mcf7.2b.gr...__137", "overlaps.mcf10a.peaklist...mcf10a.1a.gr...mcf10a.1b.gr...mcf10a.2a.gr...mcf10a.2b.gr...__070")	43	ENSG00000199448	46590001	46590103	-	downstream	186673	181289	NearestLocation
chr16	46412735	46413484	750	*	c("overlaps.mcf7.peaklist...mcf7.1a.gr...mcf7.1b.gr...mcf7.2a.gr...mcf7.2b.gr...__138", "overlaps.mcf10a.peaklist...mcf10a.1a.gr...mcf10a.1b.gr...mcf10a.2a.gr...mcf10a.2b.gr...__071")	44	ENSG00000199448	46590001	46590103	-	downstream	177368	176517	NearestLocation
chr16	46419496	46426355	6860	*	c("overlaps.mcf7.peaklist...mcf7.1a.gr...mcf7.1b.gr...mcf7.2a.gr...mcf7.2b.gr...__140", "overlaps.mcf10a.peaklist...mcf10a.1a.gr...mcf10a.1b.gr...mcf10a.2a.gr...mcf10a.2b.gr...__072", "overlaps.mcf10a.peaklist...mcf10a.1a.gr...mcf10a.1b.gr...mcf10a.2a.gr...mcf10a.2b.gr...__073")	45	ENSG00000199448	46590001	46590103	-	downstream	170607	163646	NearestLocation
chr16	46432246	46434620	2375	*	c("overlaps.mcf7.peaklist...mcf7.1a.gr...mcf7.1b.gr...mcf7.2a.gr...mcf7.2b.gr...__142", "overlaps.mcf10a.peaklist...mcf10a.1a.gr...mcf10a.1b.gr...mcf10a.2a.gr...mcf10a.2b.gr...__074")	46	ENSG00000199448	46590001	46590103	-	downstream	157857	155381	NearestLocation
chr16	48951258	48951907	650	*	c("overlaps.mcf10a.peaklist...mcf10a.1a.gr...mcf10a.1b.gr...mcf10a.2a.gr...mcf10a.2b.gr...__075", "overlaps.mcf7.peaklist...mcf7.1a.gr...mcf7.1b.gr...mcf7.2a.gr...mcf7.2b.gr...__144")	47	ENSG00000260184	48883830	48883926	-	upstream	-67332	67332	NearestLocation
chr17	7564128	7564461	334	*	c("overlaps.mcf7.peaklist...mcf7.1a.gr...mcf7.1b.gr...mcf7.2a.gr...mcf7.2b.gr...__153", "overlaps.mcf10a.peaklist...mcf10a.1a.gr...mcf10a.1b.gr...mcf10a.2a.gr...mcf10a.2b.gr...__076")	48	ENSG00000129244	7549945	7561086	+	downstream	14183	3042	NearestLocation
chr17	22020491	22021156	666	*	c("overlaps.mcf10a.peaklist...mcf10a.1a.gr...mcf10a.1b.gr...mcf10a.2a.gr...mcf10a.2b.gr...__077", "overlaps.mcf7.peaklist...mcf7.1a.gr...mcf7.1b.gr...mcf7.2a.gr...mcf7.2b.gr...__157")	49	ENSG00000256618	22022437	22023991	+	upstream	-1946	1281	NearestLocation
chr18	18515959	18517756	1798	*	c("overlaps.mcf10a.peaklist...mcf10a.1a.gr...mcf10a.1b.gr...mcf10a.2a.gr...mcf10a.2b.gr...__078", "overlaps.mcf7.peaklist...mcf7.1a.gr...mcf7.1b.gr...mcf7.2a.gr...mcf7.2b.gr...__171")	50	ENSG00000216205	18642344	18642434	-	downstream	126475	124588	NearestLocation
chr18	18640800	18641149	350	*	c("overlaps.mcf10a.peaklist...mcf10a.1a.gr...mcf10a.1b.gr...mcf10a.2a.gr...mcf10a.2b.gr...__080", "overlaps.mcf7.peaklist...mcf7.1a.gr...mcf7.1b.gr...mcf7.2a.gr...mcf7.2b.gr...__172")	51	ENSG00000216205	18642344	18642434	-	downstream	1634	1195	NearestLocation
chr18	41032480	41032938	459	*	c("overlaps.mcf10a.peaklist...mcf10a.1a.gr...mcf10a.1b.gr...mcf10a.2a.gr...mcf10a.2b.gr...__081", "overlaps.mcf7.peaklist...mcf7.1a.gr...mcf7.1b.gr...mcf7.2a.gr...mcf7.2b.gr...__174")	52	ENSG00000132872	40847843	40857615	-	upstream	-174865	174865	NearestLocation
chr19	1185516	1186088	573	*	c("overlaps.mcf10a.peaklist...mcf10a.1a.gr...mcf10a.1b.gr...mcf10a.2a.gr...mcf10a.2b.gr...__082", "overlaps.mcf7.peaklist...mcf7.1a.gr...mcf7.1b.gr...mcf7.2a.gr...mcf7.2b.gr...__176")	53	ENSG00000118046	1189406	1228428	+	upstream	-3890	3318	NearestLocation
chr19	14325750	14326959	1210	*	c("overlaps.mcf7.peaklist...mcf7.1a.gr...mcf7.1b.gr...mcf7.2a.gr...mcf7.2b.gr...__181", "overlaps.mcf10a.peaklist...mcf10a.1a.gr...mcf10a.1b.gr...mcf10a.2a.gr...mcf10a.2b.gr...__083")	54	ENSG00000240803	14323864	14324131	+	downstream	1886	1619	NearestLocation
chr19	27731884	27733407	1524	*	c("overlaps.mcf7.peaklist...mcf7.1a.gr...mcf7.1b.gr...mcf7.2a.gr...mcf7.2b.gr...__182", "overlaps.mcf10a.peaklist...mcf10a.1a.gr...mcf10a.1b.gr...mcf10a.2a.gr...mcf10a.2b.gr...__084")	55	ENSG00000267696	28129391	28137391	-	downstream	405507	395984	NearestLocation
chr19	27733652	27734657	1006	*	c("overlaps.mcf10a.peaklist...mcf10a.1a.gr...mcf10a.1b.gr...mcf10a.2a.gr...mcf10a.2b.gr...__085", "overlaps.mcf7.peaklist...mcf7.1a.gr...mcf7.1b.gr...mcf7.2a.gr...mcf7.2b.gr...__183")	56	ENSG00000267696	28129391	28137391	-	downstream	403739	394734	NearestLocation
chr2	89850163	89851268	1106	*	c("overlaps.mcf7.peaklist...mcf7.1a.gr...mcf7.1b.gr...mcf7.2a.gr...mcf7.2b.gr...__196", "overlaps.mcf10a.peaklist...mcf10a.1a.gr...mcf10a.1b.gr...mcf10a.2a.gr...mcf10a.2b.gr...__090")	57	ENSG00000251039	89890601	89891307	+	upstream	-40438	39333	NearestLocation
chr2	89852123	89852497	375	*	c("overlaps.mcf7.peaklist...mcf7.1a.gr...mcf7.1b.gr...mcf7.2a.gr...mcf7.2b.gr...__197", "overlaps.mcf10a.peaklist...mcf10a.1a.gr...mcf10a.1b.gr...mcf10a.2a.gr...mcf10a.2b.gr...__091")	58	ENSG00000251039	89890601	89891307	+	upstream	-38478	38104	NearestLocation
chr2	89852917	89853621	705	*	c("overlaps.mcf7.peaklist...mcf7.1a.gr...mcf7.1b.gr...mcf7.2a.gr...mcf7.2b.gr...__198", "overlaps.mcf10a.peaklist...mcf10a.1a.gr...mcf10a.1b.gr...mcf10a.2a.gr...mcf10a.2b.gr...__092")	59	ENSG00000251039	89890601	89891307	+	upstream	-37684	36980	NearestLocation
chr2	89855441	89855940	500	*	c("overlaps.mcf7.peaklist...mcf7.1a.gr...mcf7.1b.gr...mcf7.2a.gr...mcf7.2b.gr...__199", "overlaps.mcf10a.peaklist...mcf10a.1a.gr...mcf10a.1b.gr...mcf10a.2a.gr...mcf10a.2b.gr...__093")	60	ENSG00000251039	89890601	89891307	+	upstream	-35160	34661	NearestLocation
chr2	89864974	89865839	866	*	c("overlaps.mcf7.peaklist...mcf7.1a.gr...mcf7.1b.gr...mcf7.2a.gr...mcf7.2b.gr...__200", "overlaps.mcf10a.peaklist...mcf10a.1a.gr...mcf10a.1b.gr...mcf10a.2a.gr...mcf10a.2b.gr...__094")	61	ENSG00000251039	89890601	89891307	+	upstream	-25627	24762	NearestLocation
chr2	89866705	89870481	3777	*	c("overlaps.mcf7.peaklist...mcf7.1a.gr...mcf7.1b.gr...mcf7.2a.gr...mcf7.2b.gr...__201", "overlaps.mcf10a.peaklist...mcf10a.1a.gr...mcf10a.1b.gr...mcf10a.2a.gr...mcf10a.2b.gr...__095", "overlaps.mcf10a.peaklist...mcf10a.1a.gr...mcf10a.1b.gr...mcf10a.2a.gr...mcf10a.2b.gr...__096")	62	ENSG00000251039	89890601	89891307	+	upstream	-23896	20120	NearestLocation
chr2	89874631	89877990	3360	*	c("overlaps.mcf7.peaklist...mcf7.1a.gr...mcf7.1b.gr...mcf7.2a.gr...mcf7.2b.gr...__202", "overlaps.mcf10a.peaklist...mcf10a.1a.gr...mcf10a.1b.gr...mcf10a.2a.gr...mcf10a.2b.gr...__099", "overlaps.mcf10a.peaklist...mcf10a.1a.gr...mcf10a.1b.gr...mcf10a.2a.gr...mcf10a.2b.gr...__100")	63	ENSG00000251039	89890601	89891307	+	upstream	-15970	12611	NearestLocation
chr2	89878331	89880002	1672	*	c("overlaps.mcf7.peaklist...mcf7.1a.gr...mcf7.1b.gr...mcf7.2a.gr...mcf7.2b.gr...__203", "overlaps.mcf10a.peaklist...mcf10a.1a.gr...mcf10a.1b.gr...mcf10a.2a.gr...mcf10a.2b.gr...__101")	64	ENSG00000251039	89890601	89891307	+	upstream	-12270	10599	NearestLocation
chr2	92268817	92269917	1101	*	c("overlaps.mcf7.peaklist...mcf7.1a.gr...mcf7.1b.gr...mcf7.2a.gr...mcf7.2b.gr...__208", "overlaps.mcf10a.peaklist...mcf10a.1a.gr...mcf10a.1b.gr...mcf10a.2a.gr...mcf10a.2b.gr...__104")	65	ENSG00000223816	92222172	92223026	-	upstream	-45791	45791	NearestLocation
chr2	92290444	92291607	1164	*	c("overlaps.mcf10a.peaklist...mcf10a.1a.gr...mcf10a.1b.gr...mcf10a.2a.gr...mcf10a.2b.gr...__106", "overlaps.mcf7.peaklist...mcf7.1a.gr...mcf7.1b.gr...mcf7.2a.gr...mcf7.2b.gr...__209")	66	ENSG00000223816	92222172	92223026	-	upstream	-67418	67418	NearestLocation
chr2	92306698	92308855	2158	*	c("overlaps.mcf10a.peaklist...mcf10a.1a.gr...mcf10a.1b.gr...mcf10a.2a.gr...mcf10a.2b.gr...__107", "overlaps.mcf7.peaklist...mcf7.1a.gr...mcf7.1b.gr...mcf7.2a.gr...mcf7.2b.gr...__210")	67	ENSG00000223816	92222172	92223026	-	upstream	-83672	83672	NearestLocation
chr2	92312542	92314111	1570	*	c("overlaps.mcf10a.peaklist...mcf10a.1a.gr...mcf10a.1b.gr...mcf10a.2a.gr...mcf10a.2b.gr...__108", "overlaps.mcf7.peaklist...mcf7.1a.gr...mcf7.1b.gr...mcf7.2a.gr...mcf7.2b.gr...__212")	68	ENSG00000223816	92222172	92223026	-	upstream	-89516	89516	NearestLocation
chr2	92315081	92316768	1688	*	c("overlaps.mcf10a.peaklist...mcf10a.1a.gr...mcf10a.1b.gr...mcf10a.2a.gr...mcf10a.2b.gr...__109", "overlaps.mcf7.peaklist...mcf7.1a.gr...mcf7.1b.gr...mcf7.2a.gr...mcf7.2b.gr...__213")	69	ENSG00000223816	92222172	92223026	-	upstream	-92055	92055	NearestLocation
chr2	92317794	92319507	1714	*	c("overlaps.mcf10a.peaklist...mcf10a.1a.gr...mcf10a.1b.gr...mcf10a.2a.gr...mcf10a.2b.gr...__110", "overlaps.mcf7.peaklist...mcf7.1a.gr...mcf7.1b.gr...mcf7.2a.gr...mcf7.2b.gr...__214")	70	ENSG00000223816	92222172	92223026	-	upstream	-94768	94768	NearestLocation
chr2	92319820	92321262	1443	*	c("overlaps.mcf7.peaklist...mcf7.1a.gr...mcf7.1b.gr...mcf7.2a.gr...mcf7.2b.gr...__215", "overlaps.mcf10a.peaklist...mcf10a.1a.gr...mcf10a.1b.gr...mcf10a.2a.gr...mcf10a.2b.gr...__111")	71	ENSG00000223816	92222172	92223026	-	upstream	-96794	96794	NearestLocation
chr2	92323680	92325985	2306	*	c("overlaps.mcf7.peaklist...mcf7.1a.gr...mcf7.1b.gr...mcf7.2a.gr...mcf7.2b.gr...__216", "overlaps.mcf10a.peaklist...mcf10a.1a.gr...mcf10a.1b.gr...mcf10a.2a.gr...mcf10a.2b.gr...__112")	72	ENSG00000223816	92222172	92223026	-	upstream	-100654	100654	NearestLocation
chr2	109815790	109816318	529	*	c("overlaps.mcf7.peaklist...mcf7.1a.gr...mcf7.1b.gr...mcf7.2a.gr...mcf7.2b.gr...__217", "overlaps.mcf10a.peaklist...mcf10a.1a.gr...mcf10a.1b.gr...mcf10a.2a.gr...mcf10a.2b.gr...__113")	73	ENSG00000228551	109867878	109868102	+	upstream	-52088	51560	NearestLocation
chr2	216785981	216786410	430	*	c("overlaps.mcf7.peaklist...mcf7.1a.gr...mcf7.1b.gr...mcf7.2a.gr...mcf7.2b.gr...__230", "overlaps.mcf10a.peaklist...mcf10a.1a.gr...mcf10a.1b.gr...mcf10a.2a.gr...mcf10a.2b.gr...__115")	74	ENSG00000226276	216804031	216806442	-	downstream	20461	17621	NearestLocation
chr2	230048534	230049738	1205	*	c("overlaps.mcf10a.peaklist...mcf10a.1a.gr...mcf10a.1b.gr...mcf10a.2a.gr...mcf10a.2b.gr...__116", "overlaps.mcf7.peaklist...mcf7.1a.gr...mcf7.1b.gr...mcf7.2a.gr...mcf7.2b.gr...__234")	75	ENSG00000253006	230101056	230101325	-	downstream	52791	51318	NearestLocation
chr20	29829345	29829794	450	*	c("overlaps.mcf7.peaklist...mcf7.1a.gr...mcf7.1b.gr...mcf7.2a.gr...mcf7.2b.gr...__239", "overlaps.mcf10a.peaklist...mcf10a.1a.gr...mcf10a.1b.gr...mcf10a.2a.gr...mcf10a.2b.gr...__117")	76	ENSG00000215547	29845467	29847435	+	upstream	-16122	15673	NearestLocation
chr21	10819359	10819889	531	*	c("overlaps.mcf7.peaklist...mcf7.1a.gr...mcf7.1b.gr...mcf7.2a.gr...mcf7.2b.gr...__246", "overlaps.mcf10a.peaklist...mcf10a.1a.gr...mcf10a.1b.gr...mcf10a.2a.gr...mcf10a.2b.gr...__118")	77	ENSG00000169861	10862622	10863067	+	upstream	-43263	42733	NearestLocation
chr21	11186487	11188129	1643	*	c("overlaps.mcf7.peaklist...mcf7.1a.gr...mcf7.1b.gr...mcf7.2a.gr...mcf7.2b.gr...__247", "overlaps.mcf10a.peaklist...mcf10a.1a.gr...mcf10a.1b.gr...mcf10a.2a.gr...mcf10a.2b.gr...__119")	78	ENSG00000234643	11180920	11181815	-	upstream	-4672	4672	NearestLocation
chr22	20657430	20659661	2232	*	c("overlaps.mcf7.peaklist...mcf7.1a.gr...mcf7.1b.gr...mcf7.2a.gr...mcf7.2b.gr...__253", "overlaps.mcf10a.peaklist...mcf10a.1a.gr...mcf10a.1b.gr...mcf10a.2a.gr...mcf10a.2b.gr...__120")	79	ENSG00000223579	20632023	20661407	-	inside	3977	1746	NearestLocation
chr3	86908592	86910026	1435	*	c("overlaps.mcf10a.peaklist...mcf10a.1a.gr...mcf10a.1b.gr...mcf10a.2a.gr...mcf10a.2b.gr...__123", "overlaps.mcf7.peaklist...mcf7.1a.gr...mcf7.1b.gr...mcf7.2a.gr...mcf7.2b.gr...__261")	80	ENSG00000206538	86987119	87040269	-	downstream	131677	77093	NearestLocation
chr4	49093311	49102063	8753	*	c("overlaps.mcf7.peaklist...mcf7.1a.gr...mcf7.1b.gr...mcf7.2a.gr...mcf7.2b.gr...__271", "overlaps.mcf10a.peaklist...mcf10a.1a.gr...mcf10a.1b.gr...mcf10a.2a.gr...mcf10a.2b.gr...__125", "overlaps.mcf10a.peaklist...mcf10a.1a.gr...mcf10a.1b.gr...mcf10a.2a.gr...mcf10a.2b.gr...__126", "overlaps.mcf10a.peaklist...mcf10a.1a.gr...mcf10a.1b.gr...mcf10a.2a.gr...mcf10a.2b.gr...__127")	81	ENSG00000225455	49018699	49019171	-	upstream	-74140	74140	NearestLocation
chr4	49103143	49106637	3495	*	c("overlaps.mcf7.peaklist...mcf7.1a.gr...mcf7.1b.gr...mcf7.2a.gr...mcf7.2b.gr...__272", "overlaps.mcf10a.peaklist...mcf10a.1a.gr...mcf10a.1b.gr...mcf10a.2a.gr...mcf10a.2b.gr...__128", "overlaps.mcf10a.peaklist...mcf10a.1a.gr...mcf10a.1b.gr...mcf10a.2a.gr...mcf10a.2b.gr...__129")	82	ENSG00000225455	49018699	49019171	-	upstream	-83972	83972	NearestLocation
chr4	49107050	49108575	1526	*	c("overlaps.mcf7.peaklist...mcf7.1a.gr...mcf7.1b.gr...mcf7.2a.gr...mcf7.2b.gr...__273", "overlaps.mcf10a.peaklist...mcf10a.1a.gr...mcf10a.1b.gr...mcf10a.2a.gr...mcf10a.2b.gr...__130")	83	ENSG00000225455	49018699	49019171	-	upstream	-87879	87879	NearestLocation
chr4	49108884	49113061	4178	*	c("overlaps.mcf7.peaklist...mcf7.1a.gr...mcf7.1b.gr...mcf7.2a.gr...mcf7.2b.gr...__274", "overlaps.mcf10a.peaklist...mcf10a.1a.gr...mcf10a.1b.gr...mcf10a.2a.gr...mcf10a.2b.gr...__131", "overlaps.mcf10a.peaklist...mcf10a.1a.gr...mcf10a.1b.gr...mcf10a.2a.gr...mcf10a.2b.gr...__132")	84	ENSG00000222437	49199220	49199301	+	upstream	-90336	86159	NearestLocation
chr4	49114284	49115899	1616	*	c("overlaps.mcf7.peaklist...mcf7.1a.gr...mcf7.1b.gr...mcf7.2a.gr...mcf7.2b.gr...__275", "overlaps.mcf10a.peaklist...mcf10a.1a.gr...mcf10a.1b.gr...mcf10a.2a.gr...mcf10a.2b.gr...__133")	85	ENSG00000222437	49199220	49199301	+	upstream	-84936	83321	NearestLocation
chr4	49120160	49123388	3229	*	c("overlaps.mcf10a.peaklist...mcf10a.1a.gr...mcf10a.1b.gr...mcf10a.2a.gr...mcf10a.2b.gr...__134", "overlaps.mcf7.peaklist...mcf7.1a.gr...mcf7.1b.gr...mcf7.2a.gr...mcf7.2b.gr...__276")	86	ENSG00000222437	49199220	49199301	+	upstream	-79060	75832	NearestLocation
chr4	49123793	49126870	3078	*	c("overlaps.mcf7.peaklist...mcf7.1a.gr...mcf7.1b.gr...mcf7.2a.gr...mcf7.2b.gr...__277", "overlaps.mcf10a.peaklist...mcf10a.1a.gr...mcf10a.1b.gr...mcf10a.2a.gr...mcf10a.2b.gr...__135")	87	ENSG00000222437	49199220	49199301	+	upstream	-75427	72350	NearestLocation
chr4	49128208	49129617	1410	*	c("overlaps.mcf7.peaklist...mcf7.1a.gr...mcf7.1b.gr...mcf7.2a.gr...mcf7.2b.gr...__278", "overlaps.mcf10a.peaklist...mcf10a.1a.gr...mcf10a.1b.gr...mcf10a.2a.gr...mcf10a.2b.gr...__136")	88	ENSG00000222437	49199220	49199301	+	upstream	-71012	69603	NearestLocation
chr4	49130686	49133106	2421	*	c("overlaps.mcf7.peaklist...mcf7.1a.gr...mcf7.1b.gr...mcf7.2a.gr...mcf7.2b.gr...__279", "overlaps.mcf10a.peaklist...mcf10a.1a.gr...mcf10a.1b.gr...mcf10a.2a.gr...mcf10a.2b.gr...__137")	89	ENSG00000222437	49199220	49199301	+	upstream	-68534	66114	NearestLocation
chr4	49137858	49140486	2629	*	c("overlaps.mcf7.peaklist...mcf7.1a.gr...mcf7.1b.gr...mcf7.2a.gr...mcf7.2b.gr...__280", "overlaps.mcf10a.peaklist...mcf10a.1a.gr...mcf10a.1b.gr...mcf10a.2a.gr...mcf10a.2b.gr...__140", "overlaps.mcf10a.peaklist...mcf10a.1a.gr...mcf10a.1b.gr...mcf10a.2a.gr...mcf10a.2b.gr...__141")	90	ENSG00000222437	49199220	49199301	+	upstream	-61362	58734	NearestLocation
chr4	49140971	49142064	1094	*	c("overlaps.mcf10a.peaklist...mcf10a.1a.gr...mcf10a.1b.gr...mcf10a.2a.gr...mcf10a.2b.gr...__142", "overlaps.mcf7.peaklist...mcf7.1a.gr...mcf7.1b.gr...mcf7.2a.gr...mcf7.2b.gr...__281")	91	ENSG00000222437	49199220	49199301	+	upstream	-58249	57156	NearestLocation
chr4	49142535	49144503	1969	*	c("overlaps.mcf7.peaklist...mcf7.1a.gr...mcf7.1b.gr...mcf7.2a.gr...mcf7.2b.gr...__282", "overlaps.mcf10a.peaklist...mcf10a.1a.gr...mcf10a.1b.gr...mcf10a.2a.gr...mcf10a.2b.gr...__143")	92	ENSG00000222437	49199220	49199301	+	upstream	-56685	54717	NearestLocation
chr4	49145656	49147720	2065	*	c("overlaps.mcf7.peaklist...mcf7.1a.gr...mcf7.1b.gr...mcf7.2a.gr...mcf7.2b.gr...__283", "overlaps.mcf10a.peaklist...mcf10a.1a.gr...mcf10a.1b.gr...mcf10a.2a.gr...mcf10a.2b.gr...__144")	93	ENSG00000222437	49199220	49199301	+	upstream	-53564	51500	NearestLocation
chr4	49149120	49149909	790	*	c("overlaps.mcf7.peaklist...mcf7.1a.gr...mcf7.1b.gr...mcf7.2a.gr...mcf7.2b.gr...__284", "overlaps.mcf10a.peaklist...mcf10a.1a.gr...mcf10a.1b.gr...mcf10a.2a.gr...mcf10a.2b.gr...__145")	94	ENSG00000222437	49199220	49199301	+	upstream	-50100	49311	NearestLocation
chr4	49150814	49152085	1272	*	c("overlaps.mcf7.peaklist...mcf7.1a.gr...mcf7.1b.gr...mcf7.2a.gr...mcf7.2b.gr...__285", "overlaps.mcf10a.peaklist...mcf10a.1a.gr...mcf10a.1b.gr...mcf10a.2a.gr...mcf10a.2b.gr...__146")	95	ENSG00000222437	49199220	49199301	+	upstream	-48406	47135	NearestLocation
chr4	49152402	49153095	694	*	c("overlaps.mcf7.peaklist...mcf7.1a.gr...mcf7.1b.gr...mcf7.2a.gr...mcf7.2b.gr...__286", "overlaps.mcf10a.peaklist...mcf10a.1a.gr...mcf10a.1b.gr...mcf10a.2a.gr...mcf10a.2b.gr...__147")	96	ENSG00000222437	49199220	49199301	+	upstream	-46818	46125	NearestLocation
chr4	49155057	49157050	1994	*	c("overlaps.mcf7.peaklist...mcf7.1a.gr...mcf7.1b.gr...mcf7.2a.gr...mcf7.2b.gr...__287", "overlaps.mcf10a.peaklist...mcf10a.1a.gr...mcf10a.1b.gr...mcf10a.2a.gr...mcf10a.2b.gr...__148", "overlaps.mcf10a.peaklist...mcf10a.1a.gr...mcf10a.1b.gr...mcf10a.2a.gr...mcf10a.2b.gr...__149")	97	ENSG00000222437	49199220	49199301	+	upstream	-44163	42170	NearestLocation
chr4	49633420	49637662	4243	*	c("overlaps.mcf7.peaklist...mcf7.1a.gr...mcf7.1b.gr...mcf7.2a.gr...mcf7.2b.gr...__288", "overlaps.mcf10a.peaklist...mcf10a.1a.gr...mcf10a.1b.gr...mcf10a.2a.gr...mcf10a.2b.gr...__150", "overlaps.mcf10a.peaklist...mcf10a.1a.gr...mcf10a.1b.gr...mcf10a.2a.gr...mcf10a.2b.gr...__151")	98	ENSG00000223099	49601445	49601526	-	upstream	-31894	31894	NearestLocation
chr4	49638889	49640680	1792	*	c("overlaps.mcf7.peaklist...mcf7.1a.gr...mcf7.1b.gr...mcf7.2a.gr...mcf7.2b.gr...__289", "overlaps.mcf10a.peaklist...mcf10a.1a.gr...mcf10a.1b.gr...mcf10a.2a.gr...mcf10a.2b.gr...__152")	99	ENSG00000223099	49601445	49601526	-	upstream	-37363	37363	NearestLocation
chr4	49640819	49645581	4763	*	c("overlaps.mcf7.peaklist...mcf7.1a.gr...mcf7.1b.gr...mcf7.2a.gr...mcf7.2b.gr...__290", "overlaps.mcf10a.peaklist...mcf10a.1a.gr...mcf10a.1b.gr...mcf10a.2a.gr...mcf10a.2b.gr...__153", "overlaps.mcf10a.peaklist...mcf10a.1a.gr...mcf10a.1b.gr...mcf10a.2a.gr...mcf10a.2b.gr...__154")	100	ENSG00000223099	49601445	49601526	-	upstream	-39293	39293	NearestLocation
chr4	49646400	49647268	869	*	c("overlaps.mcf7.peaklist...mcf7.1a.gr...mcf7.1b.gr...mcf7.2a.gr...mcf7.2b.gr...__291", "overlaps.mcf10a.peaklist...mcf10a.1a.gr...mcf10a.1b.gr...mcf10a.2a.gr...mcf10a.2b.gr...__155")	101	ENSG00000223099	49601445	49601526	-	upstream	-44874	44874	NearestLocation
chr4	49647824	49648657	834	*	c("overlaps.mcf7.peaklist...mcf7.1a.gr...mcf7.1b.gr...mcf7.2a.gr...mcf7.2b.gr...__292", "overlaps.mcf10a.peaklist...mcf10a.1a.gr...mcf10a.1b.gr...mcf10a.2a.gr...mcf10a.2b.gr...__156")	102	ENSG00000223099	49601445	49601526	-	upstream	-46298	46298	NearestLocation
chr4	49649106	49650809	1704	*	c("overlaps.mcf7.peaklist...mcf7.1a.gr...mcf7.1b.gr...mcf7.2a.gr...mcf7.2b.gr...__293", "overlaps.mcf10a.peaklist...mcf10a.1a.gr...mcf10a.1b.gr...mcf10a.2a.gr...mcf10a.2b.gr...__157")	103	ENSG00000223099	49601445	49601526	-	upstream	-47580	47580	NearestLocation
chr4	49651767	49656239	4473	*	c("overlaps.mcf7.peaklist...mcf7.1a.gr...mcf7.1b.gr...mcf7.2a.gr...mcf7.2b.gr...__294", "overlaps.mcf10a.peaklist...mcf10a.1a.gr...mcf10a.1b.gr...mcf10a.2a.gr...mcf10a.2b.gr...__158", "overlaps.mcf10a.peaklist...mcf10a.1a.gr...mcf10a.1b.gr...mcf10a.2a.gr...mcf10a.2b.gr...__159", "overlaps.mcf10a.peaklist...mcf10a.1a.gr...mcf10a.1b.gr...mcf10a.2a.gr...mcf10a.2b.gr...__160")	104	ENSG00000223099	49601445	49601526	-	upstream	-50241	50241	NearestLocation
chr4	65472602	65473002	401	*	c("overlaps.mcf7.peaklist...mcf7.1a.gr...mcf7.1b.gr...mcf7.2a.gr...mcf7.2b.gr...__295", "overlaps.mcf10a.peaklist...mcf10a.1a.gr...mcf10a.1b.gr...mcf10a.2a.gr...mcf10a.2b.gr...__161")	105	ENSG00000251430	65472136	65472331	+	downstream	466	271	NearestLocation
chr4	68264289	68266673	2385	*	c("overlaps.mcf7.peaklist...mcf7.1a.gr...mcf7.1b.gr...mcf7.2a.gr...mcf7.2b.gr...__296", "overlaps.mcf10a.peaklist...mcf10a.1a.gr...mcf10a.1b.gr...mcf10a.2a.gr...mcf10a.2b.gr...__163")	106	ENSG00000206629	68295309	68295472	-	downstream	31183	28636	NearestLocation
chr4	184869373	184870013	641	*	c("overlaps.mcf7.peaklist...mcf7.1a.gr...mcf7.1b.gr...mcf7.2a.gr...mcf7.2b.gr...__310", "overlaps.mcf10a.peaklist...mcf10a.1a.gr...mcf10a.1b.gr...mcf10a.2a.gr...mcf10a.2b.gr...__165")	107	ENSG00000248206	184908831	184909903	+	upstream	-39458	38818	NearestLocation
chr5	10026	11769	1744	*	c("overlaps.mcf7.peaklist...mcf7.1a.gr...mcf7.1b.gr...mcf7.2a.gr...mcf7.2b.gr...__311", "overlaps.mcf10a.peaklist...mcf10a.1a.gr...mcf10a.1b.gr...mcf10a.2a.gr...mcf10a.2b.gr...__166")	108	ENSG00000250020	58313	59030	+	upstream	-48287	46544	NearestLocation
chr5	125499009	125500819	1811	*	c("overlaps.mcf7.peaklist...mcf7.1a.gr...mcf7.1b.gr...mcf7.2a.gr...mcf7.2b.gr...__323", "overlaps.mcf10a.peaklist...mcf10a.1a.gr...mcf10a.1b.gr...mcf10a.2a.gr...mcf10a.2b.gr...__172")	109	ENSG00000248107	125515270	125529543	+	upstream	-16261	14451	NearestLocation
chr5	128885487	128886418	932	*	c("overlaps.mcf7.peaklist...mcf7.1a.gr...mcf7.1b.gr...mcf7.2a.gr...mcf7.2b.gr...__324", "overlaps.mcf10a.peaklist...mcf10a.1a.gr...mcf10a.1b.gr...mcf10a.2a.gr...mcf10a.2b.gr...__173")	110	ENSG00000249421	128795252	128796382	-	upstream	-89105	89105	NearestLocation
chr6	61911388	61911832	445	*	c("overlaps.mcf7.peaklist...mcf7.1a.gr...mcf7.1b.gr...mcf7.2a.gr...mcf7.2b.gr...__342", "overlaps.mcf10a.peaklist...mcf10a.1a.gr...mcf10a.1b.gr...mcf10a.2a.gr...mcf10a.2b.gr...__176")	111	ENSG00000220030	61996403	61996816	-	downstream	85428	84571	NearestLocation
chr6	131124448	131124962	515	*	c("overlaps.mcf7.peaklist...mcf7.1a.gr...mcf7.1b.gr...mcf7.2a.gr...mcf7.2b.gr...__349", "overlaps.mcf10a.peaklist...mcf10a.1a.gr...mcf10a.1b.gr...mcf10a.2a.gr...mcf10a.2b.gr...__177")	112	ENSG00000256162	131148546	131158275	+	upstream	-24098	23584	NearestLocation
chr7	23993	24484	492	*	c("overlaps.mcf7.peaklist...mcf7.1a.gr...mcf7.1b.gr...mcf7.2a.gr...mcf7.2b.gr...__354", "overlaps.mcf10a.peaklist...mcf10a.1a.gr...mcf10a.1b.gr...mcf10a.2a.gr...mcf10a.2b.gr...__179")	113	ENSG00000232325	70972	71835	-	downstream	47842	46488	NearestLocation
chr7	61079111	61080099	989	*	c("overlaps.mcf7.peaklist...mcf7.1a.gr...mcf7.1b.gr...mcf7.2a.gr...mcf7.2b.gr...__364", "overlaps.mcf10a.peaklist...mcf10a.1a.gr...mcf10a.1b.gr...mcf10a.2a.gr...mcf10a.2b.gr...__181")	114	ENSG00000233918	61821869	61822186	+	upstream	-742758	741770	NearestLocation
chr7	135578926	135579333	408	*	c("overlaps.mcf7.peaklist...mcf7.1a.gr...mcf7.1b.gr...mcf7.2a.gr...mcf7.2b.gr...__376", "overlaps.mcf10a.peaklist...mcf10a.1a.gr...mcf10a.1b.gr...mcf10a.2a.gr...mcf10a.2b.gr...__183")	115	ENSG00000224746	135611203	135617629	+	upstream	-32277	31870	NearestLocation
chr8	20361181	20361570	390	*	c("overlaps.mcf7.peaklist...mcf7.1a.gr...mcf7.1b.gr...mcf7.2a.gr...mcf7.2b.gr...__383", "overlaps.mcf10a.peaklist...mcf10a.1a.gr...mcf10a.1b.gr...mcf10a.2a.gr...mcf10a.2b.gr...__184")	116	ENSG00000253178	20408712	20408916	+	upstream	-47531	47142	NearestLocation
chr8	43092760	43097330	4571	*	c("overlaps.mcf10a.peaklist...mcf10a.1a.gr...mcf10a.1b.gr...mcf10a.2a.gr...mcf10a.2b.gr...__186", "overlaps.mcf7.peaklist...mcf7.1a.gr...mcf7.1b.gr...mcf7.2a.gr...mcf7.2b.gr...__386")	117	ENSG00000253884	43101898	43102078	-	downstream	9318	4568	NearestLocation
chr8	46849046	46851018	1973	*	c("overlaps.mcf10a.peaklist...mcf10a.1a.gr...mcf10a.1b.gr...mcf10a.2a.gr...mcf10a.2b.gr...__190", "overlaps.mcf7.peaklist...mcf7.1a.gr...mcf7.1b.gr...mcf7.2a.gr...mcf7.2b.gr...__387")	118	ENSG00000255915	47172182	47172472	+	upstream	-323136	321164	NearestLocation
chr8	130507709	130510104	2396	*	c("overlaps.mcf10a.peaklist...mcf10a.1a.gr...mcf10a.1b.gr...mcf10a.2a.gr...mcf10a.2b.gr...__193", "overlaps.mcf7.peaklist...mcf7.1a.gr...mcf7.1b.gr...mcf7.2a.gr...mcf7.2b.gr...__396")	119	ENSG00000266387	130509833	130509913	-	includeFeature	2204	191	NearestLocation
chr9	32498980	32499413	434	*	c("overlaps.mcf10a.peaklist...mcf10a.1a.gr...mcf10a.1b.gr...mcf10a.2a.gr...mcf10a.2b.gr...__194", "overlaps.mcf7.peaklist...mcf7.1a.gr...mcf7.1b.gr...mcf7.2a.gr...mcf7.2b.gr...__398")	120	ENSG00000107201	32455300	32526322	-	inside	27342	26909	NearestLocation
chr9	66971029	66971533	505	*	c("overlaps.mcf7.peaklist...mcf7.1a.gr...mcf7.1b.gr...mcf7.2a.gr...mcf7.2b.gr...__399", "overlaps.mcf10a.peaklist...mcf10a.1a.gr...mcf10a.1b.gr...mcf10a.2a.gr...mcf10a.2b.gr...__195")	121	ENSG00000198312	66960613	66964189	+	downstream	10416	6840	NearestLocation
chr9	67320176	67321204	1029	*	c("overlaps.mcf10a.peaklist...mcf10a.1a.gr...mcf10a.1b.gr...mcf10a.2a.gr...mcf10a.2b.gr...__196", "overlaps.mcf7.peaklist...mcf7.1a.gr...mcf7.1b.gr...mcf7.2a.gr...mcf7.2b.gr...__400")	122	ENSG00000237238	67327775	67334983	-	downstream	14807	6571	NearestLocation
chr9	74196483	74196803	321	*	c("overlaps.mcf7.peaklist...mcf7.1a.gr...mcf7.1b.gr...mcf7.2a.gr...mcf7.2b.gr...__401", "overlaps.mcf10a.peaklist...mcf10a.1a.gr...mcf10a.1b.gr...mcf10a.2a.gr...mcf10a.2b.gr...__198")	123	ENSG00000229814	74204517	74204849	+	upstream	-8034	7714	NearestLocation
chr9	125704948	125705460	513	*	c("overlaps.mcf10a.peaklist...mcf10a.1a.gr...mcf10a.1b.gr...mcf10a.2a.gr...mcf10a.2b.gr...__199", "overlaps.mcf7.peaklist...mcf7.1a.gr...mcf7.1b.gr...mcf7.2a.gr...mcf7.2b.gr...__403")	124	ENSG00000011454	125703112	125867145	+	inside	1836	1836	NearestLocation
chr9_gl000199_random	40071	42502	2432	*	c("overlaps.mcf10a.peaklist...mcf10a.1a.gr...mcf10a.1b.gr...mcf10a.2a.gr...mcf10a.2b.gr...__201", "overlaps.mcf7.peaklist...mcf7.1a.gr...mcf7.1b.gr...mcf7.2a.gr...mcf7.2b.gr...__407")	125	NA	NA	NA	NA	NA	NA	NA	NA
chr9_gl000199_random	48627	52383	3757	*	c("overlaps.mcf7.peaklist...mcf7.1a.gr...mcf7.1b.gr...mcf7.2a.gr...mcf7.2b.gr...__408", "overlaps.mcf10a.peaklist...mcf10a.1a.gr...mcf10a.1b.gr...mcf10a.2a.gr...mcf10a.2b.gr...__202", "overlaps.mcf10a.peaklist...mcf10a.1a.gr...mcf10a.1b.gr...mcf10a.2a.gr...mcf10a.2b.gr...__203")	126	NA	NA	NA	NA	NA	NA	NA	NA
chr9_gl000199_random	54389	55079	691	*	c("overlaps.mcf10a.peaklist...mcf10a.1a.gr...mcf10a.1b.gr...mcf10a.2a.gr...mcf10a.2b.gr...__204", "overlaps.mcf7.peaklist...mcf7.1a.gr...mcf7.1b.gr...mcf7.2a.gr...mcf7.2b.gr...__409")	127	NA	NA	NA	NA	NA	NA	NA	NA
chr9_gl000199_random	55442	57490	2049	*	c("overlaps.mcf7.peaklist...mcf7.1a.gr...mcf7.1b.gr...mcf7.2a.gr...mcf7.2b.gr...__410", "overlaps.mcf10a.peaklist...mcf10a.1a.gr...mcf10a.1b.gr...mcf10a.2a.gr...mcf10a.2b.gr...__205")	128	NA	NA	NA	NA	NA	NA	NA	NA
chr9_gl000199_random	60582	62470	1889	*	c("overlaps.mcf10a.peaklist...mcf10a.1a.gr...mcf10a.1b.gr...mcf10a.2a.gr...mcf10a.2b.gr...__206", "overlaps.mcf7.peaklist...mcf7.1a.gr...mcf7.1b.gr...mcf7.2a.gr...mcf7.2b.gr...__411")	129	NA	NA	NA	NA	NA	NA	NA	NA
chr9_gl000199_random	63162	68563	5402	*	c("overlaps.mcf7.peaklist...mcf7.1a.gr...mcf7.1b.gr...mcf7.2a.gr...mcf7.2b.gr...__412", "overlaps.mcf10a.peaklist...mcf10a.1a.gr...mcf10a.1b.gr...mcf10a.2a.gr...mcf10a.2b.gr...__207")	130	NA	NA	NA	NA	NA	NA	NA	NA
chr9_gl000199_random	72280	73190	911	*	c("overlaps.mcf7.peaklist...mcf7.1a.gr...mcf7.1b.gr...mcf7.2a.gr...mcf7.2b.gr...__413", "overlaps.mcf10a.peaklist...mcf10a.1a.gr...mcf10a.1b.gr...mcf10a.2a.gr...mcf10a.2b.gr...__208")	131	NA	NA	NA	NA	NA	NA	NA	NA
chr9_gl000199_random	76865	79616	2752	*	c("overlaps.mcf7.peaklist...mcf7.1a.gr...mcf7.1b.gr...mcf7.2a.gr...mcf7.2b.gr...__414", "overlaps.mcf10a.peaklist...mcf10a.1a.gr...mcf10a.1b.gr...mcf10a.2a.gr...mcf10a.2b.gr...__209")	132	NA	NA	NA	NA	NA	NA	NA	NA
chr9_gl000199_random	91425	93743	2319	*	c("overlaps.mcf10a.peaklist...mcf10a.1a.gr...mcf10a.1b.gr...mcf10a.2a.gr...mcf10a.2b.gr...__211", "overlaps.mcf7.peaklist...mcf7.1a.gr...mcf7.1b.gr...mcf7.2a.gr...mcf7.2b.gr...__415")	133	NA	NA	NA	NA	NA	NA	NA	NA
chr9_gl000199_random	103937	110759	6823	*	c("overlaps.mcf7.peaklist...mcf7.1a.gr...mcf7.1b.gr...mcf7.2a.gr...mcf7.2b.gr...__416", "overlaps.mcf10a.peaklist...mcf10a.1a.gr...mcf10a.1b.gr...mcf10a.2a.gr...mcf10a.2b.gr...__212", "overlaps.mcf10a.peaklist...mcf10a.1a.gr...mcf10a.1b.gr...mcf10a.2a.gr...mcf10a.2b.gr...__213")	134	NA	NA	NA	NA	NA	NA	NA	NA
chr9_gl000199_random	112692	115585	2894	*	c("overlaps.mcf7.peaklist...mcf7.1a.gr...mcf7.1b.gr...mcf7.2a.gr...mcf7.2b.gr...__417", "overlaps.mcf10a.peaklist...mcf10a.1a.gr...mcf10a.1b.gr...mcf10a.2a.gr...mcf10a.2b.gr...__214")	135	NA	NA	NA	NA	NA	NA	NA	NA
chr9_gl000199_random	115960	117554	1595	*	c("overlaps.mcf10a.peaklist...mcf10a.1a.gr...mcf10a.1b.gr...mcf10a.2a.gr...mcf10a.2b.gr...__215", "overlaps.mcf7.peaklist...mcf7.1a.gr...mcf7.1b.gr...mcf7.2a.gr...mcf7.2b.gr...__418")	136	NA	NA	NA	NA	NA	NA	NA	NA
chr9_gl000199_random	117912	119471	1560	*	c("overlaps.mcf7.peaklist...mcf7.1a.gr...mcf7.1b.gr...mcf7.2a.gr...mcf7.2b.gr...__419", "overlaps.mcf10a.peaklist...mcf10a.1a.gr...mcf10a.1b.gr...mcf10a.2a.gr...mcf10a.2b.gr...__216")	137	NA	NA	NA	NA	NA	NA	NA	NA
chr9_gl000199_random	120120	123693	3574	*	c("overlaps.mcf10a.peaklist...mcf10a.1a.gr...mcf10a.1b.gr...mcf10a.2a.gr...mcf10a.2b.gr...__217", "overlaps.mcf7.peaklist...mcf7.1a.gr...mcf7.1b.gr...mcf7.2a.gr...mcf7.2b.gr...__420", "overlaps.mcf10a.peaklist...mcf10a.1a.gr...mcf10a.1b.gr...mcf10a.2a.gr...mcf10a.2b.gr...__218")	138	NA	NA	NA	NA	NA	NA	NA	NA
chr9_gl000199_random	133341	135723	2383	*	c("overlaps.mcf10a.peaklist...mcf10a.1a.gr...mcf10a.1b.gr...mcf10a.2a.gr...mcf10a.2b.gr...__220", "overlaps.mcf7.peaklist...mcf7.1a.gr...mcf7.1b.gr...mcf7.2a.gr...mcf7.2b.gr...__421")	139	NA	NA	NA	NA	NA	NA	NA	NA
chr9_gl000199_random	136420	137358	939	*	c("overlaps.mcf10a.peaklist...mcf10a.1a.gr...mcf10a.1b.gr...mcf10a.2a.gr...mcf10a.2b.gr...__221", "overlaps.mcf7.peaklist...mcf7.1a.gr...mcf7.1b.gr...mcf7.2a.gr...mcf7.2b.gr...__422")	140	NA	NA	NA	NA	NA	NA	NA	NA
chr9_gl000199_random	137817	138270	454	*	c("overlaps.mcf10a.peaklist...mcf10a.1a.gr...mcf10a.1b.gr...mcf10a.2a.gr...mcf10a.2b.gr...__222", "overlaps.mcf7.peaklist...mcf7.1a.gr...mcf7.1b.gr...mcf7.2a.gr...mcf7.2b.gr...__423")	141	NA	NA	NA	NA	NA	NA	NA	NA
chr9_gl000199_random	140116	140818	703	*	c("overlaps.mcf7.peaklist...mcf7.1a.gr...mcf7.1b.gr...mcf7.2a.gr...mcf7.2b.gr...__424", "overlaps.mcf10a.peaklist...mcf10a.1a.gr...mcf10a.1b.gr...mcf10a.2a.gr...mcf10a.2b.gr...__223")	142	NA	NA	NA	NA	NA	NA	NA	NA
chr9_gl000199_random	141178	141688	511	*	c("overlaps.mcf7.peaklist...mcf7.1a.gr...mcf7.1b.gr...mcf7.2a.gr...mcf7.2b.gr...__425", "overlaps.mcf10a.peaklist...mcf10a.1a.gr...mcf10a.1b.gr...mcf10a.2a.gr...mcf10a.2b.gr...__224")	143	NA	NA	NA	NA	NA	NA	NA	NA
chr9_gl000199_random	144656	148743	4088	*	c("overlaps.mcf7.peaklist...mcf7.1a.gr...mcf7.1b.gr...mcf7.2a.gr...mcf7.2b.gr...__426", "overlaps.mcf10a.peaklist...mcf10a.1a.gr...mcf10a.1b.gr...mcf10a.2a.gr...mcf10a.2b.gr...__225")	144	NA	NA	NA	NA	NA	NA	NA	NA
chr9_gl000199_random	153640	155268	1629	*	c("overlaps.mcf7.peaklist...mcf7.1a.gr...mcf7.1b.gr...mcf7.2a.gr...mcf7.2b.gr...__427", "overlaps.mcf10a.peaklist...mcf10a.1a.gr...mcf10a.1b.gr...mcf10a.2a.gr...mcf10a.2b.gr...__228")	145	NA	NA	NA	NA	NA	NA	NA	NA
chr9_gl000199_random	155823	156952	1130	*	c("overlaps.mcf10a.peaklist...mcf10a.1a.gr...mcf10a.1b.gr...mcf10a.2a.gr...mcf10a.2b.gr...__229", "overlaps.mcf7.peaklist...mcf7.1a.gr...mcf7.1b.gr...mcf7.2a.gr...mcf7.2b.gr...__428")	146	NA	NA	NA	NA	NA	NA	NA	NA
chr9_gl000199_random	160051	161353	1303	*	c("overlaps.mcf10a.peaklist...mcf10a.1a.gr...mcf10a.1b.gr...mcf10a.2a.gr...mcf10a.2b.gr...__230", "overlaps.mcf7.peaklist...mcf7.1a.gr...mcf7.1b.gr...mcf7.2a.gr...mcf7.2b.gr...__429")	147	NA	NA	NA	NA	NA	NA	NA	NA
chr9_gl000199_random	162959	163453	495	*	c("overlaps.mcf7.peaklist...mcf7.1a.gr...mcf7.1b.gr...mcf7.2a.gr...mcf7.2b.gr...__430", "overlaps.mcf10a.peaklist...mcf10a.1a.gr...mcf10a.1b.gr...mcf10a.2a.gr...mcf10a.2b.gr...__231")	148	NA	NA	NA	NA	NA	NA	NA	NA
chr9_gl000199_random	168047	168679	633	*	c("overlaps.mcf7.peaklist...mcf7.1a.gr...mcf7.1b.gr...mcf7.2a.gr...mcf7.2b.gr...__431", "overlaps.mcf10a.peaklist...mcf10a.1a.gr...mcf10a.1b.gr...mcf10a.2a.gr...mcf10a.2b.gr...__232")	149	NA	NA	NA	NA	NA	NA	NA	NA
chrM	0	627	628	*	c("overlaps.mcf7.peaklist...mcf7.1a.gr...mcf7.1b.gr...mcf7.2a.gr...mcf7.2b.gr...__432", "overlaps.mcf10a.peaklist...mcf10a.1a.gr...mcf10a.1b.gr...mcf10a.2a.gr...mcf10a.2b.gr...__233")	150	ENSG00000210049	577	647	+	overlapStart	-577	20	NearestLocation
chrM	3129	16571	13443	*	c("overlaps.mcf10a.peaklist...mcf10a.1a.gr...mcf10a.1b.gr...mcf10a.2a.gr...mcf10a.2b.gr...__234", "overlaps.mcf7.peaklist...mcf7.1a.gr...mcf7.1b.gr...mcf7.2a.gr...mcf7.2b.gr...__433", "overlaps.mcf7.peaklist...mcf7.1a.gr...mcf7.1b.gr...mcf7.2a.gr...mcf7.2b.gr...__434")	151	ENSG00000209082	3230	3304	+	includeFeature	-101	101	NearestLocation
chrUn_gl000216	121	2741	2621	*	c("overlaps.mcf10a.peaklist...mcf10a.1a.gr...mcf10a.1b.gr...mcf10a.2a.gr...mcf10a.2b.gr...__236", "overlaps.mcf7.peaklist...mcf7.1a.gr...mcf7.1b.gr...mcf7.2a.gr...mcf7.2b.gr...__435", "overlaps.mcf10a.peaklist...mcf10a.1a.gr...mcf10a.1b.gr...mcf10a.2a.gr...mcf10a.2b.gr...__237")	152	NA	NA	NA	NA	NA	NA	NA	NA
chrUn_gl000216	4103	5145	1043	*	c("overlaps.mcf7.peaklist...mcf7.1a.gr...mcf7.1b.gr...mcf7.2a.gr...mcf7.2b.gr...__436", "overlaps.mcf10a.peaklist...mcf10a.1a.gr...mcf10a.1b.gr...mcf10a.2a.gr...mcf10a.2b.gr...__238")	153	NA	NA	NA	NA	NA	NA	NA	NA
chrUn_gl000216	11204	13978	2775	*	c("overlaps.mcf7.peaklist...mcf7.1a.gr...mcf7.1b.gr...mcf7.2a.gr...mcf7.2b.gr...__437", "overlaps.mcf10a.peaklist...mcf10a.1a.gr...mcf10a.1b.gr...mcf10a.2a.gr...mcf10a.2b.gr...__242")	154	NA	NA	NA	NA	NA	NA	NA	NA
chrUn_gl000216	18247	22964	4718	*	c("overlaps.mcf7.peaklist...mcf7.1a.gr...mcf7.1b.gr...mcf7.2a.gr...mcf7.2b.gr...__438", "overlaps.mcf10a.peaklist...mcf10a.1a.gr...mcf10a.1b.gr...mcf10a.2a.gr...mcf10a.2b.gr...__243")	155	NA	NA	NA	NA	NA	NA	NA	NA
chrUn_gl000216	58714	59128	415	*	c("overlaps.mcf7.peaklist...mcf7.1a.gr...mcf7.1b.gr...mcf7.2a.gr...mcf7.2b.gr...__439", "overlaps.mcf10a.peaklist...mcf10a.1a.gr...mcf10a.1b.gr...mcf10a.2a.gr...mcf10a.2b.gr...__244")	156	NA	NA	NA	NA	NA	NA	NA	NA
chrUn_gl000216	75612	76139	528	*	c("overlaps.mcf7.peaklist...mcf7.1a.gr...mcf7.1b.gr...mcf7.2a.gr...mcf7.2b.gr...__440", "overlaps.mcf10a.peaklist...mcf10a.1a.gr...mcf10a.1b.gr...mcf10a.2a.gr...mcf10a.2b.gr...__245")	157	NA	NA	NA	NA	NA	NA	NA	NA
chrUn_gl000216	79090	79625	536	*	c("overlaps.mcf7.peaklist...mcf7.1a.gr...mcf7.1b.gr...mcf7.2a.gr...mcf7.2b.gr...__441", "overlaps.mcf10a.peaklist...mcf10a.1a.gr...mcf10a.1b.gr...mcf10a.2a.gr...mcf10a.2b.gr...__246")	158	NA	NA	NA	NA	NA	NA	NA	NA
chrUn_gl000226	94	8500	8407	*	c("overlaps.mcf7.peaklist...mcf7.1a.gr...mcf7.1b.gr...mcf7.2a.gr...mcf7.2b.gr...__442", "overlaps.mcf10a.peaklist...mcf10a.1a.gr...mcf10a.1b.gr...mcf10a.2a.gr...mcf10a.2b.gr...__247", "overlaps.mcf10a.peaklist...mcf10a.1a.gr...mcf10a.1b.gr...mcf10a.2a.gr...mcf10a.2b.gr...__248", "overlaps.mcf10a.peaklist...mcf10a.1a.gr...mcf10a.1b.gr...mcf10a.2a.gr...mcf10a.2b.gr...__249", "overlaps.mcf10a.peakli…	159	NA	NA	NA	NA	NA	NA	NA	NA
chrUn_gl000226	8975	14938	5964	*	c("overlaps.mcf10a.peaklist...mcf10a.1a.gr...mcf10a.1b.gr...mcf10a.2a.gr...mcf10a.2b.gr...__251", "overlaps.mcf7.peaklist...mcf7.1a.gr...mcf7.1b.gr...mcf7.2a.gr...mcf7.2b.gr...__443", "overlaps.mcf10a.peaklist...mcf10a.1a.gr...mcf10a.1b.gr...mcf10a.2a.gr...mcf10a.2b.gr...__252", "overlaps.mcf10a.peaklist...mcf10a.1a.gr...mcf10a.1b.gr...mcf10a.2a.gr...mcf10a.2b.gr...__253")	160	NA	NA	NA	NA	NA	NA	NA	NA
chrX	58567077	58570004	2928	*	c("overlaps.mcf10a.peaklist...mcf10a.1a.gr...mcf10a.1b.gr...mcf10a.2a.gr...mcf10a.2b.gr...__254", "overlaps.mcf7.peaklist...mcf7.1a.gr...mcf7.1b.gr...mcf7.2a.gr...mcf7.2b.gr...__449")	161	ENSG00000235124	58011120	58012567	+	downstream	555957	554510	NearestLocation
chrX	58577696	58580286	2591	*	c("overlaps.mcf10a.peaklist...mcf10a.1a.gr...mcf10a.1b.gr...mcf10a.2a.gr...mcf10a.2b.gr...__256", "overlaps.mcf7.peaklist...mcf7.1a.gr...mcf7.1b.gr...mcf7.2a.gr...mcf7.2b.gr...__450")	162	ENSG00000235124	58011120	58012567	+	downstream	566576	565129	NearestLocation
chrY	13452560	13454289	1730	*	c("overlaps.mcf7.peaklist...mcf7.1a.gr...mcf7.1b.gr...mcf7.2a.gr...mcf7.2b.gr...__456", "overlaps.mcf10a.peaklist...mcf10a.1a.gr...mcf10a.1b.gr...mcf10a.2a.gr...mcf10a.2b.gr...__261")	163	ENSG00000258567	13462594	13463857	+	upstream	-10034	8305	NearestLocation
chrY	13454792	13456655	1864	*	c("overlaps.mcf7.peaklist...mcf7.1a.gr...mcf7.1b.gr...mcf7.2a.gr...mcf7.2b.gr...__457", "overlaps.mcf10a.peaklist...mcf10a.1a.gr...mcf10a.1b.gr...mcf10a.2a.gr...mcf10a.2b.gr...__262")	164	ENSG00000258567	13462594	13463857	+	upstream	-7802	5939	NearestLocation
chrY	13457339	13459711	2373	*	c("overlaps.mcf10a.peaklist...mcf10a.1a.gr...mcf10a.1b.gr...mcf10a.2a.gr...mcf10a.2b.gr...__263", "overlaps.mcf7.peaklist...mcf7.1a.gr...mcf7.1b.gr...mcf7.2a.gr...mcf7.2b.gr...__458")	165	ENSG00000258567	13462594	13463857	+	upstream	-5255	2883	NearestLocation
chrY	13808053	13808810	758	*	c("overlaps.mcf7.peaklist...mcf7.1a.gr...mcf7.1b.gr...mcf7.2a.gr...mcf7.2b.gr...__460", "overlaps.mcf10a.peaklist...mcf10a.1a.gr...mcf10a.1b.gr...mcf10a.2a.gr...mcf10a.2b.gr...__265")	166	ENSG00000234385	13901758	13903233	-	downstream	95180	92948	NearestLocation
chrY	13810803	13811266	464	*	c("overlaps.mcf7.peaklist...mcf7.1a.gr...mcf7.1b.gr...mcf7.2a.gr...mcf7.2b.gr...__461", "overlaps.mcf10a.peaklist...mcf10a.1a.gr...mcf10a.1b.gr...mcf10a.2a.gr...mcf10a.2b.gr...__266")	167	ENSG00000234385	13901758	13903233	-	downstream	92430	90492	NearestLocation
chrY	13832831	13833597	767	*	c("overlaps.mcf7.peaklist...mcf7.1a.gr...mcf7.1b.gr...mcf7.2a.gr...mcf7.2b.gr...__462", "overlaps.mcf10a.peaklist...mcf10a.1a.gr...mcf10a.1b.gr...mcf10a.2a.gr...mcf10a.2b.gr...__267")	168	ENSG00000234385	13901758	13903233	-	downstream	70402	68161	NearestLocation
chrY	13838157	13839286	1130	*	c("overlaps.mcf7.peaklist...mcf7.1a.gr...mcf7.1b.gr...mcf7.2a.gr...mcf7.2b.gr...__463", "overlaps.mcf10a.peaklist...mcf10a.1a.gr...mcf10a.1b.gr...mcf10a.2a.gr...mcf10a.2b.gr...__268")	169	ENSG00000234385	13901758	13903233	-	downstream	65076	62472	NearestLocation
chrY	13843678	13844121	444	*	c("overlaps.mcf7.peaklist...mcf7.1a.gr...mcf7.1b.gr...mcf7.2a.gr...mcf7.2b.gr...__464", "overlaps.mcf10a.peaklist...mcf10a.1a.gr...mcf10a.1b.gr...mcf10a.2a.gr...mcf10a.2b.gr...__269")	170	ENSG00000234385	13901758	13903233	-	downstream	59555	57637	NearestLocation
chrY	13850234	13852115	1882	*	c("overlaps.mcf7.peaklist...mcf7.1a.gr...mcf7.1b.gr...mcf7.2a.gr...mcf7.2b.gr...__465", "overlaps.mcf10a.peaklist...mcf10a.1a.gr...mcf10a.1b.gr...mcf10a.2a.gr...mcf10a.2b.gr...__270")	171	ENSG00000234385	13901758	13903233	-	downstream	52999	49643	NearestLocation
chrY	13867976	13869915	1940	*	c("overlaps.mcf7.peaklist...mcf7.1a.gr...mcf7.1b.gr...mcf7.2a.gr...mcf7.2b.gr...__468", "overlaps.mcf10a.peaklist...mcf10a.1a.gr...mcf10a.1b.gr...mcf10a.2a.gr...mcf10a.2b.gr...__271")	172	ENSG00000234385	13901758	13903233	-	downstream	35257	31843	NearestLocation
