# Supplementary material for: Identification of Recurrent Chromosome Breaks Underlying Structural Rearrangements in Mammary Cancer Cell Lines
Source: Genes (Basel). 2022 Jul 11;13(7):1228. doi: 10.3390/genes13071228 (PMC9319013; doi:10.3390/genes13071228)
Supplement: Supplementary file 1 [file genes-13-01228-s001.zip › supplFileS2.xlsx]

## Sheet: MCF-7_Socrates_Paired_intra&int
C1_realign_chr	C1_realign_START	C2_realign_chr	C2_realign_START	Translocation(y/n)	#C1_realign	C1_realign_dir	C1_realign_consensus	C1_anchor	C1_anchor_dir	C1_anchor_consensus	C1_long_support	C1_long_support_bases	C1_short_support	C1_short_support_bases	C1_short_support_max_len	C1_avg_realign_mapq	C2_realign	C2_realign_dir	C2_realign_consensus	C2_anchor	C2_anchor_dir	C2_anchor_consensus	C2_long_support	C2_long_support_bases	C2_short_support	C2_short_support_bases	C2_short_support_max_len	C2_avg_realign_mapq	BP_condition
chr1	829169	chr1	829206		chr1:829169	+	TTTTTTTCTTTTTGACACAGAGTCTTGCTCTGTTTCCCAGGCTGGA	chr1:829206	-	ATATATATATATATAGGCCTGTGCGCAGTGGCTCATGCCTGTAATCCCAGCAGTTTGGGA	2	87	3	35	22	31.5	chr1:829206	-		chr1:829169	+		0	0	3	39	24	28	short SC cluster
chr1	3167879	chr1	3167888		chr1:3167879	-	TGGGGTGAGGGCGCAGCCGTGAGGC	chr1:3167888	+	CCTCACCCCACCTCACCCCTGAACCACGCAGCACGTGAGACTCATTATCTCCCATTGCAAAAGAGGAAACCAAACG	1	25	1	17	17	44	chr1:3167888	+		chr1:3167879	-		0	0	2	20	18	19.5	short SC cluster
chr1	5911138	chr1	5911137		chr1:5911138	+	TGAGTGCCTCTTTGGAATG*GCAGTGACCGTGGGGATGGCCTGGGGTTGCT	chr1:5911137	-	GCTAATTACGTTTTTATCTCCATAAAAAAAAAATCTGATGACCTCAGAACA	1	31	1	18	18	22	chr1:5911137	-		chr1:5911138	+		0	0	2	40	23	44	short SC cluster
chr1	6384171	chr1	6384201		chr1:6384171	+	GCCTGAGTTGGGTTTGGCAGGGGCGTCCGGGTCA	chr1:6384201	-	CTCAGATGAGCCCACCCCTGGGCTCCCGAGGGTACCGGGAAGCCATGCCACTGAGATACCGGCTCTACCAGG	2	63	2	33	17	44	chr1:6384201	-	CTCAGATGAGCCCACCCCTGGGCTCCCGAGGGTACCG	chr1:6384171	+	GCCTGAGTTGGGTTTGGCAGGGGCGTCCGGGTCAATGGGGAACAGCAGCTCTGGGAGAAGAGTG	1	37	0	0	0	44	Blunt-end joining
chr1	7972275	chr1	7972255		chr1:7972275	-	TTAGCCATTTGCTAACTAGAAGTCACACA	chr1:7972255	+	CTATTTTAAATTTAGGCTCAGTTAGCCACTAGGGATCTATCTTGAAGAATTCCCCCTTTCAGGTTCATATTT	1	29	1	3	3	44	chr1:7972255	+		chr1:7972275	-		0	0	2	41	21	18	short SC cluster
chr1	8129532	chr1	8129518		chr1:8129532	+	AATAATAATAATAATGTCTTCACTGTCTGGAGTTTAA	chr1:8129518	-	ATTATTATTATTATTATTATTATTTAACTTTTATTTTAGGTTCAAGGGATACATGGTCAGGTTT	1	37	0	0	0	40	chr1:8129518	-		chr1:8129532	+		0	0	2	12	10	39.5	short SC cluster
chr1	10472869	chr1	10472887		chr1:10472869	+	CTTCACTTAGGTCTCTGTGCACTGTCGCCT	chr1:10472887	-	TGAGGAGACAACACTTCTGGTGGCCAGAAATTCAGTATAACCAGGTTCAGAACAAACACAACTGACTCTGG	1	30	0	0	0	28	chr1:10472887	-		chr1:10472869	+		0	0	2	35	23	44	short SC cluster
chr1	11682893	chr1	11683190		chr1:11682893	+	GAG*CTGCACTGACCTGTCTTCCCATGGCCCCTCCGTTATGCCTACCAAAGCC	chr1:11683190	-	TTGAATCCCAGCTCTAGCACATGCGAGCAGTGAGACCTGGGATGGGTAC	1	49	0	0	0	44	chr1:11683190	-	CTC*TTGAATCCCAGCTCTAGCACATGCGAGCAGTGAGACCTGGGATGGGTACGTGCA	chr1:11682893	+	CTGCACTGACCTGTCTTCCCATGGCCCCTCCGTTATGCCTACCA	1	54	0	0	0	44	Inserted sequence: GAG
chr1	16376519	chr1	16386334		chr1:16376519	-	CACC*CCTAGCCCATGCCCCACATGTGGAGCCCCTAACACCACCTACAAGT	chr1:16386334	+	CTGTGGGGGTGAAGCTGGGTCCTTGGGGGCCCAGATCACTGCATGGGCATT	1	46	0	0	0	44	chr1:16386334	+	GGTG*CTGTGGGGGTGAAGCTGGGTCCTTGGGGGCCCAGATCACTGCATGGGCATTGTCTGGGCAGGAAA	chr1:16376519	-	CCTAGCCCATGCCCCACATGTGGNGCCCCTAACACCACC	2	118	0	0	0	15.5	Inserted sequence: CACC
chr1	16830772	chr1	16830790		chr1:16830772	-	CACACACACACACACACACATCATGAATGT	chr1:16830791	+	TGTGTGTGTGTGTGTGTGTGTATGAGAGACAGAGAGACAGGGTCTTGCAATATTGCCCATACTGGTCTCCA	1	30	0	0	0	35	chr1:16830790	+	GTGTGTGTGTGTGTGTGTGTATGAGAGACAGAGAGACAGGGTCTTG	chr1:16830771	-	ACACACACACACACACACACATCATGAATGTCTTAGATTCATTGTAAGTTCCACC	1	46	0	0	0	34	Micro-homology: 1bp homology found! (T)
chr1	17027937	chr1	17027902		chr1:17027937	+	TG*CCCCTCCCGGCTGTGTGCGTCCCTCCCGGCTGTGT	chr1:17027902	-	CACACAGCCGGGAGGGACGCACACAGCCCGGAGGGGGCTCGCACAGCCAGGAGGTGACCTCACA	1	35	2	3	2	17	chr1:17027902	-		chr1:17027937	+		0	0	2	14	8	17.5	short SC cluster
chr1	17630257	chr1	17630265		chr1:17630257	-	TCCTCTGAGACTCGGTTTCCTCATCT	chr1:17630265	+	CTCAGAGGAGTTAGGTAACCACTCAAGGTTACGCAGAAGGAAGTGGTGACACTTGCGTTTAATTTTGCGTGG	1	26	3	50	26	22	chr1:17630265	+		chr1:17630257	-		0	0	2	27	16	41.5	short SC cluster
chr1	18503880	chr1	18503839		chr1:18503880	+	GACCCCATCCCCACACACGACCACA	chr1:18503839	-	AGATGGCTGAGAAGGACTGTGGTCGTGTGTGTGGATGGGGTCAGTGAGGTATGTGTGTGTGTGTGTGTGTGTATGT	1	25	0	0	0	44	chr1:18503839	-		chr1:18503880	+		0	0	4	24	12	37.5	short SC cluster
chr1	18792550	chr1	18792598		chr1:18792550	-	GAGGTTTCAAGTCTTCAAATCACTCAGCTATCCT	chr1:18792608	+	CAAAAACAAAAGAAAAACTGTTCTTAGGATAGCTGAGTGATTTGAAGACTTGAAATCTCCAAAAACAAAGTGAAC	4	122	0	0	0	33	chr1:18792598	+	AGAAAAACTGTTCTTAGGATAGCTGAGTGATTTGAAGACTTGAA	chr1:18792540	-	TTTGTTTTTGGAGGTTTCAAGTCTTCAAATCACTCAGCTATCCTAAGAACAGTTTTT	1	44	1	21	21	44	Micro-homology: 10bp homology found! (CAAAAACAAA)
chr1	19713576	chr1	19713578		chr1:19713576	-	GCCCTTTACA*TAGAGCATATTGTTGACTTGAAAG	chr1:19713578	+	CTACCATAGTGCGTGGTGCATGGCAGG	1	24	0	0	0	22	chr1:19713578	+		chr1:19713576	-		0	0	3	43	21	44	short SC cluster
chr1	19891170	chr1	19891183		chr1:19891170	-	TTTATTAAACACCTGCAAAGCGCCACAC	chr1:19891186	+	TGCAGGTGTTTAATAAATGCCAGTTCCTGGTCCCCTTCTGATCCGGAATAAGTAACTTCCTCCTGTTGGCATG	1	28	0	0	0	36	chr1:19891183	+	AGGTGTTTAATAAATGCCAGTTCCTGGTCCCCTTCTGATCCG	chr1:19891167	-	GCATTTATTAAACACCTGCAAAGCGCCACGCCCTTGACCAACTAGCTCTTTTTTTCTTT	1	42	1	20	20	44	Micro-homology: 3bp homology found! (TGC)
chr1	20497189	chr1	20497743		chr1:20497189	+	TCAGCTGACCCAGCCCGTGAGGACCAGGCCAGCCCCTGTCATCCCC	chr1:20497738	-	GGAGGTGTCACAGAAAAGACACTTTGCTTTAGGCCTGAGAAGGACCACACCAGAG	1	46	0	0	0	44	chr1:20497743	-	TGTCACAGAAAAGACACTTTGCTTTAGGCCTGAGAAGGACC	chr1:20497194	+	CCTCCTCAGCTGACCCAGCCCGTGAGGACCAGGCCAGCCCCTGTCATCCCCACCCCCACC	1	41	0	0	0	44	Micro-homology: 5bp homology found! (GGAGG)
chr1	20585593	chr1	20585640		chr1:20585593	+	A*CTGCCCAGTCCCTCTTATCAGCACTCTATAG	chr1:20585640	-	TTGTTATAGCTGTTATTGTGATTATGGAGAAGAAGGAGGAAGGAGAAGAGATGGAGGTTGGGGGTGGGG	2	62	1	3	3	44	chr1:20585640	-	T*TTGTTATAGCTGTTATTGTGATTATGGAGAA	chr1:20585593	+	CTGCCCAGTCCCTCTTATCAGCACTCTATAGAAATCCATCCTTTTAATCCTATGATACCTGGATGAGGGATGTATC	3	81	1	10	10	40.6667	Inserted sequence: A
chr1	21292128	chr1	21292181		chr1:21292128	-	TGCCTCAATACCCCTTTCCCTTTCATTTTGTGAATACCCATGAAAA	chr1:21292181	+	TGATCTAACTTTCATGGGTATTCACAAAATGAAAGGGAAAGGGGTATTGAGGCAG	1	46	0	0	0	44	chr1:21292181	+	TGATCTAACTTTCATGGGTATTCACAAAATGAAAGGGAAAGGG	chr1:21292128	-	TGCCTCAATACCCCTTTCCCTTTCATTTTGTGAATACCCATGAAAATTAGATCAAATGGTGTCTCTG	2	77	1	5	5	42.5	Blunt-end joining
chr1	22572787	chr1	22572805		chr1:22572787	-	TTCATTCATTCATTCATTCAGCACACATTTATTGAGTAGCT	chr1:22572806	+	TGAATGAATGAATGAATGAATTTGCTGAGATGAACAATATAGAATCTGGAGTCAGTCTAG	1	41	0	0	0	37	chr1:22572805	+	GAATGAATGAATGAATGAATTTGCTGAGATGAACAAT	chr1:22572786	-	ATTCATTCATTCATTCATTCAGCACACATTTATTGAGTAGCTACTCTGTGGCTGATCCCACTCT	1	37	1	12	12	40	Micro-homology: 1bp homology found! (T)
chr1	25394380	chr1	25394389		chr1:25394380	-	TT*CACGGTGGTTGGAGAGACTGTGTTCAC	chr1:25394389	+	AACCACCGTGGCTCCCGTCTACCCAGACAGGAGTTGCAACTTGCTGTAACTCCAGGCGGGCTCGGCTAAGTT	1	27	0	0	0	41	chr1:25394389	+		chr1:25394380	-		0	0	2	11	8	42	short SC cluster
chr1	31676173	chr1	31676203		chr1:31676173	+	CATGAATCA*TGAGGGACATCCACAGTGTTTTCA	chr1:31676201	-	TCCACATGATTCAACACAATGCAGCCATTATGATGGAGTGTGGGAAGAGGGCCAAGCTACGACGTTTG	1	24	1	9	9	22	chr1:31676203	-	TGATTCATGTG*CACATGATTCAACACAATGCAGCCATTAT	chr1:31676173	+	TGAGGGACATCCACAGCGTTTTCATTATTTTTTATTTATTTTATTTTATTTTTTATTTTTT	1	29	3	27	16	22	unequal distances of realigned breakpoint to anchor breakpoint: 2 v 0
chr1	33230906	chr1	33230924		chr1:33230906	-	TCTTTCCCCAGGGAATTACGCTAGGCAGCCAGGAGGCTTGCA	chr1:33230924	+	GTAATTCCCTGGGGAAAGAGCTCGGAGCCTGCAGCAGCCAGGCAGGAGCCCAGAGCTGCTAGTGGG	2	77	1	15	15	44	chr1:33230924	+		chr1:33230906	-		0	0	2	18	13	44	short SC cluster
chr1	36929670	chr1	36929683		chr1:36929670	-	CTCCTGTGCTTCCTTATTCCCTATCTTC	chr1:36929692	+	TAGGGGAGAAGGAAGCACAGGAGTAGGGGAGATATACAGCGGTCAGGATAAGGGGGAAAGGGCGGTGGTTGCG	1	28	1	14	14	44	chr1:36929683	+	AGGAAGCACAGGAGTAGGGGAGATATACAGCGGTCAGGATAAGGG	chr1:36929661	-	TCTCCCCTACTCCTGTGCTTCCTTATTCCCTATCTTCGCCGAACCCTGTTTCCCTACGCCCG	3	128	1	3	3	44	Micro-homology: 9bp homology found! (TAGGGGAGA)
chr1	36962284	chr1	36962306		chr1:36962284	-	ATTGTTTAAAAAATTAAAAAAAATTT	chr1:36962314	+	TAAAAAATTTTTTTTTAATTTTTTAAACAATTAAAAAAATAAAACTAAGTTCCTCAGACACACTAGTACATTTCA	1	26	1	12	12	40	chr1:36962306	+	T*TTTTTTTTAATTTTTTAAACAATTAAAAAAATAAAACTCAGTTCCTC	chr1:36962277	-	TTTTTTAATTGTTTAAAAAATTAAAAAAAATTTTTTTATATTTATAAAATAGA	1	47	0	0	0	44	unequal distances of realigned breakpoint to anchor breakpoint: 8 v 7
chr1	41728454	chr1	41728483		chr1:41728454	+	ACTACTCTGCTTATGAATGAAATTGGCCCACTGGTC	chr1:41728483	-	TAAAGGTCCTTCAGGCAAAAAATTATATGTGTATACACACACACACACACACAGATATGTGTACA	1	36	1	21	21	44	chr1:41728483	-	TAAAGGTCCTTCAGGCAAAAAATTATATGTGTATACACACACA	chr1:41728454	+	ACTACTCTGCTTATGAATGAAATTGGCCCACTGGTCTAACCAGGCTCTGGCAGAATTT	2	86	1	19	19	44	Blunt-end joining
chr1	41981860	chr1	41981853		chr1:41981860	+	TCCTGCAAGGGCCCTGGGAA*GGGGCCGCCCAGCCAGAGGCATTCCCTCAGCGCCCTGCAG	chr1:41981853	-	GCGGCCCCGCCCCTGCTGGGATCCAGGCCAACGCTCCACAAAT	2	78	2	41	23	23	chr1:41981853	-		chr1:41981860	+		0	0	3	49	23	42.6667	short SC cluster
chr1	48235620	chr1	48235635		chr1:48235620	-	TCAC*AAGCCTAAGGCAGAAAGCAAGGCTGTGTGTGTCTGAGACACTG	chr1:48235635	+	TTTCTGCCTTGGGCTTCCACCTAAGATCTCGCTCTGGCTTCTGCTGCTAGTAAA	1	43	0	0	0	41	chr1:48235635	+	GTGA*TTTCTGCCTTGGGCTTCCACCTAAGATCTCGCTCTGGCTTCT	chr1:48235620	-	AAGCCTAAGGCAGAAAGCAAGGCTGTGTGTGTCTGAGACACTGTCAGCTGTCTGA	1	42	0	0	0	44	Inserted sequence: TCAC
chr1	55043231	chr1	55043251		chr1:55043231	-	A*TATTCATTTATTAATGGATATTTGAGCTGTTT	chr1:55043251	+	ATATCCATTAATAAATGAATAAATTGTAATATATATGTATGTATATAGATATATATGTATATCTGTAT	1	32	1	19	19	44	chr1:55043251	+	T*ATATCCATTAATAAATGAATAAATTGTAATATATATGTATGTAT	chr1:55043231	-	TATTCATTTATTAATGGATATTTGAGCTGTTTCTACCTTTTGCTTGCTGTGAATAG	1	44	1	14	14	44	Inserted sequence: A
chr1	56887702	chr1	56888029		chr1:56887702	+	AGCAGTTGTCAGGGATTCGGGGGAGTACTGAACAGATG	chr1:56888020	-	TATCTTTTTACTCCCATTACAGTTTTGCTGTTTCTAGAATGGCATACACTTGGAATTGTACAC	1	38	2	9	7	44	chr1:56888029	-	ACTCCCATTACAGTTTTGCTGTTTCTAGAATGGCATACACTTGGAATTGTACACTATGCAGCCTTTT	chr1:56887711	+	AAAAAGATAAGCAGTTGTCAGGGATTCGGGGGAG	1	67	0	0	0	44	Micro-homology: 9bp homology found! (TATCTTTTT)
chr1	58232471	chr1	58232496		chr1:58232471	-	TCCCTAGGCAACACACTCTTCTGTCTAACTTGGATACAGA	chr1:58232496	+	AGACAGAAGAGTGTGTTGCCTAGGGACCCAGTATTTGTGACTGGCACCTGAAGTGAGGGGC	1	40	1	2	2	41	chr1:58232496	+	AGACAGAAGAGTGTGTTGCCTAGGGACCCAGTATTT	chr1:58232471	-	TCCCTAGGCAACACACTCTTCTGTCTAACTTGGATACAGATCAAGAGTTCCCACGACCCCCTTTT	1	36	0	0	0	42	Blunt-end joining
chr1	61288099	chr1	61288335		chr1:61288099	-	CCTAGTTTTCTTAGGAAAAGAAGGTGAAGCAGTCAGGTGAAGATAGTACCATTTGCTGAGCT	chr1:61288338	+	TATTAATAAATCATATCAATATGTATTGAATATTTATTT	1	62	1	4	4	44	chr1:61288335	+	TAATAAATCATATCAATATGTATTGAATATTTATTTTG	chr1:61288096	-	ATACCTAGTTTTCTTAGGAAAAGAAGGTGAAGCAGTCAGGTGAAGATAGTACCATTTGCTGAG	1	38	0	0	0	44	Micro-homology: 3bp homology found! (TAT)
chr1	62338710	chr1	62339085		chr1:62338710	+	AATTTTGTTTTGAAAATGGTCTACTTTTTCTGTAAAGTGGTCAGACTTC	chr1:62339085	-	CACATTTTGGCCTCCCAAAGTGCTGGGATTATAGGCATGAGCCACTGCACCC	1	49	1	10	10	44	chr1:62339085	-		chr1:62338710	+		0	0	3	49	23	43.3333	short SC cluster
chr1	63006803	chr1	63006833		chr1:63006803	+	ACTGAAACTTTTTCTTCCAAAAAAGAAGTATGTAAAAAAA	chr1:63006831	-	GAAGGTGANGACGACGGTCCCAAGTGCTGAAATGCCTGAGTTTTAATTACAGTCCTGCTACCTACAAGCTGTG	2	68	2	15	14	44	chr1:63006833	-	AGGTGAAGACGACGGTCCCAAGTGCTGAAATG	chr1:63006805	+	TCACTGAAACTTTTTCTTCCAAAAAAGAAGTATGTAAAAAAATATAAAACAAAACAACAAAAAAGAGAA	1	32	0	0	0	36	Micro-homology: 2bp homology found! (GA)
chr1	67872027	chr1	67872043		chr1:67872027	-	ATCAAGTTTATTGGAAATTTTCTTTTAATAAACTGTCAA	chr1:67872047	+	AAAATTTCCAATAAACTTGATTAAAGAATTTAACCAGCACTTCTCAGTTACAGGAGAGCATG	1	39	0	0	0	42	chr1:67872043	+	TTTCCAATAAACTTGATTAAAGAATTT	chr1:67872023	-	TTTTATCAAGTTTATTGGAAATTTTCTTTTAATAAACTGTCAATTTTCTCCTGAAGAGAACCTCTCACGTTGTT	1	27	0	0	0	44	Micro-homology: 4bp homology found! (AAAA)
chr1	73068520	chr1	73068518		chr1:73068520	-	GGCTCACTTATTTTTATTTC*TAGTCCTAACCACTTCACTTCACTGAG	chr1:73068518	+	ATCAACTTCGAGATGTGATTTAAAGTCATAAGATTGGATAAGATCTCCTGAAGA	1	27	2	16	11	22	chr1:73068518	+		chr1:73068520	-		0	0	2	22	17	44	short SC cluster
chr1	76749705	chr1	76749702		chr1:76749705	+	GATTCTCATCTT*CCAACAAGCCAGGGCAAAAAATAGATGAA	chr1:76749702	-	TTGGGATTGGATCAAACCAATGGAAATGCCGGAGAACTGAGTTAGAAATGCATAGGATGT	1	29	0	0	0	22	chr1:76749702	-		chr1:76749705	+		0	0	2	29	16	44	short SC cluster
chr1	83591402	chr1	83592000		chr1:83591402	+	CTTTTACGGCCTTGCATAGCATCTGGCATCCATCTCAAGGAAACAAGTCCTTGCATCTGTGTCTCTTTGAAG	chr1:83591998	-	TAGTTTCCACTACACTACATAGCATGTCC	1	72	0	0	0	44	chr1:83592000	-	GTTTCCACTACACTACATAGCATGTCCAGCTCTGAACAAAACAT	chr1:83591404	+	TACTTTTACGGCCTTGCATAGCATCTGGCATCCATCTCAAGGAAACAAGTCCTTGCA	1	44	0	0	0	44	Micro-homology: 2bp homology found! (TA)
chr1	84388342	chr1	84388954		chr1:84388342	+	GACTGAATGCTTTTTCTTTTAAACTGA*ATTCACCCAGAGCTCCAGTAATCCTGAATGACTTGTAGTTTT	chr1:84388954	-	TATAGCATTCAGATTAAAAGAAAAAGAAGACA	1	42	2	19	14	22	chr1:84388954	-	TCAGTTTAAAAGAAAAAGCATTCAGTC*TATAGCATTCAGTTTAAAAGAAAAAGAAGA	chr1:84388342	+	ATTCACCCAGAGCTCCAGTAATCCTGAATGACTTGCAGTTTTCT	1	30	0	0	0	22	Inserted sequence: GACTGAATGCTTTTTCTTTTAAACTGA
chr1	88429340	chr1	88429322		chr1:88429340	-	ACTCCCAAGAATGACTCTGCCATGAG	chr1:88429322	+	GGAGACATATTCTTNCTGGTGGAGTAGCATTTGGTCTGGATCTTAAGTAAGGAGGAGCAGGTTTTATCTCATGGTT	2	51	1	11	11	44	chr1:88429322	+		chr1:88429340	-		0	0	2	15	13	44	short SC cluster
chr1	92681353	chr1	92681406		chr1:92681353	+	GTGCCGCAAGCTCAGTCCTTGGACCTCTTTTCTCCTCTGGGT	chr1:92681406	-	ATAAATGGCCAGTGAGGCTGGAGGGAAACCATGAGAGCATGATATGGGGAAGCCAAGGA	1	42	2	25	18	44	chr1:92681406	-	ATAAATGGCCAGTGAGGCTGGAGGGAAACCATGAGAGCATGATAT	chr1:92681353	+	GTGCCGCAAGCTCAGTCCTTGGACCTCTTTTCTTCTCTGGGTATATTTGTTACTTT	1	45	0	0	0	44	Blunt-end joining
chr1	93406552	chr1	93406589		chr1:93406552	+	AAGAACTCTCAAAACTCAGTTTTAA	chr1:93406586	-	TGTGATTTGCAAATATTTTCTCCCAGTCTGTAGCTTGTCTTTTCATCTTTTTAACAGGGTCTTTAGCAGAGAAAAA	1	25	0	0	0	44	chr1:93406589	-	GATTTGCAAATATTTTCTCCCAGTCTGTAGCTTGTCTTTTCATCTTTTTAACAGGGTC	chr1:93406555	+	ACAAAGAACTCTCAAAACTCAGTTTTAAAAAATAGTCCAGTTA	1	58	0	0	0	39	Micro-homology: 3bp homology found! (TGT)
chr1	94574719	chr1	94574730		chr1:94574719	-	TTTTACTTCCTTGTACATATAGGCTAAC	chr1:94574730	+	AAGGAAGTAAAATTATCTCTTTCTCCTGCCTTGGCAGTATTGTAAGGATACTCAATGTAGTAGCTAGGCCAGA	1	28	2	13	9	44	chr1:94574730	+		chr1:94574719	-		0	0	2	44	22	32	short SC cluster
chr1	94850021	chr1	94850071		chr1:94850021	+	TCATTTTAATCATTACAGTAACTATG	chr1:94850071	-	AATAAAGGGTAGTTAATATAAACATTTTTTATCCTAGGCAACACTACCACCTTGACTTCAACACTCAGAGAGACA	1	26	0	0	0	44	chr1:94850071	-		chr1:94850021	+		0	0	2	28	19	17	short SC cluster
chr1	95950027	chr1	95951696		chr1:95950027	+	GTTCCTCTCTAAACTGGTTATTTTAGTTAGCAGCTCCTGTAACCTTTTATCAAGGTTCTCAGCTTCTTTG	chr1:95951694	-	ATTGACACCCTAACATCACAATTAAAAGAGC	1	70	0	0	0	31	chr1:95951696	-	TGACACCCTAACATCATAATTAAAAGAGCTACAGAAGAAAGAGAAAAGAAA	chr1:95950029	+	ATGTTCCTCTCTAAACTGGTTATTTTAGTTAGCAGCTCCCGTAACCTTTT	1	51	0	0	0	25	Micro-homology: 2bp homology found! (AT)
chr1	96378920	chr1	96381619		chr1:96378920	-	GATCTCTGAGAGAAGATAAACAAATAAGCCCTACTATCTTACCTTTTTT	chr1:96381622	+	ATACTATCTTTTTCATTTTATTCTATTTGCATATTTATATTTAAAGTCAATT	1	49	0	0	0	44	chr1:96381619	+	CTATCTTTTTCATTTTATTCTATTTGCATATTTATATTTAAAGTCAATT	chr1:96378917	-	TATGATCTCTGAGAGAAGATAAACAAATAAGCCCTACTATCTTACCTTTTTT	1	49	1	20	20	44	Micro-homology: 3bp homology found! (ATA)
chr1	102455151	chr1	102455199		chr1:102455151	-	TTACCCTTCATATTATTTGCATGTTGAGTATAGAAAAGA	chr1:102455199	+	TAATTTTTTTTCTTTTCTATACTCAACATGCAAATAATATGAAGGGTAAAAAAAAATACAAAAGGAA	2	73	1	11	11	44	chr1:102455199	+	TAATTTTTTTTCTTTTCTATACTCAACATGCAAATAATATGAAGG	chr1:102455151	-	TTACCCTTCATATTATTTGCATGTTGAGTATAGAAAAGAAAAAAAATTAACTCATGAGCT	2	86	0	0	0	44	Blunt-end joining
chr1	102870362	chr1	102870346		chr1:102870362	+	C*TGCAATTACATTTAATTAACTTATTTGTTATTAGGTTCACAG	chr1:102870346	-	AATTAAAAGTAATTGCAAAAACCATGATTGCTTTTGCACCAACCTAATAACAAATATGTTATTTTTTATTACATCC	3	91	1	12	12	40.3333	chr1:102870346	-		chr1:102870362	+		0	0	2	47	24	34	short SC cluster
chr1	104443199	chr1	104443726		chr1:104443199	+	GGGTTAACTCTTTCTGCATTTTAACAACTTTCTTGTTATTTTAATATCTGCTTGAAACAATGT	chr1:104443726	-	ATCTGGAGGTCAAGCTAGTATGGGTGGGAGCCATAGGG	1	63	0	0	0	44	chr1:104443726	-	ATCTGGAGGTCAAGCTAGTATGGGTGGGAGCCATAG	chr1:104443199	+	GGGTTAACTCTTTCTGCATTTTAACAACTTTCTTGTTATTTTAATATCTGCTTGAAACAATGTAA	1	36	0	0	0	44	Blunt-end joining
chr1	104932102	chr1	104932213		chr1:104932102	-	TC*AAAAGAAAACAATCAACAGGGTGAAGTAAAGCCTACATAATGAAACAA	chr1:104932211	+	TTCATACATATTTTGGATATTAAACTCCTATCAGATAATCAGATGTATAGTTTGTTAA	3	132	0	0	0	39.6667	chr1:104932213	+	GTTTCATACATATTTTGGATATTAAACTCCTATCAGATAATCAGAT	chr1:104932102	-	AAAAGAAAACAATCAACAGGGTGAAGTAAAGCCTACATAATGAAACAAAATATTA	1	46	1	10	10	40	unequal distances of realigned breakpoint to anchor breakpoint: 2 v 0
chr1	106957941	chr1	106957943		chr1:106957941	-	CATATCCACAAACAATGAGAACCAG*AAATTAGAAGAAAAAATAAACAATAGAAATAAATT	chr1:106957943	+	TTTTTGTCTTTGATTTTCTTATTATTTTACATTAAATATTT	1	35	1	10	10	22	chr1:106957943	+		chr1:106957941	-		0	0	2	22	18	44	short SC cluster
chr1	107000997	chr1	107001013		chr1:107000997	-	GTATCTTATTGTGTGCTACTTGCTTTTTGAGCCATTTCAGTCCTAA	chr1:107001020	+	ATCAAGTAGCACACAATAAGATACATCAAGTCTGAAAGTATTCAGAATGACTGAG	1	46	0	0	0	44	chr1:107001013	+	AGCACACAATAAGATACATCAAGTCTGAAAGTATTCNGAA	chr1:107000990	-	ACTTGATGTATCTTATTGTGTGCTACTTGATTTTTGAGCCATTTCAGTCCTAAAGAACATG	2	80	0	0	0	44	Micro-homology: 7bp homology found! (ATCAAGT)
chr1	107220682	chr1	107224676		chr1:107220682	+	CTTTTACGCTGATGGATTTAGTTGTGAGTTTTAGCTAGGAAAACTAACAACAAGAGTAAAAT	chr1:107224674	-	ATCATAGGGGGTCAAAGTTGTCTTCCTGCATGCTTAATC	1	62	0	0	0	44	chr1:107224676	-	CATAGGGGGTCAAAGTTGTCTTCCTGCATGCTTAATCACTTCTGGGTAGGGTCACAAGTGCTGAGTTGGTGAG	chr1:107220684	+	ATCTTTTACGCTGATGGATTTAGTTGTG	1	73	1	13	13	44	Micro-homology: 2bp homology found! (AT)
chr1	117855252	chr1	117855248		chr1:117855252	+	TAAAAGACTCATA*GTCTGGCGAGATATAGACACTTAAAGGGCCA	chr1:117855248	-	CAGACAGACACCAAGTCTCTTTTCATCCATTTGTCCCCTGCACTTACACTGTCTTGC	1	31	0	0	0	24	chr1:117855248	-		chr1:117855252	+		0	0	2	33	23	29	short SC cluster
chr1	119956957	chr1	119956969		chr1:119956957	-	TTAAAAAAACTACATCTCTATTTTTTTAAG	chr1:119956969	+	GTAGTTTTTTTAAGTAGATGTAATCTGGGCATTACAAGGCCCAGATCTTAAGCGTTCAGTGTACACTTAAG	1	30	1	10	10	44	chr1:119956969	+		chr1:119956957	-		0	0	2	18	17	44	short SC cluster
chr1	120012850	chr1	120013629		chr1:120012850	+	CAAAGTTTAGATGAGGACTGGAAGCGGGGTCCAGCAGTG	chr1:120013629	-	CTCGAACACCTATGTAACATCATCTTTATCAGGAAACTTCCAAGCCAGATTCGGAAACCCTT	1	39	0	0	0	44	chr1:120013629	-	CTCGAACACCTATGTAACATCATCTTTATCAG	chr1:120012850	+	CAAAGTTTAGATGAGGACTGGAAGCGGGGTCCAGCAGTGGAAGCAGAGGAGGAGAGAGATACACCAGGT	1	32	1	23	23	44	Blunt-end joining
chr1	121484702	chr1	121484284		chr1:121484702	+	TAAGTGGTCAAAATATCCACGTGCAGACTTTACAAACAGAGTGTTTCCAAACCGCT	chr1:121484284	-	GAGTTTAACCTTTCTTTTCATAGAGCAGTTAGTAAACACTCT	1	56	51	55	5	14	chr1:121484284	-		chr1:121484702	+		0	0	26	147	22	15.7692	short SC cluster
chr1	121484756	chr1	121485434		chr1:121484756	-	TT*CCAGTAACTTCCTTGTGTTGTGTGCATTCAACTCAC	chr1:121485434	+	GAATTCTTCTGTCTAGCANAATATNAAGAAATCCCGTTTCCAACGAAGGCCTCAAGGAGGTCTGAATAT	2	66	223	224	2	26	chr1:121485434	+		chr1:121484756	-		0	0	22	314	21	14.0455	short SC cluster
chr1	121484950	chr1	121485121		chr1:121484950	+	CG*AACACATCACAACGCAGTTTGTGGGAAT	chr1:121485121	-	TTCAACTCACAGAGTTTAACGATCCTTTACAGAGAGCAGACTTGAAACACTCTTTTTGTGGAATTTGCAAG	1	28	94	105	3	14	chr1:121485121	-		chr1:121484950	+		0	0	658	1519	28	18.7128	short SC cluster
chr1	121485002	chr1	163875982		chr1:121485002	-	ACA*CTCTGTTTGTAAATTCTGTAAGTGGATATTCTGACATCTTGTGGCCTTCGTTGGAAAC	chr1:163875982	+	TGTAATGGAAACAAAAAAAAAGAGCAGGAGCAGATATACT	1	58	0	0	0	37	chr1:163875982	+		chr1:121485002	-		0	0	669	2243	29	18.5456	short SC cluster
chr1	121485076	chr1	121484058		chr1:121485076	+	GAATAGGAAGAAATCCCGTTTCCAACGAAGGC	chr1:121484058	-	TGCTAGACAGAAGAATTCTCAGTAACTTCCTTGTGTTGTGTGTATTCAACTCACAGAGTTGAACGATCCTTTACA	5	144	307	2513	26	34.6	chr1:121484058	-		chr1:121485076	+		0	0	7	18	8	19.7143	short SC cluster
chr1	121485077	chr1	121484739		chr1:121485077	+	AGAATAGGAAGAAATCCCGTTTCCAACGAAGGC	chr1:121484739	-	GCTAGACAGAAGAATTCNCAGTAACTTCCTTGTGTTGTGTGCATTCAACTCACAGAGTTGAACGTT	2	58	113	307	25	38.5	chr1:121484739	-		chr1:121485077	+		0	0	217	449	16	17.8756	short SC cluster
chr1	121485416	chr1	121484058		chr1:121485416	+	GAATATGAAGAAATCCCGTTTCCAACGAAGGCCTCA	chr1:121484058	-	TGCTAGACAGAAGAATTCTCAGTAACTTCCTTGTGTTGTGTGTATTCAACTCACAGAGTTGAACGATCCTTTACAC	19	526	369	3054	26	31.2632	chr1:121484058	-		chr1:121485416	+		0	0	246	433	10	13.6504	short SC cluster
chr1	121485417	chr1	121484739		chr1:121485417	+	AGAATATGAAGAAATCCCGTTTCCAANGTAGGCCA	chr1:121484739	-	GCTAGACAGAAGAATTCTCAGTAACTTCCTTGTGTTGTGTGTATTCAACTCACAGAGTTGAACGTTCCCTTAG	3	88	120	400	25	25	chr1:121484739	-		chr1:121485417	+		0	0	352	942	8	12.875	short SC cluster
chr1	144955363	chr1	144954614		chr1:144955363	-	TGAGTCTTGCCTTGGTCCACAGCCTCTCACCTCATCTCTGCCCTCTTTGTGAACCTTG	chr1:144954614	+	ATTGATTGAATAAATTTTGGTATTACTACACTGTGGACTATTA	1	58	1	5	5	14	chr1:144954614	+		chr1:144955363	-		0	0	2	39	20	11	short SC cluster
chr1	145073550	chr1	145073573		chr1:145073550	-	AGAGAGAGAGAGAGAGAGAGAGAGGTCTACAGTTTATCTGT	chr1:145073573	+	CTCTCTCTCTCTCTCTCTCTCTCTCTCTATCTCTCCAAGGAAAGCTGACTTCCCTAACAG	1	41	1	5	5	37	chr1:145073573	+		chr1:145073550	-		0	0	2	24	13	13.5	short SC cluster
chr1	145092946	chr1	145097084		chr1:145092946	+	CACTGTATCTGGACCAATATCTATCGATCT	chr1:145097082	-	GCACCTGTTAAAAGTTCAGTACATCACATTCTTTCAGGATTATCCCCAGTTCCCACCTTCTCCAATACGCCGT	2	58	5	29	8	44	chr1:145097084	-	ACCTGTTAAAAGTTCAGTACATCACATTCTTTCAGGATTATCCCCAGTT	chr1:145092948	+	GCCACTGTATCTGGACCAATATCTATCGATCTGGACTGTATGCATCAGTATG	1	49	1	21	21	41	Micro-homology: 2bp homology found! (GC)
chr1	145291842	chr1	145291956		chr1:145291842	+	TGCTTTGAGATGTATCAAAAGCTTTAAGTCAATGTATTTTCTAGG	chr1:145291956	-	TCAACCCACTGCACCCTCAACTCAGGCAAGCCCAGCAGGCAATCTTAGGAGACCTG	1	45	3	28	12	44	chr1:145291956	-	TCAACCCACTGCACCCTCAACTCAGGCAAGCCCAGCA	chr1:145291842	+	TGCTTTGAGATGTATCAAAAGCTTTAAGTCAATATATTTTCTAGGGTCTGGAAGACCTGACATTCTGTGTCA	2	66	1	24	24	28	Blunt-end joining
chr1	145572954	chr1	145572960		chr1:145572954	-	TTATTTATTTATTTATCTAGAGATGGAGTCT	chr1:145572969	+	ATAAATAAATAAATAAATAAATAAAGCTGTAAACATTTAAGAGAAAACCTCACCTTGAGTTCTAGTGATTT	2	61	3	42	22	34.5	chr1:145572960	+	TAAATAAATAAATAAAGCTGTAAACATTTAAGAGAA	chr1:145572945	-	TTTATTTATTTATTTATTTATTTATCTAGAGATGGAGTCTTGGTCTGTGCCAGGCTGGAGTGCAG	1	36	0	0	0	44	Micro-homology: 9bp homology found! (ATAAATAAA)
chr1	151999553	chr1	151999522		chr1:151999553	+	GGT*AGAGATAAGATAAATAACAAGAGATGGCAAAG	chr1:151999522	-	CTTTGCAATCTCTTGTTANTTATCTTATCTCTTACATCTTCATAAATAGTGCATTCCTTAAATTCTCTTCA	2	60	1	18	18	39	chr1:151999522	-		chr1:151999553	+		0	0	3	14	6	44	short SC cluster
chr1	155746160	chr1	155749876		chr1:155746160	+	TAAAGACTAGAGTATGAAATTAGCTTGGCAGGTTATTTCTCAGTTATTCACTGATCATAATCTATATTT	chr1:155749872	-	GAGTCACTGCACCCAGCCAGGAAGAGGAATTT	1	69	0	0	0	39	chr1:155749876	-	CACTGCACCCAGCCAGGAAGAGGAATTTAAAGGGC	chr1:155746164	+	ACTCTAAAGACTAGAGTATGAAATTAGCTTGGCAGGTTATTTCTCAGTTATTCACTGATCATAATC	1	35	0	0	0	44	Micro-homology: 4bp homology found! (GAGT)
chr1	157387525	chr1	157387539		chr1:157387525	-	TGTGTGTGTGTGTGCGTGCGTGCATGTTGGGAGGACT	chr1:157387546	+	CACACACACACACACACACACACACACACTGCCTGATACCCCCAAGAGACCCCTACACAAAATC	1	37	0	0	0	25	chr1:157387539	+	ACACACACACACACACACACACCGCCTGATACCCCCAAGAGACTCC	chr1:157387518	-	GTGTGTGTGTGTGTGTGTGTGCGTGCGTGCATGTTGGGAGGACTGTCTAGTGCAC	1	46	0	0	0	38	Micro-homology: 7bp homology found! (CACACAC)
chr1	160952938	chr1	160952953		chr1:160952938	-	T*GGAGGTTTCAGTGAGCCAACATCGCGCCACTGCACTTCAGCCT	chr1:160952953	+	GCTCACTGAAACCTCCGCCTCCCGGGTTCACGCCATTCTCCTGCCTCAGCCTCCCAG	1	43	0	0	0	21	chr1:160952953	+		chr1:160952938	-		0	0	3	50	23	37	short SC cluster
chr1	162060831	chr1	162060852		chr1:162060831	+	CTCTGTGCAGTTAGAAATACTACCAAACCAAC	chr1:162060852	-	CTTGTTTTCATGGAGATTTAAAAAATGTGGTAGTTCTGTTTCCATCTCTCTCTTTTACCTGAGCCTTCT	1	32	0	0	0	44	chr1:162060852	-	CTTGTTTTCATGGAGATTTAAAAAATGTGG	chr1:162060831	+	CTCTGTGCAGTTAGAAATACTACCAAACCAACCCTCCTTTTTAAAATTCAGGAAAACTAAGTTTACATAAA	1	30	0	0	0	44	Blunt-end joining
chr1	163755612	chr1	163755642		chr1:163755612	+	CAAAAGCCCAAAGGAATGAACTCAGTGCAAA	chr1:163755641	-	ATAAAGTCATTAGAAATAAATAATCTAGTGTTATGTGACTGGCACTAGAGTATGCACTTGAGCCCACATC	1	31	1	21	21	44	chr1:163755642	-	TAAAGTCATTAGAAATAAATAATCTAGTG	chr1:163755613	+	TCAAAAGCCCAAAGGAATGAACTCAGTGCAAACAGTTTCACTCCCACTCTTATCTGGAGCAAAGAACTCTTT	1	29	0	0	0	44	Micro-homology: 1bp homology found! (A)
chr1	164204718	chr1	164204775		chr1:164204718	-	ACTGCCTTGGCCTAGACTGTCTCTAACAGTAAGTACAATGATGTA	chr1:164204777	+	TATGCTCGCAAATTATACATCATTGTACTTACTGTTAGAGACAGTCTAGGCCAAGGCA	2	88	0	0	0	44	chr1:164204775	+	TGCTCGCAAATTATACATCATTGTAC	chr1:164204716	-	TAACTGCCTTGGCCTAGACTGTCTCTAACAGTAAGTACAATGATGTATAATTTGCGAGCATACAGAAGAGAAAGT	1	26	1	7	7	44	Micro-homology: 2bp homology found! (TA)
chr1	165104460	chr1	165104460		chr1:165104460	+	AGGGCAAGTGATCCCAAAATAGGCATC*ACAGGCATTTAATGAAGCATTTGACAAA	chr1:165104460	-	TAATACATTCATGCTGGATCTGAGTCCAAGTGTTCACAAGCCAGCT	1	28	1	11	11	22	chr1:165104460	-	GATGCCTATTTTGNGATCACTTGCCCT*TAATACATTCATGCTGGATCTGAGTCCAA	chr1:165104460	+	ACAGGCATTTAATGAAGCATTTGACAAATTCATGGTTTGAAGCTG	2	58	2	42	22	22	Inserted sequence: AGGGCAAGTGATCNCAAAATAGGCATC
chr1	170102058	chr1	170102100		chr1:170102058	-	AATAGAAAAACTATT*TTTGGTCTCTGTTGTCTAGTGCAGTGTCTGGATCATGGGTG	chr1:170102100	+	ATCACCCATGATCCAGACACTGCACTAGACAACAGAGACGAAATC	1	41	1	18	18	24	chr1:170102100	+		chr1:170102058	-		0	0	2	18	13	44	short SC cluster
chr1	170301030	chr1	170301031		chr1:170301030	+	TATAATCACTTGTTTCAGTTCCAGA*AGGCATGTCCCAGAATGATTTGCAGAC	chr1:170301031	-	ACTATCAACCTGTAATTTTGTCCCGTAAGAGTGTTAGCTGAAGACTAAC	1	27	2	8	7	22	chr1:170301031	-		chr1:170301030	+		0	0	2	39	24	44	short SC cluster
chr1	171725628	chr1	171725658		chr1:171725628	-	AAGATTACGTGAAGTTGACGTATGGGA	chr1:171725658	+	TGGTTCCCATATGCCAACTTCATGTAATCTTGAGTGGTTTCTGGAGAATCTCAGCAGTGATGAGGATGATGCTT	1	27	0	0	0	22	chr1:171725658	+	TGGTTCCCATATGCCAACTTCATGTAATCTTGAGTGGTTTCTG	chr1:171725628	-	AAGATTACGTGAAGTTGACGTATGGGAACCATCTTCTTCCTTATCCATTGATTTGCCA	1	43	1	16	16	41	Blunt-end joining
chr1	171972860	chr1	171972886		chr1:171972860	+	AAATACCTCTCCAGATATCTACATATAGGC	chr1:171972886	-	GATTTTTTCACTGTAAGTGGGGAGCAAGGCTATCAGCTGAGGAAGAACTGGGGTGGGGGTGAGGTAAGGAT	1	30	1	11	11	44	chr1:171972886	-		chr1:171972860	+		0	0	2	38	20	44	short SC cluster
chr1	179440894	chr1	179440916		chr1:179440894	-	TTACTCTACCTTTTCCATAGTCTTAA	chr1:179440917	+	AAGACTATGGAAAAGGTAGAGTAAACTAAATGTAAAGAAAGTGAAAGGAAGGAAATAATAATGACTACAGCAGAA	1	26	1	4	4	44	chr1:179440916	+	AGACTATGGAAAAGGTAGAGTAAACTAAAT	chr1:179440893	-	TTTACTCTACCTTTTCCATAGTCTTAAGTTGAGCTGTTAGTTTATTGATTTGAGATTTTTCTTCTTTCTTA	1	30	0	0	0	44	Micro-homology: 1bp homology found! (A)
chr1	182289324	chr1	182289647		chr1:182289324	+	AACTGTCAGGATATTGTTCAAAATTGTATCAGAGATTAAATCTTTGCTTATTGCTAAGTG	chr1:182289637	-	CACAAATCTTAAAAATTCACTGGTACATCTTGGTGGTCTGT	1	60	0	0	0	44	chr1:182289647	-	AAAAATTCACTGGTACATCTTGGTGGTCTGTTTTTCTGAGTCT	chr1:182289334	+	AAGATTTGTGAACTGTCAGGATATTGTTCAAAATTGTATCAGAGATTAAATCTTTGCT	1	43	0	0	0	44	Micro-homology: 10bp homology found! (CACAAATCTT)
chr1	186833399	chr1	186833428		chr1:186833399	+	CACTCCCATGTTTATTGCAACATCATTCACAATAA	chr1:186833428	-	TTTCCTTTAGATATATGCCCAATAGTAGGATTGCTGGACCATATGGTAGTACCATTTTTAATTTTT	1	35	0	0	0	35	chr1:186833428	-	TTTCCTTTAGATATATGCCCAATAGTAGGATT	chr1:186833399	+	CACTCCCATGTTTATTGCAACATCATTCACAATAATCAAGATGTGGAATCAACCTAAGTGCCCATCAAT	1	32	0	0	0	44	Blunt-end joining
chr1	187466479	chr1	187466733		chr1:187466479	-	AAATCCAGGAGACCATTCTATTGGTAGTA	chr1:187466730	-	CCTTGTGAGAGAGATAGTCTTAATATTACTAACTTCAAGAATGAGAGAAATATTAAGTTTTGGGTTACAGAA	2	58	1	14	14	44	chr1:187466733	-	TGTGAGAGAGATAGTCTTAATATTACTAACTTCAAGAATGAGAGAAATATTAAGTTTTGGGTTACA	chr1:187466476	-	AGGAAATCCAGGAGACCATTCTATTGGTAGTAATATCTAAAAAATTAGGCTGAAAACCAAAG	3	148	0	0	0	44	Micro-homology: 3bp homology found! (CCT)
chr1	188539454	chr1	188540232		chr1:188539454	+	AGATTATTCTAGCATAAGTTTTCAGTT	chr1:188540230	-	CACATGAGTGGGTTTTACTTCCAGGAACTGTACCAGATACTTACAATTTAGATTGGGGAAGAAAAAATAAAAAA	1	27	0	0	0	44	chr1:188540232	-	CATGAGTGGGTTTTACTTCCAGGAACTGTACCAGATACTTACAATTTAGATTGGGG	chr1:188539456	+	TGAGATTATTCTAGCATAAGTTTTCAGTTTAAAAAGTTCATTTTTCTTGTTTCTTTGATTAATGTGTTT	3	142	1	23	23	44	Micro-homology: 2bp homology found! (CA)
chr1	189092652	chr1	189092657		chr1:189092652	-	TAAGTCATATA*AAACAGGTCTATTACTTAAAGATAA	chr1:189092657	+	CTGTTTGTTAGTATTCTATCTTACTGGATTAAGGCAACTAGTAAAAGTGCTGCCCAAGATACAAG	1	25	0	0	0	22	chr1:189092657	+	TATATGACTTA*CTGTTTGTTAGTATTCTATCTTACTGG	chr1:189092652	-	AAACAGGTCTATTACTTAAAGATAAGCAGGCAGGCAGGGATAACAGAAGCATAGACTTTATCT	1	27	2	24	13	22	Inserted sequence: TAAGTCATATA
chr1	192291296	chr1	192291325		chr1:192291296	+	ACCTTTCTTGTGAAGTCATGTACATTCCTGAGGGGAAAGACTGG	chr1:192291325	-	ATTCATTTGAATATAGAAGCATGACATTCAAATATCTAAAGTTCATTATAAATTTTG	1	44	0	0	0	44	chr1:192291325	-		chr1:192291296	+		0	0	2	16	10	27.5	short SC cluster
chr1	192336360	chr1	192336378		chr1:192336360	-	AGACAAAATTTTGTCTTCCCTTCATCATGAGAAATAAACATTTA	chr1:192336378	+	GGAAGACAAAATTTTGTCTATCAAATGAGTAGTTTGTGAAAACATAAAATAAGCCATGCTATTTTTCCTCCATTT	3	109	0	0	0	44	chr1:192336378	+	GGAAGACAAAATTTTGTCTATCAAATGAGT	chr1:192336360	-	AGACAAAATTTTGTCTTCCCTTCATCATGAGAAATAAACATTTAAACATATTCAAATGGAATATTCCCTGT	1	30	0	0	0	44	Blunt-end joining
chr1	194881023	chr1	194881074		chr1:194881023	+	GCTA*CCTCAATGCTAGAGATACTCATCACTAGATC	chr1:194881074	-	ATGTGATTTTCAAGCTACCAAAGCCGAAATTACCCAGTACTGACAGCCTCCATGAGGTTGTCTACA	1	31	1	16	16	41	chr1:194881074	-		chr1:194881023	+		0	0	2	38	20	44	short SC cluster
chr1	195065918	chr1	195065953		chr1:195065918	+	A*CCCGTAGTGGGTAGCCCCTTTATGCAGGCAGTTCATCCTGA	chr1:195065950	-	AGCTGATTAAAAACAAGCAATGAGGAAAGGGCTCCCTATTCAATAATTGGTGTTGCAAT	1	41	0	0	0	42	chr1:195065953	-	TGATTAAAAACAAGCAATGAGGAAAGGGC	chr1:195065923	+	GCTACCCNGTAGTGGGTAGCCCCTTTCTGCAGGCAGTTCATCCTGACAAATGGAAGAGATCCAAAGTGCATAG	1	29	1	1	1	35	unequal distances of realigned breakpoint to anchor breakpoint: 3 v 5
chr1	195070576	chr1	195070617		chr1:195070576	+	AGCATACTAAAATAGCATTGTTAAG	chr1:195070617	-	ATTGTTAAAATGACACCTGGATGTAGACCAAAACAATGCTCAAATGATTTAAAAGTTTTATTTAAATGAATCATTG	1	25	0	0	0	44	chr1:195070617	-	ATTGTTAAAATGACACCTGGATGTAGACCAAAACAATGCTC	chr1:195070576	+	AGCATACTAAAATAGCATTGTTAAGTAATGATTTATTATCTTTTGAAACTAGAGTAAGTG	1	41	1	22	22	44	Blunt-end joining
chr1	203979754	chr1	203979838		chr1:203979754	-	CCTGCCCAAATCTCATATGGAAATGTAATCCCCAATGTTGAAGGTG	chr1:203979840	+	GAGAAATCCACCCCATGATCCAATCACCTCACTCCAGGCCCCACCTTCAACATTGGG	2	90	0	0	0	36.5	chr1:203979838	+	GAAATCCACCCCATGATCCAATCACCTCACTC	chr1:203979752	-	TCCCTGCCCAAATCTCATATGGAAATGTAATCCCCAATGTTGAAGGTGGGGCCTGGAGTGAGGTGATTG	1	32	0	0	0	11	Micro-homology: 2bp homology found! (GA)
chr1	205092267	chr1	205092300		chr1:205092267	+	GACTGTGGGGGCCACTTAATTCCCA	chr1:205092299	-	TTAAGGAGCTATTTAAAGCGCCTAATAATAGATGGACACCATGGTAGTTGGCTGCAGGTTGCAGAATGAAGCAGAA	1	25	0	0	0	44	chr1:205092300	-	TAAGGAGCTATTTAAAGCGCCTAATAATAGA	chr1:205092268	+	AGACTGTGGGGGCCACTTAATTCCCATTCCAAATTCTTGGGAAAGGAATTTAATTGGGTTGAGCTTAGGTCAGG	2	58	0	0	0	44	Micro-homology: 1bp homology found! (T)
chr1	205328053	chr1	205328068		chr1:205328053	-	ATGTGTGTGTGTGTGTGAAGGGACTGGGAGGATGGAGAAT	chr1:205328068	+	ACACACACACACACATACACACACAATTCCTCTTTAATTAGGTTGTAGCAGTCTCCTCCAGGTATATCTAACTCA	4	135	0	0	0	43	chr1:205328068	+		chr1:205328053	-		0	0	3	46	24	30.3333	short SC cluster
chr1	205395057	chr1	205395040		chr1:205395057	-	AAACTATGATACTCCAGTTCCAAGG	chr1:205395040	+	AAATCACATCTTACTCCATATAAAAAGAATTTACTAATTTGGATTATTGAAAGGAGAAATTATATGCACTCATTTT	1	25	5	55	23	44	chr1:205395040	+		chr1:205395057	-		0	0	2	42	24	31	short SC cluster
chr1	206199886	chr1	206205901		chr1:206199886	+	CTGCATGCTCCCCTTCCTGTAAGGGGTTTGAGCACCCAGCGGCTGAACATATGAGCCACCCCCA	chr1:206205898	-	ACATTCCCTATATGCCCTGCCCTAAGCTAGCACCTGC	1	64	0	0	0	39	chr1:206205901	-	TTCCCTATATGCCCTGCCCTAAGCTAGCACCTGCTGCCTCAAAGGAATACTGAGCTGA	chr1:206199889	+	TGTCTGCATGCTCCCCTTCCTGTAAGGGGTTTGAGCACCCAGCGGCTGAACATATGAGCCACCCCCAAT	3	130	0	0	0	44	Micro-homology: 3bp homology found! (ACA)
chr1	207292362	chr1	207292429		chr1:207292362	+	GAATTC*CAGTTCATGTCTATCTTGCCTTCCTGAGTCCCTGCCCTGCTTACTTCAGGCCACAGCAAC	chr1:207292429	+	ATTCCAGTTTACAATGGTGGGCTTTACTCGCTCAT	1	60	0	0	0	42	chr1:207292429	+		chr1:207292362	+		0	0	2	41	24	44	short SC cluster
chr1	207494481	chr1	207494497		chr1:207494481	-	TCCT*TCCCTAGTTATTTCCCCACCCTCGTGCTGGCCTTT	chr1:207494497	+	GGGGAAGTAACTAAGGAGGAAGGGCGTCATCTCCTAGAACACTCTCTAATGTGAAAACAGAG	1	35	1	22	22	28	chr1:207494497	+	AGGA*GGGGAAGTAACTAAGGAGGAAGGGAGTCATCTCCTAGAACACTCTCTA	chr1:207494481	-	TCCCTAGTTATTTCCCCACCCTCGTGGTGGCCTTTGACAGACCTCCCAG	1	48	1	23	23	41	Inserted sequence: TCCT
chr1	208609881	chr1	208609918		chr1:208609881	+	CCAA*TTGTTTTGTTCAGACATTAAAGCTAAAGGGTAATTCCACAGTTTGGA	chr1:208609918	-	TCACAGCTTAATTGGTTACATTAAATTAAAAGTTGAGGTAGGGGAGGACA	1	47	2	15	9	44	chr1:208609918	-		chr1:208609881	+		0	0	2	21	13	44	short SC cluster
chr1	209935335	chr1	209936080		chr1:209935335	+	TCCTGATATCCTTGTCCTGACTGGCAGAAATGGTCCTCCTCAGGCCAGGCAT	chr1:209936077	-	GCAATGGAGAGTCCCTGTCCCTCCCCACTTCCCTCACTTCCTCCCTGTA	1	52	0	0	0	44	chr1:209936080	-	ATGGAGAGTCCCTGTCCCTCCCCACTTCCCTCACTTCCTCCCTGTAAGNTCGG	chr1:209935338	+	TGCTCCTGATATCCTTGTCCTGACTGGCAGAAATGGTCCTCCTCAGGCCA	3	150	0	0	0	44	Micro-homology: 3bp homology found! (GCA)
chr1	212642107	chr1	212642021		chr1:212642107	-	ACCTGGCCTGAATTTCAGTGTTCTTATCTTTAAAATGGGATGGCCGGGCAT	chr1:212642021	+	GACCAGCCTGACTAACATGGTGAAACCCCATCTCTACTAAAAATATAAAAATTA	2	98	1	5	5	44	chr1:212642021	+		chr1:212642107	-		0	0	2	11	9	39.5	short SC cluster
chr1	215974740	chr1	215974940		chr1:215974740	+	TTTAGAATCTTTATAGTTTTCTCTA	chr1:215974937	-	AAATACTACAAAATGTTGTTGAAAGAAATTAAAGAAGATAACCAAATGGAAGAACATCCCATGTTTATGGACTGGG	1	25	0	0	0	44	chr1:215974940	-	TACTACAAAATGTTGTTGAAAGAAATTAAAGAAGATAACC	chr1:215974743	+	TTTTTTAGAATCTTTATAGTTTTCTCTATATGATATCATGTTGTCTGAGAACACATAGTTT	2	80	0	0	0	39	Micro-homology: 3bp homology found! (AAA)
chr1	216231477	chr1	216232007		chr1:216231477	+	CTACCTCATAGTT*CAAGGCTTCTACCTCATAGTTCAAGATGACTGCTTGAGCTCCTGCCATCCAGT	chr1:216232007	-	AAGTTGTGATAGCTCTGTGCATTCTTCTATAAAATTAAAGAACTGTTGATAAA	2	88	1	24	24	34.5	chr1:216232007	-		chr1:216231477	+		0	0	2	28	24	44	short SC cluster
chr1	217858406	chr1	217858411		chr1:217858406	-	GCTGTCTACAAA*TGGCTGACTTTAGCTTGTCAGGAGGAAGAGCTAGCAGAGTTTGCAAGGAGAAGATCGGAAGAG	chr1:217858411	+	CAGCCAGTCTTTAGAATTTTATACGT	1	63	1	18	18	28	chr1:217858411	+	TTTGTAGACAGC*CAGCCAGTCTTTAGAATTTTATACGTAGATCGGAAGAG	chr1:217858406	-	TGGCTGACTTTAGCTTGTCAGGAGGAAGAGCTAGCAGAGTTTGCAAGGAGA	1	38	0	0	0	22	Inserted sequence: GCTGTCTACAAA
chr1	218845853	chr1	218845887		chr1:218845853	+	GTTGAATCACCAATTAGAATGAGGCTGGAATACTGATAAATTTTT	chr1:218845886	-	TGGGGTCTGTCAGTCCTTGAGATACACACAGACCTTTTTGAATCCCGGCTTCATCACCC	2	87	1	18	18	44	chr1:218845887	-	GGGGTCTGTCAGTCCTTGAGATACACACAGACCTTTTTGAATCCC	chr1:218845854	+	AGTTGAATCACCAATTAGAATGAGGCTGGAATACTGATAAATTTTTTTAAATACTTCCAATT	3	128	0	0	0	44	Micro-homology: 1bp homology found! (T)
chr1	219643750	chr1	219643769		chr1:219643750	-	CTATCTANCTATCTATCTATAGATGTGAAGTATACCCATACTA	chr1:219643769	+	ATAGATAGATAGATAGATAGATAGATAGCAGATGAATATATAGGAACCCATATACATGAATTATATA	2	77	2	30	20	31	chr1:219643769	+	ATAGATAGATAGATAGATAGATAGATAGCAGATG	chr1:219643742	-	CTATCTATCTATCTACCTATCTATCTATAGATGTGAAGTATACCCATACTACCCATTGCTGGTATTA	2	68	0	0	0	33	unequal distances of realigned breakpoint to anchor breakpoint: 0 v 8
chr1	220879732	chr1	220879684		chr1:220879732	-	TATTGGGCTCCCTCTTGACTTCTTAAGCAGCTCCCA	chr1:220879684	+	AGGTGATTTTCTTAGAGGCAGGACAGGAGAAAACACCTCAGACTCAGCATGCCAGAGCAGGGAGGGATGA	3	102	1	21	21	43.3333	chr1:220879684	+		chr1:220879732	-		0	0	2	12	11	44	short SC cluster
chr1	221105995	chr1	221106056		chr1:221105995	-	TACATGAATATTTACATTTGTGGTACTAATGATTAGCAATTTGAGATA	chr1:221106056	+	TGATAATTTTTAAATATCTCAAATTGCTAATCATTAGTACCACAAATGTAAAT	1	48	0	0	0	44	chr1:221106056	+	TGATAATTTTTAAATATCTCAAATTGCTAATCAT	chr1:221105995	-	TACATGAATATTTACATTTGTGGTACTAATGATTAGCAATTTGAGATATTTAAAAATTATCAGTTTG	1	34	1	23	23	44	Blunt-end joining
chr1	222086610	chr1	222086626		chr1:222086610	-	ATA*TCTTTATTAAAGATATTTCTTTAATATC	chr1:222086626	+	AATATCTTTAATAAAGAAACCTATACACGGTTGATACTTTCTGCAAGAATTGAAGAGATATTTTTTAAAA	1	28	0	0	0	36	chr1:222086626	+	TAT*AATATCTTTAATAAAGAAACCTATACACGGTTGATACTTTCTG	chr1:222086610	-	TCTTTATTAAAGATATTTCTTTAATATCTCTCTCCAATATTTAGTAATACCTTTT	1	43	0	0	0	44	Inserted sequence: ATA
chr1	223356237	chr1	223356228		chr1:223356237	+	AAAAATCATTAAAAAA*TAATGATTTTTTGACGACATTTTCAGTCTCA	chr1:223356228	-	AAAATCATTAAACTTTCCACATCTGGAGTGCAACATAAACCTATAGATTCAATA	1	31	0	0	0	22	chr1:223356228	-		chr1:223356237	+		0	0	2	14	10	44	short SC cluster
chr1	224001747	chr1	224001773		chr1:224001747	-	T*TCTAATGACTCCTTCCCACCTGCATTAAACANNTNNGAAGAGCACAC	chr1:224001773	+	TAATGCAGGTGGGAAGGAGTCATTAGAGCAGGGGGTTGAAACTATAAGAAAGGAAATACTTGTT	2	83	0	0	0	33	chr1:224001773	+	A*TAATGCAGGTGGGAAGGAGTCATTAGAGCAGGGGGTTGAAACTATAAGAAAGGAGATCGGAAGAGCGTCG	chr1:224001747	-	TCTAATGACTCCTTCCCACCTGCATTAAACAACTATAGTCAAACTTCTCCCCTCGACAGCCTATCTCCACTGTT	2	96	0	0	0	41.5	Inserted sequence: T
chr1	224083409	chr1	224083417		chr1:224083409	-	CACTGACAAGAAGACTGAGCTGGACTC	chr1:224083417	+	TTGTCAGTGGTCATCTAACAGTGGTCTTGTAAAAGCAGAGCAAGTTCCAATCTTATTTATAGCATTCAGCAGTT	1	27	0	0	0	24	chr1:224083417	+		chr1:224083409	-		0	0	2	39	22	11	short SC cluster
chr1	224985912	chr1	224985933		chr1:224985912	-	ATGAGCGTCTTCCACATCCATAGCCACATTGATTGC	chr1:224985937	+	TGGCTATGGAGGTGGAAGACGCTCATTGGCCAGGCTGAAGTCACATGGTTGCCCCTGGAACTAGT	1	36	0	0	0	42	chr1:224985933	+	TATGGAGGTGGAAGACGCTCATTGGCCAGGCTGAAGTCACATGGTTG	chr1:224985908	-	GCCAATGAGCGTCTTCCACCTCCATAGCCACATTGATTGCCTCAGTGTTGTGCACATGACTCAAGTTTCTCCACTG	3	106	1	4	4	44	Micro-homology: 4bp homology found! (TGGC)
chr1	225101538	chr1	225101555		chr1:225101538	-	GTGTGTGTGTGTGTGTGTAGACCTCTGT	chr1:225101555	+	ACACACACACACACACACACACACACATATCTGCTAAATGCCAGCTTTTAATTAAGTCAACTTTTTTTTGAGT	1	28	0	0	0	35	chr1:225101555	+		chr1:225101538	-		0	0	2	30	20	19.5	short SC cluster
chr1	227903192	chr1	227903142		chr1:227903192	-	CTAGTGTGAAAAATAACCAGCTAGCATCATGATGACAGGAT	chr1:227903142	+	TTGCCATGGCTGGTACCGGTTTTTCTTTTTCATATTAAGTGTTTCCTTTAGGAGCTCTTG	1	41	0	0	0	32	chr1:227903142	+		chr1:227903192	-		0	0	3	39	21	21.3333	short SC cluster
chr1	230231331	chr1	230231349		chr1:230231331	-	TGGCTGTAGAGGGGTTGGTGACTCCAGTGTCCTGTGGTG	chr1:230231349	+	ACCAACCCCTCTACAGCCAGCCAACCCTGAAAGACGTTCCACTTCGGAACTCTTCAAACCTC	1	39	1	23	23	44	chr1:230231349	+		chr1:230231331	-		0	0	3	27	19	35.3333	short SC cluster
chr1	230940824	chr1	230940834		chr1:230940824	-	ATTAGATATTAGATGGTTATAAATT	chr1:230940837	+	ATCTAATATCTAATATCATTACCTGAGGTAATACTGACTTAATTCTAAGAAAATATAGAAATATTGCTACAATACT	1	25	0	0	0	44	chr1:230940834	+	TAATATCTAATATCATTACCTGAGGTAATA	chr1:230940821	-	GATATTAGATATTAGATGGTTATAAATTAAGATGCAGATTGTAATCTACAGAGCAACCACTAAGAAAATAA	1	30	0	0	0	44	Micro-homology: 3bp homology found! (ATC)
chr1	233275870	chr1	233275840		chr1:233275870	-	C*GACCAATGAATGGGCTGTCACATA	chr1:233275840	+	GACTTGAACAATTGGGATGCTGGCCTATATTACTGTATGTATATTATTATTTATGAACTGTGCAGAAGCAAAGCTA	1	24	2	29	19	36	chr1:233275840	+		chr1:233275870	-		0	0	3	47	23	44	short SC cluster
chr1	234839570	chr1	234839589		chr1:234839570	-	GGATCAGGGATAGAGTGACAAGAGGAAAGAGATTTAAGGG	chr1:234839591	+	CTTGTCACTCTATCCCTGATCCCTCAAGTCCAGCTGACCCACATACTTTTTCCTGGTGGCCCCCAAAA	2	73	1	3	3	44	chr1:234839589	+	TGTCACTCTATCCCTGATCCCTCNAGTCCAGCTGACCCACATA	chr1:234839568	-	AGGGATCAGNGATAGAGTGACAAGAGGAAAGAGATTTANGGGNTGCTTACGAAGCAATTGGATAGCAGGCATGAAA	2	68	1	22	22	33	Micro-homology: 2bp homology found! (CT)
chr1	238531983	chr1	238531995		chr1:238531983	-	GTATGTATGTATGTATTTATTTTGAGACAAAGCCTCACTCTGTT	chr1:238532002	+	ATACATACATACATACATACATACATAAAAGGAGAAATTGATAATTCCACTATTATA	1	44	1	22	22	38	chr1:238531995	+	CATACATACATACATACATAAAAGGAGAAATTGATAATTCCACTA	chr1:238531976	-	TATGTATGTATGTATGTATGTATTTATTTTGAGACAAAGCCTCACTCTGTTGCCCAGTCTGGAGTGCAGTGG	3	105	1	19	19	42.6667	Micro-homology: 7bp homology found! (ATACATA)
chr1	238693422	chr1	238701512		chr1:238693422	-	GGCCACTGGTGGGCCTGGAAAAAGCACCCTCTGATTGGCCAAATGGTCATCAAT	chr1:238701512	+	TGTTAATTTTAAAGGTTATTTCCCCTCATCTCACAGCATCCAAAATC	1	54	0	0	0	35	chr1:238701512	+	TGTTAATTTTAAAGGTTATTTCCCCTCATCTCACAGCATCCAAAATCATTAAATTCTGTGTT	chr1:238693422	-	GGCCACTGGTGGGCCTGGAAAAAGCACCCTCTGATTGGCCAAATGGTCATCAATTAAGTTCTCACTCGG	4	200	1	13	13	44	Blunt-end joining
chr1	240011333	chr1	240011334		chr1:240011333	-	CCTGTGTTTAAATGGTGTT*AAACCACCATTTAACACAGTCTTCA	chr1:240011334	+	TTTGTCTCACATACTTCAATGGATCAGCTTCTTGCTACCATGAATCCACACAGTTAT	1	25	1	11	11	22	chr1:240011334	+	AACACCATTTAAACACAGG*TTTGTCTCACATACTTCAATGGATCAGCTT	chr1:240011333	-	AAACCACCATTTAACACAGTCTTCATCTCCATATTAAAAATACCCTTTTAAG	1	30	1	6	6	22	Inserted sequence: CCTGTGTTTAAATGGTGTT
chr1	240302570	chr1	240302666		chr1:240302570	+	GTGAATTGCATCACCCTCTATCTACCCTAGTGCTCAGA	chr1:240302664	-	ACAAAAAGGCCATTAGTTTTTTGTATCTGAGGTCAGGAGAGAGAGCCTAGGAGAAGAGAGATT	1	38	0	0	0	44	chr1:240302666	-	AAAAAGGCCATTAGTTTTTTGTATCTGAGGTCAGGAG	chr1:240302572	+	GTGTGAATTGCATCACCCTCTATCTACCCTAGTGCTCAGACCAGAAACCTGGACATTCTCCTTG	1	37	0	0	0	44	Micro-homology: 2bp homology found! (AC)
chr1	241605958	chr1	241606024		chr1:241605958	-	CATATCATGGCAGAAGGATAAGGGGGAGCAGGCATGCCACAT	chr1:241606024	+	GCTCTCTCTTGCTCCTGCTTTTGCCATGTGGCATGCCTGCTCCCCCTTATCCTTCTGCCATGATATGATTTG	3	106	0	0	0	40.6667	chr1:241606024	+	GCTCTCTCTTGCTCCTGCTTTTGCCATGTGGCATGCC	chr1:241605958	-	CATATCATGGCAGAAGGATAAGGGGGAGCAGGCATGCCACATGGCAAAAGCAGGAGCAAGAGAG	1	37	1	22	22	38	Blunt-end joining
chr1	242312345	chr1	242312366		chr1:242312345	-	TACAATGTGCAATAGGATTAGTGAGAACGTTGTTGCTGACCTTA	chr1:242312367	+	CACTAATCCTATTGCACATTGTACTGGAAGTCATAGCTAGTGTAGTAAGGCAAGAAAA	2	87	2	26	15	44	chr1:242312366	+	ACTAATCCTATTGCACATTGTACTGGAAGTCATAGCTAGTG	chr1:242312344	-	GTACAATGTGCAATAGGATTAGTGAGAACGTTGTTGCTGACCTTAAGGGGAAAGCATTTA	1	41	1	17	17	44	Micro-homology: 1bp homology found! (C)
chr1	242410276	chr1	242410295		chr1:242410276	+	GAATCCCTAAAACCCACCTATGACTC	chr1:242410295	-	TTTTTTTTTGAGACGGAGTTTCGCTCTGTCGCCCAGGCTGGAGTGCAGTGGCGCGGTCTCGACTCACTGCAAGCT	1	26	0	0	0	33	chr1:242410295	-		chr1:242410276	+		0	0	2	21	20	17	short SC cluster
chr1	244166491	chr1	244166501		chr1:244166491	-	TGTGTGTGTGTGTTGTGCTTGTGCACACATTCA	chr1:244166507	+	CACACACACACACACACACACACACTTGCACACATACACTCCTCCCAGCACAAGTTCATCAGCTATTA	1	33	1	9	9	40	chr1:244166501	+	ACACACACACACACACACTTGCACACATACACTCCT	chr1:244166484	-	GTGTGTGTGTGTGTGTGTGGTGTGCTTGTGCACACATTCATGCATGCATATGTGTGTGTGCCTGT	1	36	1	5	5	39	unequal distances of realigned breakpoint to anchor breakpoint: 6 v 7
chr1	246167282	chr1	246167381		chr1:246167282	+	TGTGGCTTCCCAGAACTCATACCTGACCTTATATCA	chr1:246167380	-	GTAAAATGGGAATGAGCCTACCGACTTCATAGGATTGCTGTGAGGATTAAATGGAAATCGGTACG	1	36	1	2	2	36	chr1:246167381	-	TAAAATGGGAATGAGCCTACCGACTTCATAGGATTGCTGTGAGG	chr1:246167283	+	CTGTGGCTTCCCAGAACTCATACCTGACCTTATATAACAGAGGAACATTGGTGGAGCCCCA	2	84	4	70	23	44	Micro-homology: 1bp homology found! (G)
chr1	246395450	chr1	246395451		chr1:246395450	-	CCTGCTTCTTCCTT*TGGAAGCTCTTTTGTGACATGAAGCTT	chr1:246395451	+	CATTGGATTTATTACAAATATAAGTATTCTAATTATTCCCGAATCTCAATGTATGTATTC	1	27	0	0	0	22	chr1:246395451	+		chr1:246395450	-		0	0	2	36	19	44	short SC cluster
chr1	246702273	chr1	246702293		chr1:246702273	-	CTGTATGTCAACAGAATGGGCATTCCCTTAACGCACCTCTTTT	chr1:246702293	+	GCCCATTCTGTTGACATACAGACCTCCAACAGGCAATTTTGGCTCAAAGACTCCCTGT	1	43	1	2	2	44	chr1:246702293	+	GCCCATTCTGTTGACATACAGACCTCCAACAGGCAATTTTG	chr1:246702273	-	CTGTATGTCAACAGAATGGGCATTCCCTTAACGCACCTCTTTTATTAATCTAATCATCCGCAGTC	2	77	0	0	0	44	Blunt-end joining
chr1	246969897	chr1	246969990		chr1:246969897	+	ACGGCTTAACCTTCTGGCTTCTTTCACCAAGGATTGTGTCTATGATA	chr1:246969990	-	TGTCAACTGGGAGGGAGTATGAAGAGCTGGGTGGGTTTTGGAAATGTGTTATATTCTGATCTGGATGATA	2	78	2	32	22	44	chr1:246969990	-	TGTCAACTGGGAGGGAGTATGAAGAGC	chr1:246969897	+	ACGGCTTAACCTTCTGGCTTCTTTCACCAAGGATTGTGTCTATGATATTAATCAAAGTTGTTTCATGTACCAAT	1	27	1	24	24	44	Blunt-end joining
chr1	247253734	chr1	247253753		chr1:247253734	-	CCTCACACATGGGTGGTGGCTTGGG	chr1:247253753	+	GCCACCACCCATGTGTGAGGCCGTCATGGGGACCTGAACACGGTGTCTGCAGACCCCACCCATCCATCAGCCCCAA	1	25	2	18	15	44	chr1:247253753	+	GCCACCACCCATGTGTGAGGCCGTCATGGGGACCTGAACACGGTGT	chr1:247253734	-	CCTCACACATGGGTGGTGGCTTGGGCCACACCCGAGCCCCTGCTTGGGCCCTGAT	1	46	0	0	0	44	Blunt-end joining
chr1	248567504	chr1	248567546		chr1:248567504	-	GCTATTACATATA*TGTGTGTGTATAAAATGGGAGTAAGTG	chr1:248567546	+	CTCTGCTGTCTGTTCACCCTTACTCCCATTTTATACACACACAGACACAC	1	27	1	1	1	22	chr1:248567546	+	GTATGTAATAGCAGC*CTCTGCTGTCTGTTCACACTTACTCCCATTTTATACACAC	chr1:248567503	-	GTGTGTGTGTATAAAATGGGAGTAAGCGTGAACAGAGAGCAGAG	1	40	1	3	3	24	unequal distances of realigned breakpoint to anchor breakpoint: 0 v 1
chr1	249148755	chr1	249148770		chr1:249148755	-	ACACAC*ACACACACACACACACTCTCAACCTAGAACACTATTAAG	chr1:249148770	+	GTGTGTGTGTGTGTGTTTCCAAAGCAGATTTAGAAGAAAATCATATATATACCCAT	1	39	0	0	0	25	chr1:249148770	+	GTGT*GTGTGTGTGTGTGTGTTTCCAAAGCAGATTTAGAAGAAA	chr1:249148755	-	ACACACACACACACACTCTCAACCTAGAACACTATTAAGGGTAACAGGCTCTTCAACC	1	39	1	11	11	37	Inserted sequence: ACACAC
chr1	115646792	chr10	42384766	translocation	chr1:115646792	-	GAGAATTATGGAATGAAATCCAGTGTGATCATNA	chr10:42384766	+	TTCGATTCCATTCGATGATGATTCCATNCATTTCCATCCGATGATGATTCCATTCGATTCCGTNCAA	2	67	29	85	19	22	chr10:42384766	+		chr1:115646792	-		0	0	2	21	12	22	short SC cluster
chr1	115646793	chr10	42600109	translocation	chr1:115646793	-	C*AGAATTATGGAATGAAATCCAGTGTGATCATCA	chr10:42600109	+	TTCGATTCCATTCGATGATGATTCCATTCATTTCCATCCGATGATGATTCCATTCAATTCCGTTC	1	33	9	69	21	22	chr10:42600109	+		chr1:115646793	-		0	0	2	23	13	22	short SC cluster
chr1	121484737	chr10	89779703	translocation	chr1:121484737	-	T*AGGCTAGACAGAAGAATTCCCAGTAACTTCCTTGTGT	chr10:89779703	+	GTGAGCAGCTTTTCCTCTCAGAAGGGAGCTGTGGTTAGGGCAGGCTGTGAGACTCTTCACTGG	1	37	0	0	0	17	chr10:89779703	+		chr1:121484737	-		0	0	59	664	24	14.1695	short SC cluster
chr10	42529361	chr1	121485434	translocation	chr10:42529361	+	TG*AGTAACTATATTGTGTTGTGTGTATTCAACTCACAGAGTTA	chr1:121485434	+	GAATTCTTCTCTCTAGCAGAATATGAAGAAACCCCGTTTCCAACGAAGGCCTCAAGGA	1	41	230	311	20	16	chr1:121485434	+		chr10:42529361	+		0	0	5	105	24	10.6	short SC cluster
chr1	121485230	chr11	58623913	translocation	chr1:121485230	-	T*GAAATATCTTCCTATAGAAACTAGACAGAATGATTCTCAGAAACTCCTTTGTGATGTGTGCGTTCAACTCA	chr11:58623913	-	AACTTGGCTAACTGTTTGGTGCAAAAGAC	1	71	0	0	0	17	chr11:58623913	-		chr1:121485230	-		0	0	57	697	23	14.4035	short SC cluster
chr1	93498218	chr12	77908984	translocation	chr1:93498218	-	CCTTTTTCTAATTCTACATTCGGTAAATA	chr12:77908984	+	AATCTGGCCGGGCGCGGTGGCTCACGCCTGTAATCCCAGCACTTTGGGAGGCCGAGGCGGGCGGATCACGAG	1	29	0	0	0	44	chr12:77908984	+		chr1:93498218	-		0	0	2	32	22	30.5	short SC cluster
chr1	121484603	chr12	92531108	translocation	chr1:121484603	-	TGC*GATGTGTGCGTTCACCTCTCAGAGTTTAACTTTTCTTTTCATTCAGCAGTTTGGAAACAC	chr12:92531108	+	TTGTATAGCATTATGGTTTACATCAGGGAAGTAGATAG	1	60	0	0	0	17	chr12:92531108	+		chr1:121484603	-		0	0	405	1129	24	16.9333	short SC cluster
chr1	121484616	chr12	99796157	translocation	chr1:121484616	-	A*AACTCTCAGAGTTTAACTTTTCTTTTCATTCAGCGGTTTCGAAACACTCTGTTTGTAAAGTCTGCAC	chr12:99796157	+	ACACCTTTACCTATGTAACAAACCTGCACATGT	1	67	0	0	0	21	chr12:99796157	+		chr1:121484616	-		0	0	30	343	20	15.8333	short SC cluster
chr1	121484696	chr12	114988083	translocation	chr1:121484696	+	A*GTCAAAATATCCACGTGCAGACTTTACAAACAGAGTGTTTCCAAACCGCTGAATGAAAAGAAAAGTTAAACTCT	chr12:114988083	+	CAGGAGTTCAAGACCAGCCTGGCCAA	1	74	0	0	0	18	chr12:114988083	+		chr1:121484696	+		0	0	22	244	23	13.4091	short SC cluster
chr1	121485304	chr12	133084207	translocation	chr1:121485304	-	A*AGTTTAACCTTTCTTTTCATAGAGCAGTTAGGAAACACTCTGTTTGTAAAGTCTGCAAGTGGATATTCA	chr12:133084207	-	TCTGTCCCAAATCCACAGACCCGTCTGGGAG	1	69	0	0	0	11	chr12:133084207	-		chr1:121485304	-		0	0	61	1008	27	12.1311	short SC cluster
chr1	20091938	chr13	72024200	translocation	chr1:20091938	+	TAGGCTCCAGACA*TTGCCAATGTCCTCTAGGTTGCAAAACTGAAAATACGGCCATCTCAGGTGGGGCTGGTTTACTTG	chr13:72024200	-	GTTCTGAGAACAAGAGATCATCT	1	65	0	0	0	42	chr13:72024200	-		chr1:20091938	+		0	0	2	19	12	44	short SC cluster
chr1	121485375	chr16	9030272	translocation	chr1:121485375	+	A*GTCTGAATATCCACTTGCAGACTTTACAAACAGAGTGTTTCCTAACTGCTCTATGAAAAGAAAGGTTAAACTCT	chr16:9030272	-	AGGCTACAGAGGTAAACTAGAAAGCA	1	74	0	0	0	11	chr16:9030272	-		chr1:121485375	+		0	0	96	870	23	13.4896	short SC cluster
chr1	121485336	chr17	65858634	translocation	chr1:121485336	-	T*AAACACTCTTTGTAAAGTCTGCAAGTGGATATTCAGACCTCCTAGAGGCCTTCGTTGGAAACGGGAT	chr17:65858634	-	GATCGGGATTTGAACCTAGGCATTCTGGCTCCA	1	67	0	0	0	18	chr17:65858634	-		chr1:121485336	-		0	0	99	921	23	12.798	short SC cluster
chr1	168025732	chr19	24033178	translocation	chr1:168025732	+	GGCCCCTCCCCGCCCCGCCTCCCGGCGCGGGTGGCCGAGGCGTA	chr19:24033178	-	TATTTTTAAGGCTAATAGAAATGGTGAGATTTTTTGGTTTAGGAGAAGTGGGATTAG	1	44	0	0	0	11	chr19:24033178	-	TATTTTTAAGGCTAATAGAAATGGTGAGATTTTTTGGTTTAGGAGAAGTGGGATTAG	chr1:168025732	+	GGCCCCTCCCCGCCCCGCCTCCCGGCGCGGGTGGCCGAGGCGTA	1	57	1	11	11	38	Blunt-end joining
chr1	121484184	chr2	106681016	translocation	chr1:121484184	+	GC*CTGAAATCTCCACTTGCAAATTCCAGAAAAACAGTGTTTCAAATCTGCTCTGTGTAAAGGATCGTTCAACT	chr2:106681016	-	CCCAGCTACTCAGGAGGCTGAGGCAGGA	1	71	0	0	0	11	chr2:106681016	-		chr1:121484184	+		0	0	15	183	24	13.4667	short SC cluster
chr1	121485189	chr21	36902840	translocation	chr1:121485189	-	GTGCTCTTCCGATCT*AAGTGGAGATTTCAGCCGCTTTGAGGTCAATGGTAGAATAGGAAATATCTTCCTATAGAAACT	chr21:36902840	+	ACTAAATTCAGGAGGCTTTGTGG	1	63	0	0	0	11	chr21:36902840	+		chr1:121485189	-		0	0	23	68	28	12.9565	short SC cluster
chr1	58068958	chr3	194215483	translocation	chr1:58068958	+	CCACCTACAGGGTACAGAAATGAGTAAGTCTCATGCCTGTAATCCCAGCACTTTGGGAGGCTGAG	chr3:194215485	+	CAGGCGCCTGCCATCATGCCTGGCTAATTTTTGTATGTTTAGTAGAGACAGGGTTTCGCCATGTTGGCCAGGCTG	3	124	0	0	0	42	chr3:194215483	+	GGCGCCTGCCATCATGCCTGGCTAATTTTTGTATGTTTAGT	chr1:58068960	+	TGCCACCTACAGGGTACAGAAATGAGTAAGTCTCATGCCTGTAATCCCAGCACTTTGGGA	1	41	0	0	0	32	Micro-homology: 2bp homology found! (CA)
chr1	204381190	chr3	52625834	translocation	chr1:204381190	-	A*GGGGGGGGGGGGGGGGGGAATGCAGGGC	chr3:52625834	-	TTTTTTTTTTTTTTTTTTTTTGACATAGTCTTGCTCTGATGCTCTGATGCCCAGGCTGGAATGCAGTGGCGC	1	28	0	0	0	22	chr3:52625834	-		chr1:204381190	-		0	0	2	30	17	43	short SC cluster
chr3	5079881	chr1	153630750	translocation	chr3:5079881	-	TT*TTGTGGTGTTTTTTTTTTTTTTTTTTTTTTTTTTTTTGTGTGTT	chr1:153630750	+	AAAAAAAAAAAAAAAAAAAAAAAAAGCAACCCAAACCAAACAAAAACAAACCAAA	1	44	0	0	0	17	chr1:153630750	+		chr3:5079881	-		0	0	2	12	11	14	short SC cluster
chr1	121484476	chr4	174332725	translocation	chr1:121484476	+	AGT*TCTCTCTAAATGAAAGTTCAACTCTGTCAGTTGAATACACACAACACAAGGAAGTTACTGAGAATTCTTCTGTCT	chr4:174332725	+	ATATGCCACCATACAGGTTGCTA	1	75	0	0	0	25	chr4:174332725	+		chr1:121484476	+		0	0	3	61	24	13	short SC cluster
chr1	121485252	chr4	115155518	translocation	chr1:121485252	-	T*AGACAGAATGATTCTCATAAACTCCTTTGTGATGTGTGCGTTCAACTCACAGAGTTTAA	chr4:115155518	+	AACAGAATGTATGCTCTGCAGTTGTTGGGTAGAATGTTCTA	1	59	0	0	0	25	chr4:115155518	+		chr1:121485252	-		0	0	1495	6457	26	13.691	short SC cluster
chr4	49111514	chr1	17486575	translocation	chr4:49111514	-	A*ATTCCATTCCATTCCATTCCACTCGGGTGGATTCCATTGCATTCCATTCCATTCCATTGCACTTGG	chr1:17486575	-	ATTAACTAAAACTTAAATCTACTGGAAAAGGAAG	1	66	0	0	0	11	chr1:17486575	-		chr4:49111514	-		0	0	3	48	18	11	short SC cluster
chr4	49275711	chr1	66024185	translocation	chr4:49275711	-	AAAAAAAAAAAAAAAAAAAAAAAAAGAAAAAAAAACAAAAAAAAAAAAAAA	chr1:66024185	-	TTTTTTTTTTTTTTTGAATCAGAAGTTTTTTTTTTTTTTTTTTTTTTGT	1	51	0	0	0	40	chr1:66024185	-		chr4:49275711	-		0	0	3	19	12	13	short SC cluster
chr5	24150538	chr1	194964457	translocation	chr5:24150538	-	GCAGACTTCTCCTGCTTAAAGTGAATTTATTCATTCTCCCTTGAAGTTA	chr1:194964457	-	AATACTCTTTTTTTTTATTTTATTTTATTTTTTTTTGAGACGGAGTCTCGCT	1	49	0	0	0	44	chr1:194964457	-		chr5:24150538	-		0	0	3	36	21	44	short SC cluster
chr1	121484779	chr6	58778839	translocation	chr1:121484779	+	CA*CACACAACACAAGGAAGTTACTGGGAATTCTTCTGTCTA	chr6:58778839	-	TTCAACTCACAGAGTTGAACATTTCTCTTGATAGAGCAGTTTTGAAACCCTCTTTCTGAA	1	39	5	7	2	14	chr6:58778839	-		chr1:121484779	+		0	0	3	43	19	11	short SC cluster
chr1	121485375	chr6	58778247	translocation	chr1:121485375	+	AGAT*GTCTGAATATCCACTTGCAGAATATACAAACAGAGTGTTTCCTAACTGCTCTATGAAAAGAAAG	chr6:58778247	-	TTGAGGCCTTCGTTGGAAACGGGTTTTCATCTT	1	64	99	160	4	11	chr6:58778247	-		chr1:121485375	+		0	0	680	1983	28	13.45	short SC cluster
chr1	121485166	chr7	13119028	translocation	chr1:121485166	-	T*AACACTCTTTTTGTGGAATTTGCAAGTGGAGATTTCAGCCGCTTTGAGGTCAATGGTAGAATAGGAAATA	chr7:13119028	+	GTCCTCATGAGAATTAGGGTCTATTAAGAA	1	70	0	0	0	14	chr7:13119028	+		chr1:121485166	-		0	0	57	662	25	14.1754	short SC cluster
chr7	61968933	chr1	6901633	translocation	chr7:61968933	-	TA*GAAACACTCTGTTTGTAAAGTCTGCAAGTGGATATATGGACCGCATTGAGGCCTTCGTTGGAAACGGGATTTC	chr1:6901633	+	ACCAAGAACCATTAAGATGTGTAGCC	1	73	0	0	0	25	chr1:6901633	+		chr7:61968933	-		0	0	6	65	21	14	short SC cluster
chrUn_gl000220	132792	chr1	38126217	translocation	chrUn_gl000220:132792	-	TGC*CTCTCTCTCTCTCTCTCTCTCTCTCTCTCTCTCTCTGTCTGTCTCTCTCACTGTG	chr1:38126217	+	GAGCCAGAGACAGAGACACAGAGGGAGAGACAGAGAGGCTGAG	1	55	0	0	0	18	chr1:38126217	+		chrUn_gl000220:132792	-		0	0	22	80	13	15.5	short SC cluster
chr1	142537345	chrY	13448647	translocation	chr1:142537345	-	GG*GGAGTGGAGTGGAGGGGAGTGGAGTGGAATGGA	chrY:13448647	-	TCCATTCCATTCCATTCCATTCCATTGCATTCCATTCCATTCCATTCCATTCCTCTCCACTCCACT	1	33	0	0	0	18	chrY:13448647	-		chr1:142537345	-		0	0	3	18	15	18	short SC cluster
chr10	1337814	chr10	1337855		chr10:1337814	+	ATCAAGAGAGGTCATTGAAGAAACAGAGGCG	chr10:1337854	-	AGATCAGAAATAGCAGAATGCATGAAGGGTCTCATTAAGAATTTTTGCTTTTTAGAATTACCTAAGTTTA	1	31	0	0	0	44	chr10:1337855	-	GATCAGAAATAGCAGAATGCATGAAGGGTCTCATTAAGAATTTTTGC	chr10:1337815	+	TATCAAGAGAGGTCATTGAAGAAACAGAGGCGCACACGTCAGCTCAGAGCCCAG	1	47	1	14	14	44	Micro-homology: 1bp homology found! (A)
chr10	2699733	chr10	2699767		chr10:2699733	+	CTTTTTTTTCCCTGATAATAGTTTTCTTTG	chr10:2699758	-	TATATATATGCAACCTTTCAAGTCCATGGAGGGGTAGGGAAAAAGATTATTTGCAAATACGCAGAAAAAACAA	2	58	0	0	0	44	chr10:2699767	-	GCAACCTTTCAAGTCCATGGAGGGGTAGGGA	chr10:2699742	+	ATATATATACTTTTTTTTCCCTGATAATAGTTTTCTTTGAGAGTTTGACATTCAAGCATTGTTGTGCTCT	1	31	1	5	5	44	Micro-homology: 9bp homology found! (TATATATAT)
chr10	4290062	chr10	4291684		chr10:4290062	+	CGCATTGATTAATGAGGATGGTCCAGGTAAGAGTGAGCTGATGAGTGTAAGGGAGAGAGATTTTCATCGTAGGATATG	chr10:4291683	-	CTGGGTCATTCCCATCTCAGTTA	1	78	0	0	0	44	chr10:4291684	-	TGGGTCATTCCCATCTCAGTTACCATACCTTGGCCCAACCTGCCATCATCTGTTGCCCCAGATA	chr10:4290063	+	GCGCATTGATTAATGAGGATGGTCCAGGTAAGAGTGA	1	64	1	19	19	44	Micro-homology: 1bp homology found! (C)
chr10	6159016	chr10	6159019		chr10:6159016	+	TAGTCCTTGTTAACATTCAGCATG*GCACACTCCGGTACTTGTAAGCACAAACATG	chr10:6159019	-	GTTTAATTTTAGAAACTAATGGTTCCAACCCACCTTTCATGCATGC	1	31	0	0	0	22	chr10:6159019	-	CATGCTGAATGTTAACAAGGACTA*GTTTAATTTTAGAAACTAATGGTTCC	chr10:6159016	+	GCACACTCCGGTACTTGTAAGCACAAACATGGTTTCCACTTGAGGAATGGT	1	26	0	0	0	22	Inserted sequence: TAGTCCTTGTTAACATTCAGCATG
chr10	9513973	chr10	9514045		chr10:9513973	-	ATG*GAAATGCAAGGATAGACTGGATCTGTTAGTCTACGTTC	chr10:9514045	+	ATTTTAATTTCGTGAAGTTAAAATGTGTCTTAAAGGAACGTAGACTAACAGATCCAGTCT	2	67	4	84	24	42.5	chr10:9514045	+	CAT*ATTTTAATTTCGTGAAGTTAAAATGTGTCTTAAAGGAACGTACACTAACAGATCC	chr10:9513973	-	GAAATGCAAGGATAGACTGGATCTGTTAGTCTACGTTCCTTTAAGACACACTTTAACTTCACGAAATTAAAAT	2	80	2	11	6	34	Inserted sequence: ATG
chr10	10191613	chr10	10191624		chr10:10191613	-	TGAAAA*TTCTCCTGCAGTCTCCAACAATGGTTGTGATTTGG	chr10:10191624	+	ACTGCAGGAGAAGAGAAAAATATCCTTCTAACTCTTATTTCATTCATCAGAAATGAATGC	1	35	0	0	0	41	chr10:10191624	+	TTTTCA*ACTGCAGGAGAAGAGAAAAATATCCTTCTAACTCTTATTT	chr10:10191613	-	TTCTCCTGCAGTCTCCAACAATGGTTGTGATTTGGCATTGTGTAGAAATACAACA	1	40	0	0	0	42	Inserted sequence: TGAAAA
chr10	11130528	chr10	11130529		chr10:11130528	-	TGTGCATACCCCTGCTCACCT*GGATTTCTCAAATGATGATGCTTCTTGGCTGTGTG	chr10:11130529	+	CCGGCTCTGCTAGGCTCTTCCTCCTCTAGTCCATTCTGTAGCTTA	1	35	1	12	12	22	chr10:11130529	+	AGGTGAGCAGGGGTATGCACG*CCGGCTCTGCTAGGCTCTTCCTCCTCTAG	chr10:11130528	-	GGATTTCTCAAATGATGATGCTTCTTGGCTGTGTGAATGGATGTGCAGAAA	1	29	1	10	10	22	Inserted sequence: CGTGCATACCCCTGCTCACCT
chr10	11374082	chr10	11374103		chr10:11374082	-	CCTTCTTCAGTTTTAACGAGTAATTGGATAAACCCTGAGGGAAA	chr10:11374103	+	TACTCGTTAAAACTGAAGAAGGAATTCTAGTAGCACATTAGGAATTCTTTTCCCAAAAATG	3	124	0	0	0	44	chr10:11374103	+	TACTCGTTAAAACTGAAGAAGGAATTCTAGTAGCACATTAGGAATTC	chr10:11374082	-	CCTTCTTCAGTTTTAACGAGTAATTGGATAAACCCTGAGGGAAAACGGAGGTAGATTCAGCACCTAACAATCCTG	2	73	0	0	0	44	Blunt-end joining
chr10	14168566	chr10	14168587		chr10:14168566	+	CTGCTGCTGGTGGTCATCGTGTAGC	chr10:14168584	-	CTGCTAACCTCCAAGCACCTTCTCCCATCTGCATAGAATACGTCTTCCCTTTAGTTAGCTTGGGTAACCTCAGATT	1	25	0	0	0	44	chr10:14168587	-	CTAACCTCCAAGCACCTTCTCCCATCT	chr10:14168569	+	CAGCTGCTGCTGGTGGTCATCGTGTAGCCAAGGTATTGCTAGTGCCTATGGAGAAAGCGGAGGGACTGGAGAGA	1	27	2	29	18	44	Micro-homology: 3bp homology found! (CTG)
chr10	18503075	chr10	18503591		chr10:18503075	+	TATACTTCTATAAAAATTCACCTTTCCCACACACTGCCCCCCTGCCTCCAGTTGTGTAGGGGTAAATTTAAA	chr10:18503590	-	AACTGTATGGCGTGGCAACAGCTGGTCGGGGAGGTTGCCTA	2	132	0	0	0	44	chr10:18503591	-	ACTGTATGGCGTGGCAACAGCTGGTCGGGGAGGTTGCCTA	chr10:18503076	+	TTATACTTCTATAAAAATTCACCTTTCCCACACACTGCCCCCCTGCCTCCAGTTGTGTAGG	1	40	0	0	0	44	Micro-homology: 1bp homology found! (A)
chr10	27990216	chr10	27990232		chr10:27990216	-	GGTGCACATCACGGCACGCAGCGCATTCTCACGTG	chr10:27990234	+	GCGTGCCGTGATGTGCACCGCTTCAGTTCTTTAGAGGGAAAGTCCTTTGAAAACCCTTGTTTATTAAAACGTTAC	3	90	1	7	7	44	chr10:27990232	+	GTGCCGTGATGTGCACCGCTTCAGTTCTT	chr10:27990214	-	GCGGTGCACATCACGGCACGCAGCGCATTCTCACGTGATTTTATCTCATTATGTTTGAGCTTTGAGAGTCAC	1	29	0	0	0	44	Micro-homology: 2bp homology found! (GC)
chr10	29379613	chr10	29379625		chr10:29379613	-	ATCTCTCTCTCCCCATCATGTGAGGACAC	chr10:29379625	+	GGGAGAGAGAGATAGAGCTAGAGACAGGATAGAGTTAGGGATGGAGAGATAGAGAGAGAGATGGAGGTGGAG	1	29	0	0	0	44	chr10:29379625	+		chr10:29379613	-		0	0	2	29	17	28	short SC cluster
chr10	29883209	chr10	29883266		chr10:29883209	+	CTTAGAATTTTTTTTTATTTTGGAATATTTGCATGTAC	chr10:29883265	-	AATAATACATATTATCATTATATATTTGTTCAAACCCACAGGCTATACACCAAGAGTAAACCC	1	38	0	0	0	40	chr10:29883266	-	ATAATACATATTATCATTATATATTTGTTCAA	chr10:29883210	+	TCTTAGAATTTTTTTTTATTTTGGAATATTTGCATGTACATAATGAGATATCTTGGGGACAGGACTGAT	1	32	0	0	0	44	Micro-homology: 1bp homology found! (A)
chr10	30154211	chr10	30154226		chr10:30154211	-	TCAAGCTATGTGCCTGCCTCGGCCTCCCAAAGTGCT	chr10:30154233	+	GCCCAGGCAGGCACATAGCTTGAGCTCAGGAGTTCAAGACCAGCATGGGCAACATGGCGAAACTC	1	36	1	10	10	32	chr10:30154226	+	CAGGCACATAGCTTGAGCTCAGGAGTTCAAGACCAGCATG	chr10:30154204	-	CCTGGGCTCAAGCTATGTGCCTGCCTCGGCCTCCCAAAGTGCTGGGATTACAGGCGTGAGC	1	40	0	0	0	11	Micro-homology: 7bp homology found! (GCCCAGG)
chr10	36414380	chr10	36415304		chr10:36414380	+	CATTTTGTTCCTTTATGATCAGTGCTATTGTGTACATGTTTTGGGG	chr10:36415299	-	GAAATCTTAAGATTTCTTTAAATCCAATGACCAATAACTAAACATATAAACTTTTAAACAAAACAGCACA	2	77	0	0	0	44	chr10:36415304	-	CTTAAGATTTCTTTAAATCCAATGACCAATAACTAAACATATAAACTTTTAAACAAAA	chr10:36414385	+	ATTTCCATTTTGTTCCTTTATGATCAGTGCTATTGTGTACATG	1	58	1	7	7	44	Micro-homology: 5bp homology found! (GAAAT)
chr10	42385174	chr10	42387369		chr10:42385174	-	TGAATGGACTCGAAAGGGATCATTATTGAAT	chr10:42387369	+	ATGATTCCATTCGAGACCATTCGATGATTGCATTCAATTCATTCGATGACCATTCCATTCAATTCTGTTC	1	31	116	128	2	36	chr10:42387369	+		chr10:42385174	-		0	0	4	12	5	12.5	short SC cluster
chr10	42385179	chr10	42384972		chr10:42385179	-	GGACTCGAAAGGGATCATTATTGAATGGAATTGAATGGAATCA	chr10:42384972	+	TCCATCCATTTCAATTTCATGGTAATTCCATTCGTTTCAATTCGATGGTGTTTCCATT	2	84	77	84	3	27.5	chr10:42384972	+		chr10:42385179	-		0	0	7	21	11	12.2857	short SC cluster
chr10	42385179	chr10	42392366		chr10:42385179	-	GGACTCGAAATGGATCATTATTGAATGGAATTGAATGGAATCA	chr10:42392366	+	TCCATCCATTTCAATTTCATGGTAATTCCATTCGTTTCAATTCGATGGTGTTTCCATT	1	43	55	77	3	17	chr10:42392366	+		chr10:42385179	-		0	0	7	21	11	12.2857	short SC cluster
chr10	42385179	chr10	42597420		chr10:42385179	-	A*GGACTCGAAAGGGATCATTATTGAATGGAATTGAATGGAATCATCGAATGGTCTCGATT	chr10:42597420	+	CCATCCATTTCAATTTCATGGTAATTCCATTCGTTTCAATTCGATGGTGTTTCCATT	3	147	7	7	1	16.3333	chr10:42597420	+		chr10:42385179	-		0	0	18	194	20	13.5	short SC cluster
chr10	42385521	chr10	135002729		chr10:42385521	-	TAGA*ATCGAATGTAATCATCATCAAATGGAATCAAAAATAACCATCATCA	chr10:135002729	+	GGTGTGTCTCCGATGGCCTCTCCCCCAGCCCTTTCAGATGCTGCCCTCATC	1	46	0	0	0	17	chr10:135002729	+		chr10:42385521	-		0	0	262	446	21	11.4275	short SC cluster
chr10	42385523	chr10	42394162		chr10:42385523	-	CGAATATAATCATCATTAAATGGAATCAAAAATAACCATCATCAAT	chr10:42394162	+	ATTCCATTCCATTCCATTCTATGATTCCATTCGAGTCCATTCGATGATTCTATTC	1	46	2	2	1	17	chr10:42394162	+		chr10:42385523	-		0	0	377	774	8	11.3634	short SC cluster
chr10	42385523	chr10	42597072		chr10:42385523	-	CGAATATAATCATCATTAAATGGAATCAAAAATAACCATCATCAATTGGTATTGAA	chr10:42597072	+	ATTCCATTCCATTCCATTCGATGATTCCATTCGAGTCCATTCGAT	1	56	102	138	3	14	chr10:42597072	+		chr10:42385523	-		0	0	377	774	8	11.3634	short SC cluster
chr10	42387287	chr10	42385731		chr10:42387287	-	TG*TAATGGAATCATTNAACAGAATTGAATGGAATCGT	chr10:42385731	+	GATTCCATTTGATGATGATTCCATTCGATTCCATTTGATGATGATTCCATGCGATTCCATTAGATGA	2	67	122	149	2	26	chr10:42385731	+		chr10:42387287	-		0	0	9	139	23	12	short SC cluster
chr10	42387297	chr10	42599699		chr10:42387297	-	A*ATTGAACAGAATTGAATGGAATCGTCA	chr10:42599699	+	ATTCCATTAGATTCCATTTGATGATGATTCCATGCGATTCCATTAGATGATGACTCCTTTCATTTCCATTC	1	27	806	1316	28	38	chr10:42599699	+		chr10:42387297	-		0	0	4	24	11	11	short SC cluster
chr10	42387304	chr10	42391330		chr10:42387304	-	A*AGAATTGAATGGAATCGTCATCGAATGAATTGAATG	chr10:42391330	+	TTCCATTCAATTCTTTTCAATGATTCCATTAGATTCCATTTGATGATGATTCCATTC	1	36	3	3	1	11	chr10:42391330	+		chr10:42387304	-		0	0	44	162	18	10.9545	short SC cluster
chr10	42388145	chr10	42600134		chr10:42388145	+	TTTCAT*TTCCATCCGATAATGATTCCATTCGTTTC	chr10:42600134	-	GGAGTCATCATCTAATGGAATCGAATAGAATTATGGAATGAAATCCAGTGTGATCATCATCGAATG	1	29	199	1177	29	22	chr10:42600134	-		chr10:42388145	+		0	0	22	181	19	11.6818	short SC cluster
chr10	42391114	chr10	42385571		chr10:42391114	-	AATCAAAAATAACAATCATCAATTGGTATTGAATGGAATTCT	chr10:42385571	+	CCATTTGATGATGGTTATTTTTGATTCCATTTGATGATGATTACATTCGATTCCA	1	42	51	59	2	18	chr10:42385571	+		chr10:42391114	-		0	0	2	25	13	11	short SC cluster
chr10	42391479	chr10	42599420		chr10:42391479	-	ATTATCGAATGGAATCGAAGAGAATCATCGAATGGCCACGAATGG	chr10:42599420	+	TCCGTTTGATGTTGATTCCATTCGAGTCCATTCGTTGATAATTCCATTCGATTCTA	1	45	13	19	2	31	chr10:42599420	+		chr10:42391479	-		0	0	26	322	23	11.2308	short SC cluster
chr10	42392873	chr10	42598055		chr10:42392873	+	ATTCGATTCCGATCAATGATTATTCCATTCGAGTTCATTGAC	chr10:42598055	-	GGAATCATCATCAAATGGAACCGAATGGAATCCTCATTGAATGGAAATGAAAGGGGTCA	1	42	57	163	13	18	chr10:42598055	-		chr10:42392873	+		0	0	7	36	18	13.7143	short SC cluster
chr10	42396153	chr10	42385435		chr10:42396153	-	T*ATGATCAAATGGAATCGAATGTAA	chr10:42385435	+	ATTCCATTCGATTCCACTCGATGATTCCATTCGAGTCCATTCGATGATTCTATTCGATTGCATTCGATAATTC	1	24	284	1179	25	36	chr10:42385435	+		chr10:42396153	-		0	0	398	1058	24	11.0503	short SC cluster
chr10	42598559	chr10	42600132		chr10:42598559	+	TCATT*TCCATCCGATGATGATTCCAATCGA	chr10:42600132	-	ATGGAATCATCATCGAATGGAATCGAATAGAATTATGGAATGAAATCCAGTGTGATCATCATCGAATGGAC	1	25	3247	43829	29	12	chr10:42600132	-		chr10:42598559	+		0	0	14	68	11	11.6429	short SC cluster
chr10	42598852	chr10	42389487		chr10:42598852	-	A*CATCAAATGGAATCAAATGGAATCATTGAACG	chr10:42389487	+	TGATTCCATTCGATTCCATGTGATGATGATTCCATGCAATTCCATTAGATGATGACTCCTTTCTTTTC	1	32	83	537	27	17	chr10:42389487	+		chr10:42598852	-		0	0	2	22	11	12.5	short SC cluster
chr10	42599651	chr10	104727013		chr10:42599651	+	A*GATGACTCCTTTCATTTCCATTCGATGATGATTCCATTCGTTTCCATCCGATGATGATTCCATT	chr10:104727013	+	AGGAGGCCAGGCACAGTGGCTCCCACCTATAATCCC	1	64	0	0	0	17	chr10:104727013	+		chr10:42599651	+		0	0	55	480	21	12.7818	short SC cluster
chr10	42600079	chr10	42600132		chr10:42600079	+	TCA*TTTCCATCCGATGATGATTCCATTCAATTC	chr10:42600132	-	ATGGAATCATCATCGAATGGAATCGAATAGAATTATGGAATGAAATCCANTGTGATCATCATCGAATGGAC	2	57	3260	44189	29	19.5	chr10:42600132	-		chr10:42600079	+		0	0	296	671	27	11.7297	short SC cluster
chr10	42600104	chr10	42386341		chr10:42600104	+	TCAT*TTCCATCCGATGACGATTCCATTCGTTT	chr10:42386341	-	ATGGAATCATCATCGAATGGAATCGAATAGAATTATGGAATGAAATCCAGTGTGATCATCATCGAA	1	28	1	15	15	22	chr10:42386341	-		chr10:42600104	+		0	0	470	2786	22	11.4468	short SC cluster
chr10	42600104	chr10	42600132		chr10:42600104	+	TCAT*TTCCATCCGATGACGATTCCATTCGTTTCCGTTCAATG	chr10:42600132	-	ATGGAATCATCATCGAATGGAATCGAATAGAATTATGGAATGAAATCCAGTGTGATCATCATCGAATGGA	5	156	3201	42968	29	22	chr10:42600132	-		chr10:42600104	+		0	0	470	2786	22	11.4468	short SC cluster
chr10	44675233	chr10	44675335		chr10:44675233	+	ATCACATTTTAACTTAGTCACCTCTGTAAAGGCCCTATTT	chr10:44675326	-	GGTATAGGGGGAAGACCATGGGAAGATACAGGGAAAAGATATAAGAAAAAGCCAAGGAGGG	1	40	0	0	0	40	chr10:44675335	-	GGAAGACCATGGGAAGATACAGGGAAAAGATATAAGAAAA	chr10:44675241	+	CCCTATACCATCACATTTTAACTTAGTCACCTCTGTAAAGGCCCTATTTCCAAATACAGTG	1	40	0	0	0	44	unequal distances of realigned breakpoint to anchor breakpoint: 9 v 8
chr10	47088375	chr10	47088704		chr10:47088375	+	ACTTCTGAAGCACCTCCACACACCATCTCTC	chr10:47088704	-	AAAGAATTCTGTGGATGCAAAGCAGTGGGATTACTGTTAGATCATTAGCGCATCCAGCTGAAGACAATAG	1	31	0	0	0	44	chr10:47088704	-		chr10:47088375	+		0	0	2	23	22	44	short SC cluster
chr10	47127771	chr10	47127795		chr10:47127771	-	GTCCTGTGCATGCACACAAGTGTATACACACCC	chr10:47127800	+	TGTGTATACACTTGTGTGCATGCACAGGACTGTGTGTGCTTATAAGTGTGTGTCTCTGTGAGTGTGTGAGAG	2	62	0	0	0	44	chr10:47127795	+	ATACACTTGTGTGCATGCACAGGACTGTGTGTGCTTAT	chr10:47127766	-	ACACAGTCCTGTGCATGCACACAAGTGTATACACACCCACGCACATTTCCACATGCATGTGTG	1	38	0	0	0	44	Micro-homology: 5bp homology found! (TGTGT)
chr10	49633880	chr10	49633874		chr10:49633880	-	CAAGAATACATTCTTGTAAATG*AATGTATTGAACATTAGTTATGGAGTATTTT	chr10:49633874	+	TATTCATATTACAAGAAAATAGAAATTTAAAAATTCCTAAGAAAGGATGTGGC	2	57	0	0	0	22	chr10:49633874	+		chr10:49633880	-		0	0	2	44	23	44	short SC cluster
chr10	49865483	chr10	49865533		chr10:49865483	+	TGTCCGAGGCAGGAGTCAAACTCCA	chr10:49865531	-	CTCATGTATAAAGTGAGGATAGTAATACTGCTGAATCCCTGGGTCTGTTAGAGAATGAAGCGAGGAAAGTCAGGCA	1	25	1	10	10	44	chr10:49865533	-	CATGTATAAAGTGAGGATAGTAATACTGCTGAATCCCTG	chr10:49865485	+	AGTGTCCGAGGCAGGAGTCAAACTCCATTCTCTGGCTCCTGAGTTCTGTTCTTTCCACCGAA	1	39	0	0	0	44	Micro-homology: 2bp homology found! (CT)
chr10	54860810	chr10	54861140		chr10:54860810	+	TGCCTCCAGATTGATAACACATAGCTTGATGATGGATGTTGTTTAGATCAGGG	chr10:54861130	-	CCCGATTTTCAATATTTCTGCTTATCAGACACTGTCTTCTTCTTTA	1	53	0	0	0	44	chr10:54861140	-	AATATTTCTGCTTATCAGACACTGTCTTCTTCTTTAAGGGCCAAGTCCAATCTCACCAGTTCTTAGAAGACTTTTC	chr10:54860820	+	GAAAATCGGGTGCCTCCAGATTGATAACACATAGCTTGATGATGGATGTTGTTTAGATCAGGGTAGATGATACTA	2	102	1	8	8	44	Micro-homology: 10bp homology found! (CCCGATTTTC)
chr10	55217564	chr10	55217573		chr10:55217564	-	TCTGACTGCCCTCGATTCCTGGCAATTACTGTTCTATCTATTGA	chr10:55217583	+	AGGAATTGAGGGCAGTCAGAAGGAATTGAGTAACAGAGGCCTTAAGCAACTCTTAGG	1	44	0	0	0	41	chr10:55217573	+	GGCAGTCAGAAGGAATTGAGTAACAGAGGCCTTAAGCAACTC	chr10:55217554	-	CTCAATTCCTTCTGACTGCCCTCAATTCCTGGCAATTACTGTTCTATCTCTTGAATCTT	1	42	0	0	0	44	Micro-homology: 10bp homology found! (AGGAATTGAG)
chr10	56987207	chr10	56987239		chr10:56987207	+	ATGTTTCTTTCTTGTGTTGGACTATCTGTTT	chr10:56987239	-	AGGATAACTGCTGGGCAGCAGGCTTAGAGGGTAGTCAGCAGTAATAGAGCAGAAGGATGCAAGGTGCCAG	1	31	1	11	11	44	chr10:56987239	-		chr10:56987207	+		0	0	2	25	13	30.5	short SC cluster
chr10	57179482	chr10	57179496		chr10:57179482	-	ACCCATTTCTTTCATATTATCTATAGTTGCTTTAGGGCTAGATCGGAAGAGCGTCGTGTAGGGAAAGAGTGTAGA	chr10:57179498	+	ATATGAAAGAAATGGGTATGTGCTATAGTAGTGTGTACAGATCGTTCTAGAAAAAAATCTAAAGAAAAAATCATTT	3	128	2	23	21	36.6667	chr10:57179496	+	ATGAAAGAAATGGGTATGTGCTATAGATCGGAAGAGCACACGTCTGAACTCCAGTCACCG	chr10:57179480	-	ATACCCATTTCTTTCATATTATCTATAGTTGCTTTAGGGCT	1	60	1	12	12	22	Micro-homology: 2bp homology found! (AT)
chr10	64813097	chr10	64813122		chr10:64813097	-	GTCATCAAACAGAATGTCACCTCTCCCATCGACGGCAGCTGGC	chr10:64813125	+	ATGGGAGAGGTGACATTCTGTTTGATGACATGACCTACATGGATTAGATCTATTGGATCACGGAGTCTAAATATC	2	69	0	0	0	44	chr10:64813122	+	GGAGAGGTGACATTCTGTTTGATGACATGACCTACA	chr10:64813094	-	CATGTCATCAAACAGAATGTCACCTCTCCCATCGACGGCAGCTGGCTTATTTTTGCAGGTTCCAGAGCTTGCCC	3	97	0	0	0	37.3333	Micro-homology: 3bp homology found! (ATG)
chr10	65978894	chr10	65978894		chr10:65978894	+	AACATGTTTTTATAAAGA*GCTTGGGAGTTGGTAAATCTGGTGA	chr10:65978894	-	CGATTGGACAATATCAGAGCCAGAGGTAAGAGTGACTGTTCTCTAAGCAAATAGCTTA	1	25	1	16	16	22	chr10:65978894	-		chr10:65978894	+		0	0	2	36	24	42.5	short SC cluster
chr10	76224599	chr10	76224605		chr10:76224599	-	AAAAGAGAGAGAGAGAGAAGCAGAAATTC	chr10:76224610	+	TCTCTCTCTTTTTTTCTTAAATAGTTGCCCAGGCTGCAGTGCAGTGGCATGATCATAGCTCACTGTAGCATC	2	58	1	4	4	37	chr10:76224605	+	CTCTTTTTTTCTTAAATAGTTGCCCAGG	chr10:76224594	-	AGAGAAAAAGAGAGAGAGAGAGAAGCAGAAATTCAAAGGACACTTTTTGAAATGTACTTAATGTAAAGGCTGC	1	28	1	7	7	44	Micro-homology: 5bp homology found! (TCTCT)
chr10	77402926	chr10	77404920		chr10:77402926	+	TGAGTGAAATCAGTTTTAACAAAGTTTAAAAAAAAGTGTTAAGAGAAATTGT	chr10:77404918	-	TTTAGTGGAGAAGGAGTTTTGCCATGTTGGCCAGGCTGGTCTTGAACTC	1	52	0	0	0	44	chr10:77404920	-	TAGTGGAGAAGTAGTTTTGCCATGTTGGCCA	chr10:77402928	+	AATGAGTGAAATCAGTTTTAACAAAGTTTAAAAAAAAGTGTTAAGAGAAATTGTCAAAAAAAAATTTTTT	1	31	2	2	1	11	Micro-homology: 2bp homology found! (TT)
chr10	82750288	chr10	82752652		chr10:82750288	+	TAAGAAATGACCGCTTAAAACTTATTCATGTAACCAAACA	chr10:82752642	-	GATTTTGGTGAAGGTTTTAATCATAAAGGGATGCTGGATTTTGTCAAATTCTTTTTCTGCA	1	40	0	0	0	39	chr10:82752652	-	AAGGTTTTAATCATAAAGGGATGCTGGATTTTGTCAAATTCTTTTTCTGCATCTATTGA	chr10:82750298	+	CACCAAAATCTAAGAAATGACCGCTTAAAACTTATTCATGTA	1	59	0	0	0	33	Micro-homology: 10bp homology found! (GATTTTGGTG)
chr10	83295169	chr10	83295201		chr10:83295169	-	ATATATAGACATATATATACACACACATATATATGTGTGTGTATATATAG	chr10:83295210	+	ACACACACATATATATGTGTGTGTATATATATGTCTATATATACACAAACACCC	2	97	1	15	15	37.5	chr10:83295201	+	TATATATGTGTGTGTATATATATGTCTATATATA	chr10:83295160	-	TGTGTGTGTATATATAGACATATATATACACACACATATATATGTGTGTGTGTGTGTGTATGTTTTT	1	34	2	39	24	33	Micro-homology: 9bp homology found! (ACACACACA)
chr10	85243721	chr10	85243756		chr10:85243721	+	T*ATAAAGGTAAATATGAGGACAAAAATGGTAGCTTGTGCT	chr10:85243752	-	TGTAGCTTTGTATTGCTGTCTGACACCCTTTCATTTCAACTTAAAGGATGCCTTTTAGCATTT	2	76	0	0	0	44	chr10:85243756	-	GCTTTGTATTGCTGTCTGACACCCTTTCATT	chr10:85243726	+	TACATATAAAGGTAAATATGAGGACAAAAATGGTAGCTTGTGCTATTGTAATTATGGTGCAAATAGCCAGAAC	2	59	1	11	11	44	unequal distances of realigned breakpoint to anchor breakpoint: 4 v 5
chr10	89279830	chr10	89279815		chr10:89279830	+	ACACACACACACACACTATACCTTTTATATTTCT	chr10:89279815	-	GTGTGTGTGTGTGTGTGTGTGTTGGTAATAAATGGTATTATAGGGTATGTATTATTTTTAATGGNTTCT	2	68	1	17	17	44	chr10:89279815	-		chr10:89279830	+		0	0	2	23	12	44	short SC cluster
chr10	90883839	chr10	90883846		chr10:90883839	-	AACTAATATGTA*ATATTACATATTAGTGCCAGACACA	chr10:90883846	+	TGTAATATGTATCTGTTAAAAGAATGATTGAGTTAGCTCTGAGCTATTACTATGAAATAAGTTA	1	25	1	5	5	22	chr10:90883846	+		chr10:90883839	-		0	0	2	30	22	44	short SC cluster
chr10	98424625	chr10	98424642		chr10:98424625	-	GGGCCAGGGTCCAAGCACTTCAGCAGATTAAAAG	chr10:98424642	+	GTGCTTGGACCCTGGCCCTGTTGGGACTCTGCCTTCTCCGTAGTGCATTGTGGAAGACGCCACTGTG	1	34	0	0	0	44	chr10:98424642	+	GTGCTTGGACCCTGGCCCTGTTGGGACTCTGCCT	chr10:98424625	-	GGGCCAGGGTCCAAGCACTTCAGCAGATTAAAAGTTTCCTTCAAAGGAAATGCCCACTCAGACATAA	1	34	0	0	0	44	Blunt-end joining
chr10	99034863	chr10	99037408		chr10:99034863	+	AAACAGGAAACACAGCTGTTGCAGCCTTCATAGGTTTCTGGTGCTGGAGTG	chr10:99037398	-	TAAAGCACTGTTAATAATAGCTGCTTTTGCATAGAATGTAAAGAAGATGAGA	2	100	1	8	8	44	chr10:99037408	-	TTAATAATAGCTGCTTTTGCATAGAATGTAAAGAAGATGAGAGCTACTGTTCAC	chr10:99034873	+	CAGTGCTTTAAAACAGGAAACACAGCTGTTGCAGCCTTCATAGGTTTCTGGTGCTGGAGTGGTGACTGATGG	3	136	0	0	0	44	Micro-homology: 10bp homology found! (TAAAGCACTG)
chr10	100505958	chr10	100505986		chr10:100505958	-	TACATTTAATTATTATTTTTAGTTCCAAAATA	chr10:100505986	+	TTTGGAACTAAAAATAATAATTAAATGTATTTCCTGAATGTGAAATTTATTCCTTTTGTTGTTGTTGTT	1	32	0	0	0	44	chr10:100505986	+		chr10:100505958	-		0	0	2	15	8	44	short SC cluster
chr10	110226421	chr10	110226440		chr10:110226421	-	TCCCTGCCTAGTCCGCGCACCCTGCCCGCGGGGGCGGTCGAC	chr10:110226441	+	GGTGCGCGGACTAGGCAGGGAGACCCGCGGCTGCGGGGGCGCAGAGTGGTCAGCGGGGA	1	42	0	0	0	35	chr10:110226440	+	GTGCGCGGACTAGGCAGGGAGACCCGCGGCTGAG	chr10:110226420	-	CTCCCTGCCTAGTCCGCGCACCCTGCCCGCGGGGGCGGTCGACCCGGGCTCCTGGAGGGTGGATATG	2	66	0	0	0	43	Micro-homology: 1bp homology found! (G)
chr10	110302853	chr10	110314727		chr10:110302853	+	GCCATGTGTACTCATAATTCCTAAAATTCGTATTAGATCATATT	chr10:110314725	-	TTTCCCCTGCCCTAGAGATCTGTGGAATTTTAACTTGATTGACATGATTTAGAGTAT	1	44	0	0	0	44	chr10:110314727	-	TCCCCTGCCCTAGAGATCTGTGGAATTTTAACTTGATTGACATGATTTA	chr10:110302855	+	AAGCCATGTGTACTCATAATTCCTAAAATTCGTATTAGATCATATTATTTTAGTAACCTTTCCAATAAT	2	81	0	0	0	33	Micro-homology: 2bp homology found! (TT)
chr10	111259914	chr10	111259951		chr10:111259914	+	CAGCGTGTGCCTTTCTCTACTACCTGGTCATTT	chr10:111259945	-	TGTGGGTGTGGGTGGGTGGAAGAAGCTCAGTGAAGGGCAGCCACAGAGAAAAAACTGGTACTTCATAG	1	33	2	10	8	44	chr10:111259951	-	TGTGGGTGGGTGGAAGAAGCTCAGTGAAGGGCAGCC	chr10:111259920	+	CCCACACAGCGTGTGCCTTTCTCTACTACCTGGTCATTTCTTCTCTTCATCACATAAACATTCCAGCAAATATCC	3	95	0	0	0	44	Micro-homology: 6bp homology found! (TGTGGG)
chr10	113519696	chr10	113519722		chr10:113519696	-	TTAAGAGATTAGAAGTTCCTTGAATTCATGAATAAG	chr10:113519722	+	GAATTCAAGGAACTTCTAATCTCTTAAGAAAACAAGTATGTACAATTAGGTGCTAGAGGAGCTAT	1	36	0	0	0	44	chr10:113519722	+		chr10:113519696	-		0	0	2	11	6	44	short SC cluster
chr10	113759231	chr10	113759209		chr10:113759231	-	TCTGAC*AGTTTGCATATCAAAGGCATGCTTCT	chr10:113759209	+	CCCCTGTCTGACCCGTGCACCCTAGGAGGCAACATTCATCTGCCTCAGACATCCCAGGGCCAGGGCCCA	1	26	2	20	12	22	chr10:113759209	+		chr10:113759231	-		0	0	2	23	17	44	short SC cluster
chr10	113915208	chr10	113915226		chr10:113915208	-	TACATGCTGTATATAGGGGCACAGATATTCACCAAAAGACATATTCAA	chr10:113915230	+	TGTGCCCCTATATACAGCATGTATGTGGGAACAGAATTGCCTGGTTGTAGGCT	1	48	0	0	0	44	chr10:113915226	+	CCCCTATATACAGCATGTATGTGGGAACAGAAT	chr10:113915204	-	CACATACATGCTGTATATAGGGGCACAGATATTCACCAAAAGACATATTCAAATATGCTCATAGCAAC	1	33	0	0	0	44	Micro-homology: 4bp homology found! (TGTG)
chr10	114676644	chr10	114676627		chr10:114676644	+	CTTCTTCTTCTTCTTCTTCTTTTTTGAGAGATGGTGTTT	chr10:114676627	-	AAGAAGAAGAAGAAGAAGAAGAAGAAAATTAGCCGGGCATGGTGGTGCATGCCTGTGGTCCC	1	39	0	0	0	38	chr10:114676627	-		chr10:114676644	+		0	0	4	42	18	39.25	short SC cluster
chr10	117205346	chr10	117205324		chr10:117205346	+	TTTGGACATAA*CAAAATAGACAAATCCATACAGACAAAAAGAAGATAAATGG	chr10:117205324	-	TCTGTATGGATTTGTCTATTTTGGACATAACAAAATAAATCAGTCTTTT	1	41	0	0	0	25	chr10:117205324	-		chr10:117205346	+		0	0	2	18	10	39	short SC cluster
chr10	125378941	chr10	125379015		chr10:125378941	+	GCCTGTGTT*GCAGGGCTGGCCTGTGTTGCAGATGAAAAACTGAGACAG	chr10:125379015	-	CAGAATGCTGAGGTGGGAGCACTACTCTACTTTTTAGAAGAGAAGGAGGGAAA	1	39	0	0	0	41	chr10:125379015	-	AACACAGGC*CAGAATGCTGAGGTGGGAGCACTACTCTACTTTTTAGA	chr10:125378941	+	GCAGGGCTGGCCTGTGTTGCAGATGAAAAACTGAGACAGAAGCTGCTGTCATGA	1	38	0	0	0	36	Inserted sequence: GCCTGTGTT
chr10	127889428	chr10	127889350		chr10:127889428	-	TGGGGGCAGGGTGGTGGTGGTGGTTAAATCAAAGCAACAGAGA	chr10:127889350	+	CTTGGAGACTCCAACCTATTGAGAATCCTCTCTCCTTTGAACATTCTGAACCATTTAG	1	43	0	0	0	44	chr10:127889350	+		chr10:127889428	-		0	0	2	23	18	44	short SC cluster
chr10	132099146	chr10	132099343		chr10:132099146	+	CCCGGCAGGCGGGCACTGTAGGCAGCTTAGAGGG	chr10:132099337	-	GCTGCCCGCTGTCCTGTCTGCAGGGGCTGCCTTCCGGGATTGCCCGCTCTCCTGCCTGCAGGCCCTG	1	34	0	0	0	11	chr10:132099343	-	CGCTGTCCTGTCTGCAGGGGCTGCCTTCCGGGATTG	chr10:132099152	+	GGCAGCCCCGGCAGGCGGGCACTGTAGGCAGCTTAGAGGGCAACCCCGGAAGGTGGGCCTTGCAG	1	36	0	0	0	44	Micro-homology: 6bp homology found! (GCTGCC)
chr10	133527568	chr10	133527608		chr10:133527568	-	CCTTGGTAGTCCATTAAACTCTGCGTCTCATCACAGCGGAGGG	chr10:133527610	+	CCCTCCCCTGTGATGAGACGCAGAGTTTAATGGACTACCAAGGCCACGGGCTGGGGGAG	2	85	0	0	0	44	chr10:133527608	+	CTCCCCTGTGATGAGACGCAGAGTTTAATGGACTACCAAGG	chr10:133527566	-	GGCCTTGGTAGTCCATTAAACTCTGCGTCTCATCACAGCGGAGGGTGTAGACAGTATTGG	1	41	0	0	0	42	Micro-homology: 2bp homology found! (CC)
chr10	134022187	chr10	134022750		chr10:134022187	+	CCAGGGGACAGAAAGGGCACAGATGACTGGCAGCAGGCAAGGCAGGCCA	chr10:134022746	-	GGCCCTCCAGCAGCCAGACTGCCCGGGAGCTCGCATCTCTGCGGGTGACTCA	1	49	0	0	0	44	chr10:134022750	-	CTCCAGCAGCCAGACTGCCCGGGAGCTCGCATCTCTGCGGGTGACTCACCCA	chr10:134022191	+	GGCCCCAGGGGACAGAAAGGGCACAGATGACTGGCAGCAGGCAAGGCAG	1	52	0	0	0	44	Micro-homology: 4bp homology found! (GGCC)
chr10	134178340	chr10	134177880		chr10:134178340	+	CGTGGAGGTAGATGTAAGCGTGGGTGTAAGTGT	chr10:134177880	-	CCCACACTTACACTCATGCTTACATCTACCTCCACACCCGCGCTTACACCCACGCTTACATCTACCTC	1	33	0	0	0	11	chr10:134177880	-		chr10:134178340	+		0	0	2	35	19	11	short SC cluster
chr10	135096952	chr10	135097083		chr10:135096952	-	GCAGCTTCTGGAATTTGGTACCAACAG	chr10:135097085	+	CGGGACCCCTTGCTGCCTGCCGTCCTAGGGGGACTCTGAGCCGTCTTTGCCCCGAGGTTGTCTCTCCCACATTG	1	27	2	17	14	44	chr10:135097083	+	GGACCCCTTGCTGCCTGCCGTCCTAGGGGGACTCT	chr10:135096950	-	CGGCAGCTTCTGGAATTTGGTACCAACAGATTCTGCCTTCAGGCCCCTCAGCCTCAGATGCACAAT	1	35	0	0	0	44	Micro-homology: 2bp homology found! (CG)
chr10	42599740	chr11	47513199	translocation	chr10:42599740	-	A*GAATGGAATCTTCATCGAATGAATTGAATGCAATCATCGAATGGTCTCGTATGGAATCATCTTCAAATGGAA	chr11:47513199	-	CTAAATTTCCACCTTCGTTGTGGAAATT	1	72	0	0	0	11	chr11:47513199	-		chr10:42599740	-		0	0	24	331	22	11	short SC cluster
chr10	42364736	chr12	26592242	translocation	chr10:42364736	-	CGTTCCG*TTCCATTCCATTCCATTCCATTCTATTCGGGTTAATTCCATTCCATTC	chr12:26592242	+	ATGATAGGACCATGGAACAAATAGTTTTTCCTGTCCCCAATATATG	1	48	0	0	0	14	chr12:26592242	+		chr10:42364736	-		0	0	32	438	23	12.3125	short SC cluster
chr10	42392667	chr12	132044387	translocation	chr10:42392667	-	A*CGAATAGAATCGAATGGAACAATCATCGAATGGACTCAAATGGAATTATCCTCCAATGGAATCGAATGGAATTATCG	chr12:132044387	+	GGTGGGGTCATGTGACTGGGGTG	1	77	0	0	0	11	chr12:132044387	+		chr10:42392667	-		0	0	29	388	22	11.2069	short SC cluster
chr10	42394747	chr12	70548657	translocation	chr10:42394747	-	AG*AATCATCTTCAAATGGAATGGAATGGAATCATCGCATAGAATCGAATGGAATTATCATCGAATGGAATCG	chr12:70548657	+	AAAGAATGTTTTCTTATGATTTTTTTTAT	1	70	0	0	0	11	chr12:70548657	+		chr10:42394747	-		0	0	34	275	28	11.5	short SC cluster
chr10	42396906	chr12	44736958	translocation	chr10:42396906	+	A*CGATGTTGATTCCATTAGCTTCCGTTGGATGATGATTCCA	chr12:44736958	-	ACTCCTGACCTCAAGTGATCTGCCCACCTTGGCCTCCCAAAGTGCTGGGATTATAGGCAT	1	40	0	0	0	42	chr12:44736958	-		chr10:42396906	+		0	0	12	169	20	14	short SC cluster
chr10	42398599	chr12	71877560	translocation	chr10:42398599	-	ATTCAACTCACAGAGTTGAACCTTCCTTTAGACAGAGCAGATTTGAAACA	chr12:71877560	+	ACACACACCACACACACAAACACACACATGCAACCTAATTAATCTACAGAC	1	50	1	10	10	31	chr12:71877560	+		chr10:42398599	-		0	0	38	76	5	11.1053	short SC cluster
chr10	42597029	chr12	33087890	translocation	chr10:42597029	-	CT*TCGAACGGACCCGAATGGAATCATCTAATGGAATGGAATGGAATAATCCATGGACTCGAGTGCAATCATCATCG	chr12:33087890	-	ATTAAGTTGCATGGAACAGTTTAAT	1	74	1	1	1	11	chr12:33087890	-		chr10:42597029	-		0	0	175	505	23	11.2057	short SC cluster
chr10	65396716	chr12	121501489	translocation	chr10:65396716	+	GTTTCATTCTTGTTCAACCCGAATATGG	chr12:121501489	-	CTGGGCCGGGCGCGGTGGCTCACGCCTGTAATCCCAGCACTTTGGGAGGCCGAGGCGGGTGGATCATGAGGTC	1	28	1	9	9	44	chr12:121501489	-		chr10:65396716	+		0	0	2	32	21	44	short SC cluster
chr10	42385198	chr14	66354693	translocation	chr10:42385198	-	G*ATTGAATGGAATTGAACGGAATCATCGAATGGTCTCGATTGGAATCATTATCAAATGGA	chr14:66354693	-	ATGATCGGACTTTAAAACCAAATTCCCGCTCATTGTTGCCA	1	59	0	0	0	14	chr14:66354693	-		chr10:42385198	-		0	0	228	706	21	12.3421	short SC cluster
chr10	42396931	chr14	54120419	translocation	chr10:42396931	+	TA*GATGGTGTTTCCATTTGATTCATTCGATGTTGATTCCATTAGCTTC	chr14:54120419	+	CGTAGACTTTTCCATGGCCTGTGACCTGTCCTGGTGCTCTGGGATCCTGATCC	1	46	0	0	0	18	chr14:54120419	+		chr10:42396931	+		0	0	4	75	28	12.25	short SC cluster
chr10	105292699	chr14	19970085	translocation	chr10:105292699	+	AAACG*AAAAAAAATAAAAAAAAAAAAAGGAGAAGAGAAGGAAAAAAACA	chr14:19970085	+	TTTTTTTTTTTTTTTTTTTTTTTTTTTGTCGAGATTATGGTATCACTATGTT	1	44	0	0	0	36	chr14:19970085	+		chr10:105292699	+		0	0	2	19	12	19.5	short SC cluster
chr10	42385228	chr15	36029437	translocation	chr10:42385228	-	TA*GGTCTCGATTGGAATCATTATCAAATGGAATCGAATGGAATCACCGAATAGAATC	chr15:36029437	+	GTATCACAAGATATATACATGGCAGATCCTTAAAAATCTAAACA	1	55	0	0	0	11	chr15:36029437	+		chr10:42385228	-		0	0	14	186	24	11.2143	short SC cluster
chr10	42394747	chr15	73242764	translocation	chr10:42394747	-	TAG*AATCATCTTCAAATGGAATGGAATGGAATCATCGCACAGAATCGAATGGAATTATCATCGAATGGAA	chr15:73242764	+	GTCCTAGGCTTTTCTTTGTTGAGAGACTTTT	1	67	0	0	0	11	chr15:73242764	+		chr10:42394747	-		0	0	31	208	28	11.6129	short SC cluster
chr10	42384876	chr16	33895990	translocation	chr10:42384876	-	TCCAACGGAAGCTAATGGAATCAAAATCCAATGAATC	chr16:33895990	-	TGATGATTTCATTCGGGTCCATTCGATGATGAT	1	37	0	0	0	22	chr16:33895990	-		chr10:42384876	-		0	0	17	30	7	11	short SC cluster
chr10	42385289	chr16	48752902	translocation	chr10:42385289	+	TAG*TCCATTCGATTCTATTCGGTGATTCCATTCGATTCCATTTGATAATGATTCCAATCGAGACCATTCGATGATT	chr16:48752902	-	GGCTGCTCCTGGAAATTCGCTCACT	1	73	0	0	0	11	chr16:48752902	-		chr10:42385289	+		0	0	3	29	26	12	short SC cluster
chr10	42396153	chr16	46408199	translocation	chr10:42396153	-	T*ATGATCAAATGGAATCGAATGTAA	chr16:46408199	-	ATTCCCTTCGATTCCATTCGATGAGGATTCCATTCGATTCAATTCATTGGTGATTCTATTCAATTCAATTCTTTGA	1	24	16	16	1	36	chr16:46408199	-		chr10:42396153	-		0	0	398	1058	24	11.0503	short SC cluster
chr16	46392036	chr10	42393859	translocation	chr16:46392036	+	ATAATAGAATTGAATCACCATCGAAGAGAATCGA	chr10:42393859	+	ATTCAATGAATCCATTCGATTCCATTCTATGACGATTCCATTCATTTCCATCTGATGATGATTCCAT	1	34	33	35	2	33	chr10:42393859	+		chr16:46392036	+		0	0	7	13	5	11.8571	short SC cluster
chr16	46395429	chr10	43034287	translocation	chr16:46395429	+	A*GGAACCGAATGAAATCATCAACGAATGGAATCCAATGTAATCATCATAGAATTGAAACCAATGGATTCATTAA	chr10:43034287	+	AAGATGGGGAGAAACCAGTGCAAAAGG	1	73	0	0	0	11	chr10:43034287	+		chr16:46395429	+		0	0	3	34	21	11	short SC cluster
chr10	42398597	chr19	17057453	translocation	chr10:42398597	-	TA*GTATTCAACTCACAGAGTTGAACCTTCCTTTAGACAGAGCAGATTTGAAACTCTCTTTTTGTGG	chr19:17057453	+	CCATGTGTAGACATGCATACACACACCACAAATCC	1	64	0	0	0	14	chr19:17057453	+		chr10:42398597	-		0	0	8	115	19	11.375	short SC cluster
chr10	42532437	chr19	27738166	translocation	chr10:42532437	-	ATA*GTATGAAGAAATCCCGTTTCCAAC	chr19:27738166	-	GCTAGACAGAAGAATTCTCAGTAACTTCCTTGTGTTGTGTGTATTCAACTCACAGAGTTGAACGATCCTTTA	6	142	45	774	28	14.3333	chr19:27738166	-		chr10:42532437	-		0	0	11	136	17	11.8182	short SC cluster
chr10	42365145	chr2	89875282	translocation	chr10:42365145	-	ATTCTTTCC*ATTCCATTCTATTCCGTACCATTCCATTCCAT	chr2:89875282	-	TGGAATGGAATGGAATGGAATGGAATGGAATGGAATCAACCCGAGTGCAATGGAATGGA	1	32	2	2	1	12	chr2:89875282	-		chr10:42365145	-		0	0	16	416	29	11.125	short SC cluster
chr10	42384706	chr2	66059194	translocation	chr10:42384706	-	TA*GGAATCGAATGTAATCATCATCGGATGGAAACGAATGGAATCATCATC	chr2:66059194	-	CTGACCTTATATTTCTCTCTGCCAGCCCTAGAATGGGACACACTCTCAGGG	1	48	0	0	0	14	chr2:66059194	-		chr10:42384706	-		0	0	9	79	16	11	short SC cluster
chr10	42394812	chr2	110095589	translocation	chr10:42394812	+	TAGAT*TCCATTCGATGATAATTCCATTCGATTCTATGCGATGATTCCATTCCATTCCATTTGAAGA	chr2:110095589	-	CTCACAATGTGGCGACTGGGTTCCGAGAGTGAGTG	1	61	0	0	0	18	chr2:110095589	-		chr10:42394812	+		0	0	41	249	20	12.3415	short SC cluster
chr2	13620726	chr10	57702045	translocation	chr2:13620726	+	GTTCTGAATAAAGGTCATTTTCTTTATGAATTATATCCTATGAAAGCAAAAAATTATGA	chr10:57702045	-	GTTTTTTTTTTTTTTTTTTTTTTTTT	1	59	0	0	0	44	chr10:57702045	-		chr2:13620726	+		0	0	2	17	12	44	short SC cluster
chr10	42385163	chr20	40627566	translocation	chr10:42385163	-	TGTGCTCTTCCGATCT*AATGGAATCATTGAATGGACTCGAAAGGGATCA	chr20:40627566	-	CCTCGAGCAGGTGCTCCTGTTCTAGGCGCAGCTGCCCAGGCGCAGCATCGCA	1	33	0	0	0	9	chr20:40627566	-		chr10:42385163	-		0	0	9	45	26	15.3333	short SC cluster
chr10	42385544	chr20	32381992	translocation	chr10:42385544	-	A*GGAATCAAAAATAACCATCATCAATTGGTATTGAATGGAATTGTCATCAAATGGAATT	chr20:32381992	-	AGAATCGCTTGAACCCGGGAGGCAGAGTTTGCAGTGAGCTGA	1	58	0	0	0	14	chr20:32381992	-		chr10:42385544	-		0	0	21	259	22	11.4286	short SC cluster
chr3	196625748	chr10	42389320	translocation	chr3:196625748	+	TG*ATGGAATCATTGAACAGAATTTAATGGAATCGTCATCGAATG	chr10:42389320	+	GATTCCATTTGATGATGATTCCATTCGATTCCATTTGATGATGATTCCAT	1	42	6	9	3	14	chr10:42389320	+		chr3:196625748	+		0	0	21	320	23	13.6667	short SC cluster
chr4	49109280	chr10	42382580	translocation	chr4:49109280	+	AC*AACCCGAATGGAATGGAATGTAATGGAGTGTAAGG	chr10:42382580	-	TTCCATTCCATTCCATTCCATTCCATTCCATTCCATTCCATTGCACTCAGGTTGATTCCATTC	1	35	0	0	0	9	chr10:42382580	-		chr4:49109280	+		0	0	2	18	10	11	short SC cluster
chr10	42396828	chr5	112559226	translocation	chr10:42396828	-	A*GAATGAAATCCAGTGTGATCATCATCGAATGGACCCGAATGGAATCATCATCCAACGGAAGCTAATGGA	chr5:112559226	-	AAAGACAGGGCAGGAGATCCAACAAGTCTAT	1	69	0	0	0	18	chr5:112559226	-		chr10:42396828	-		0	0	8	132	18	12.875	short SC cluster
chr10	42527988	chr5	33168799	translocation	chr10:42527988	-	CC*CAAAGAAGTTACTGAGAATTCTTCTGTCTAGCACTATATGAAGAAATCCCGTTTCCAACGAAGGCCTCAAATA	chr5:33168799	+	TACCCTGCAAAGAAGTAATGGGAAAA	1	73	1	1	1	11	chr5:33168799	+		chr10:42527988	-		0	0	64	578	21	11.7812	short SC cluster
chr5	141379654	chr10	101600553	translocation	chr5:141379654	-	C*TGCTTGGCTAATTTTTAAAAATTTCGT	chr10:101600553	+	ACACCTATAATCCCAGCGCTTTGGGAGGCTGAGGCGGGCGGATCATGAGGTCAAGAGATTGAGATGATCCTGG	1	27	2	13	12	38	chr10:101600553	+		chr5:141379654	-		0	0	3	35	28	35.3333	short SC cluster
chr10	42385282	chr6	143390772	translocation	chr10:42385282	+	A*GATTCTATTAGGTGATTCCATTCGATTCCATTTGATAATGATTCCAATCGAGACCATTCGATGATTCCATTCAAT	chr6:143390772	+	AAACTTCACAAAGAACATGAATATA	1	75	0	0	0	14	chr6:143390772	+		chr10:42385282	+		0	0	14	183	24	12.5	short SC cluster
chr10	42394814	chr6	14793021	translocation	chr10:42394814	+	CG*AGTCCATTCGATGATAATTCCATTCGATTCTATGCGATGATTCCATTCCATTCCATTGGAAGATGATTCCGT	chr6:14793021	-	AAGAAGGTTAGACTTCAGCAACATCAA	1	72	0	0	0	11	chr6:14793021	-		chr10:42394814	+		0	0	60	360	18	12.25	short SC cluster
chr10	9406731	chr7	128973025	translocation	chr10:9406731	+	CTTCCTTCTTATAATTTTATATGTAGCATAAAAAACATTTGCT*CAGAAAAGACTTCCTCTGATACATCTTCAGTGAA	chr7:128973025	-	CAGGGGCCAGGCACGGTGGCTCAC	1	34	0	0	0	22	chr7:128973025	-		chr10:9406731	+		0	0	4	94	24	38	short SC cluster
chr10	42384538	chr7	100608768	translocation	chr10:42384538	+	ACCC*TTTGATGTTGATTCCATTCGAGTCCATTCGATGATAATTCCATTCGATTCTATGCGATGATTCCATTCCATT	chr7:100608768	+	AACTCTTCATAGCCCGTGGGAGCGG	1	72	1	1	1	11	chr7:100608768	+		chr10:42384538	+		0	0	4	106	29	11	short SC cluster
chr10	42385229	chr7	45603605	translocation	chr10:42385229	-	A*GTCTCGATTGGAATCATTATCAAATGGAATCGAATGGAATCACCGAATAGAATCGAATGGAACAATCAT	chr7:45603605	-	AGGCAGCAGCGGTGGGCAAGGGGCAGCGACG	1	69	0	0	0	11	chr7:45603605	-		chr10:42385229	-		0	0	18	216	17	11	short SC cluster
chr10	42396190	chr7	31977762	translocation	chr10:42396190	+	A*CCATTTGATGATGATTACATTCGATTCCATTTGATCATAATTCCATTCGATTCCACGCGATGATTCCATT	chr7:31977762	-	TAGGGCCTACTGTAGGAATTGCAAGCAATT	1	70	0	0	0	11	chr7:31977762	-		chr10:42396190	+		0	0	16	225	23	11.375	short SC cluster
chr10	60902929	chr7	81789163	translocation	chr10:60902929	+	TAAAATATTATTTTGATAAATATTTTCCATGTAATAATATCTGGACTAAATTTCAACAGTACTATCTTTCAGT	chr7:81789164	+	ATTACAGTCTTTTTTTTAACATTTCATTTTGCATGATTTCCTAAAGCCTG	3	181	1	15	15	44	chr7:81789163	+	TTACAGTCTTTTTTTTAACATTTCATTTTGCATGATTTCCTAAAGCCTGTCA	chr10:60902930	+	TTAAAATATTATTTTGATAAATATTTTCCATGTAATAATATCTGGACTA	1	52	0	0	0	44	Micro-homology: 1bp homology found! (A)
chr10	42599618	chr8	131331304	translocation	chr10:42599618	-	TA*GAATCATCATCGAATGGAAATGAAAGGAGACATCATCTAATGGAATTGCATGGAATCATCATAAAATGGAA	chr8:131331304	-	GTCAGTCTTCTGAAGCGTTTTTACAATT	1	71	0	0	0	11	chr8:131331304	-		chr10:42599618	-		0	0	8	114	23	12.125	short SC cluster
chrUn_gl000220	126894	chr10	53096541	translocation	chrUn_gl000220:126894	-	AGTCTG*TCTCTCTCTCTCTCTCCCTCCCTGTTTGTTTCTCTCTCTCCCTCCC	chr10:53096541	-	AAAACAAATGATTAACCTTAGATGAAAAACAGGGTTTCTAATGGCCATA	1	46	0	0	0	38	chr10:53096541	-		chrUn_gl000220:126894	-		0	0	3	13	5	17.3333	short SC cluster
chrUn_gl000220	135352	chr10	32054533	translocation	chrUn_gl000220:135352	+	TA*GGCTCTCACTGCACGTTGAGAGAGTCACAAAAGCGCTAGTTCACAACAGGAAAAA	chr10:32054533	-	GCCACCATTTTGCTGCGAGTCCCTGCTGCTTGGAAACTTTGGCT	1	55	0	0	0	44	chr10:32054533	-		chrUn_gl000220:135352	+		0	0	3	46	17	42.6667	short SC cluster
chr11	190950	chr11	191170		chr11:190950	+	CCTAGAACTCCTCTGAAGATGCCCCAATCATTCCCTCTGCAATAAAAATGTCAGAATATTGCTAG	chr11:191170	-	GTGAGGGAACGATTAATTGNAAACCATAAGAAATGATATGCATATAGATGAAAACTTTACAAC	2	103	1	9	9	40	chr11:191170	-		chr11:190950	+		0	0	2	36	22	14	short SC cluster
chr11	5106964	chr11	5107222		chr11:5106964	+	AGAGTTTCTGTTTGATTACATGGTACCTAGCACAAGTGACTCCATTTTGGTTTAGTTTGTTGGGACCTA	chr11:5107212	-	AAAGAATCACAGAAATCCCCAACCAGACCAGT	1	69	2	20	17	40	chr11:5107222	-	AGAAATCCCCAACCAGACCAGTTTTTCCTAAAAATAAGATAGTCACAGGAAACAAGCAGAAAAGGCCCAGTC	chr11:5106974	+	GTGATTCTTTAGAGTTTCTGTTTGATTACATGGTACCTAACACAAGTGACTCCATTTTGGTTTAGT	2	107	0	0	0	44	Micro-homology: 10bp homology found! (AAAGAATCAC)
chr11	5520510	chr11	5520533		chr11:5520510	-	GGT*CTCTTAGACCTATTTCTGTGAATAATTCTATCTCTGTG	chr11:5520533	+	TATTCACAGAAATAGGTCAAAGAGTAACCAAAGGCTTGAGCTTAACAATTTAAATGCTAT	1	38	2	20	15	41	chr11:5520533	+	ACC*TATTCACAGAAATAGGTCAAAGAGTAACCAAAGGCTTGAGCTTAAC	chr11:5520510	-	CTCTTAGACCTATTTCTGTGAATAATTCTATCTCTGTGAATTTATGAAAACA	1	46	1	7	7	44	Inserted sequence: GGT
chr11	5873984	chr11	5883499		chr11:5873984	+	TGTGTTACATATAAACTACGGAATACTAAGCAACCATAAAAAGAATGAAATCATATGAATGAAATC	chr11:5883494	-	TTTTCCCCTAAGATCATGAACAAGACAAGGATGCT	1	66	0	0	0	39	chr11:5883499	-	CCCTAAGATCATGAACAAGACAAGGATGCTTGCTTTTATGACTACTATTTAACATTGTA	chr11:5873989	+	GAAAATGTGTTACATATAAACTACGGAATACTAAGCAACCAT	1	59	0	0	0	39	Micro-homology: 5bp homology found! (TTTTC)
chr11	7512775	chr11	7512996		chr11:7512775	-	TCTCTATCTAGGAGTAGACTTTGGAATGTCAATTTATTCCCGTTAGGCACTGTTTTGTATTGTATATATTATG	chr11:7512996	+	CTAAGCCATGCATGGACTCCTGACCCACAGAAACTCTGAGGTAGTAAATG	2	124	0	0	0	44	chr11:7512996	+	CTAAGCCATGCATGGACTCCTGACCCACAGAAACTCTGAGGTAGTAAATGTGTATTGTTTTA	chr11:7512775	-	TCTCTATCTAGGAGTAGACTTTGGAATGTCAATTTATTCCCGTTAGGCACTGTTTTGTATTGTATATATTATG	4	182	0	0	0	34.75	Blunt-end joining
chr11	9024076	chr11	9024079		chr11:9024076	-	ATACTGTGTAT*AATTTTTGTATATTATATTATACTGTGT	chr11:9024079	+	AATTTTTCTCCTCCCTGCCATTAGTTCCTTCTGTGCAGAGTTTGTCTACTTCAGTTATCTTG	1	28	0	0	0	22	chr11:9024079	+	ATACACAGTAT*AATTTTTCTCCTCCCTGCCATTAG	chr11:9024076	-	AATTTTTGTATATTATATTATACTGTGTATAATATAATGTACCTGTGTATCATTAGAGCTGTTAAA	1	24	0	0	0	22	Inserted sequence: ATACTGTGTAT
chr11	11002148	chr11	93745721		chr11:11002148	-	TAATATTTTCCTTCTTGTATGGCCTGTTTCCTCC	chr11:93745721	+	CACCAGTGCTGTGCATGCCTCTGCCATAGCCTGTCACACAGTACAGTGACCACCTCTTCATCTGCTCTCCCC	3	92	2	35	23	32.3333	chr11:93745721	+	CACCAGTGCTGTGCATGCCTCTGCCATAGCCTGTCACACAGTACAGTGACCNCCTCT	chr11:11002148	-	TAATATTTTCCTTCTTGTATGGCCTGTTTCCTCCCCACTCCCGCCCCCTGTCCCATTTCTTTTGGTTTCTGTC	3	138	0	0	0	44	Blunt-end joining
chr11	11379618	chr11	11381031		chr11:11379618	+	AGGGACAGTGTGATCCCACAGTCTCAGAGAAGAATCAGCCAGAAAGATAGGAGCTGTATTGGTGGAAAATCACAGATG	chr11:11381028	-	GCCCAGATTTCTGACTTCCTCTC	1	78	0	0	0	44	chr11:11381031	-	CAGATTTCTGACTTCCTCTCTTTTCTGGCTCCTC	chr11:11379621	+	GGCAGGGACAGTGTGATCCCACAGTCTCAGAGAAGAATCAGCCAGAAAGATAGGAGCTGTATTGGTG	1	34	0	0	0	44	Micro-homology: 3bp homology found! (GCC)
chr11	13313371	chr11	13313353		chr11:13313371	+	TTCTGTATCATACAGAGTACACGTCAATTAAACCT	chr11:13313353	-	TACTCTGTATGATACAGAATACTCACATATCTTTTGTGGGATATCATTGGTCCAACAGCTTTAAAA	1	35	1	18	18	44	chr11:13313353	-		chr11:13313371	+		0	0	3	40	24	35.3333	short SC cluster
chr11	17703250	chr11	17703292		chr11:17703250	+	ATATATATATATATTCAGTATATTGTGAGGCGCTGTGAAAACTG	chr11:17703291	-	ACACACACACACATAATTTTTGCACATAAAAATAATCCAGGCTATATGATTATAGGCACATAAAATATTA	2	75	2	34	19	44	chr11:17703292	-	CACACACACACATAATTTTTGCACATAAAAATAATCCAGGCTATAT	chr11:17703251	+	TATATATATATATATTCAGTATATTGTGAGGCGCTGTGAAAACTGGTTCTCGCCT	1	46	0	0	0	44	Micro-homology: 1bp homology found! (A)
chr11	25555158	chr11	25555155		chr11:25555158	-	TCCTAACTATAATATTTAAGGTCT*AAATTCATTATTTTCCCTTATATGTTCTACCCTAATT	chr11:25555155	+	AAAGTATTTTTGAAAAGATTACATTTAAGAAAACAACTCA	1	37	0	0	0	22	chr11:25555155	+		chr11:25555158	-		0	0	3	30	21	43.3333	short SC cluster
chr11	26229278	chr11	26229280		chr11:26229278	-	GTTCATAAAATGTAGAATTCA*TAAAACTGACCGTAGTACATTTTCTTTTTAATACGTTT	chr11:26229280	+	TTATTGTAATCTAGTTAGGTCTTAAGAGCATTATCCATTTTT	1	38	1	18	18	24	chr11:26229280	+	TGAATTCTACATTTTATGAAC*TTATTGTAATCTAGTTAGGTCTTAAGAGCATTAT	chr11:26229278	-	TAAAACTGACCGTAGTACATTTTCTTTTTAATACGTTTCGTAATAG	1	34	3	44	20	22	Inserted sequence: GTTCATAAAATGTAGAATTCA
chr11	26925163	chr11	26925166		chr11:26925163	-	CATGTGGCATAATAGTTATGGCTATGGCAAG*CATAATAAATCTGCTTAGATCTAGTAA	chr11:26925166	+	TATGTGACAACCTTTTATGACCTTAATCGTATTATAAATATTT	1	27	3	35	23	22	chr11:26925166	+	CTTGCCATAGCCATAACTATTATGCCACATG*TATGTGACAACCTTTTATGACCTTAATC	chr11:26925163	-	CATAATAAATCTGCTTAGATCTAGTAAGAATTAATGCAGGCT	2	56	1	3	3	22	Inserted sequence: CATGTGGCATAATAGTTATGGCTATGGCAAG
chr11	27657263	chr11	27657596		chr11:27657263	+	CTTCCAGGTCCCCTTTCTGCAACAGAGAGCTTTC	chr11:27657596	-	CCAGGGCCCATCCTAACTGCCTGCCTGACCGGTTTCTTTCTTTTTCCTCTCTCAATTCTTATTAAGG	1	34	0	0	0	44	chr11:27657596	-	CCAGGGCCCATCCTAACTGCCTGCCTGA	chr11:27657263	+	CTTCCAGGTCCCCTTTCTGCAACAGAGAGCTTTCTTCATTCACTTATTAAACTTTCACTCCGACCTCACCCTT	1	28	0	0	0	44	Blunt-end joining
chr11	28980350	chr11	91689975		chr11:28980350	+	CATGACCCAATCACCTTTTAAAGGCTCTACCTGTCAAGACAGCCACATTGGGGATTG	chr11:91689981	+	AGGGCAGGGTAATATTTCTCTGTACTGTGGTTGGGAAACTGTAT	1	57	0	0	0	40	chr11:91689975	+	GGGTAATATTTCTCTGTACTGTGGTTGGGAAACTGTATGTATCCAGGCAATG	chr11:28980356	+	TGCCCTCATGACCCAATCACCTTTTAAAGGCTCTACCTGTCAAGACAGC	1	52	1	3	3	44	Micro-homology: 6bp homology found! (AGGGCA)
chr11	29576130	chr11	29576192		chr11:29576130	+	CTC*TAATTCTACTAATCTTTTAAACAAAATAGCTTTCTTTTTGGTTA	chr11:29576192	-	TTTTTTTTCTTTTTTTAGAAAATGATAGTGGAAAAATTTTTATCAGAAGAAAGC	1	44	0	0	0	44	chr11:29576192	-	GAG*TTTTTTTTCTTTTTTTAGAAAATGATAG	chr11:29576130	+	TAATTCTACTAATCTTTTAAACAAAATAGCTTTCTTTTTGGTTAAGTAATTTTAATATTTGTTTAATGTA	1	28	0	0	0	36	Inserted sequence: CTC
chr11	29615758	chr11	29618725		chr11:29615758	+	CCACTACTATCTTCTAAGGTTGACTT	chr11:29618728	+	CATAGCCCTCCCGTGCAAATAATGCACAATCTTCCTGCATGCAGCTGTCACCAGACCCTTGGCTGGTTTAAAAAT	1	26	0	0	0	44	chr11:29618725	+	AGCCCTCCCGAGCAAATAATGCACAATCTTCCTGCATGCAGCTGTCACCAGACCCTTGGCTGGTTTA	chr11:29615761	+	ATGCCACTACTATCTTCTAAGGTTGACTTTGTTA	1	67	0	0	0	44	Micro-homology: 3bp homology found! (CAT)
chr11	29888708	chr11	29890214		chr11:29888708	-	AGAAAATATATCCTGTGCTGAAGCACTATATAAACCAT	chr11:29890216	+	CTTTCTTAGTTTGAGTTCCTCTAAAATGCAGAGCCAGAGACAAAAGTTTCCTTGAGGGTTATT	1	38	0	0	0	44	chr11:29890214	+	TTCTTAGTTTGAGTTCCTCTAAAATGCAGAG	chr11:29888706	-	AGAGAAAATATACCCTGTGCTGAAGCACTATATAAACCATCTCAGGGCTGAAGAAGACAGATAATTGTGG	1	31	0	0	0	44	Micro-homology: 2bp homology found! (CT)
chr11	29967578	chr11	29968468		chr11:29967578	+	CTTTTACTGTCATGTCTTTGACTATAAAGTCAAATGGAAATCTAGGGTTTCATTTGTATTTTCATTTTT	chr11:29968467	-	TTCCTTACTAGCTATTTGATCTTAACATACCTACTTAAACTATCAATGCCTCTGCTTTCTACCTGTGAGCATCTA	2	95	0	0	0	44	chr11:29968468	-	TCCTTACTAGCTATTTGATCTTAACAT	chr11:29967579	+	ACTTTTACTGTCATGTCTTTGACTATAAAGTCAAATGGAAATCTAGGGTTTCATTTGTATTTTCATTTTTTTTT	1	27	0	0	0	44	Micro-homology: 1bp homology found! (T)
chr11	30453967	chr11	30453996		chr11:30453967	+	GAGGTG*TTTTAGCAGACACCTCTAGAAAACC	chr11:30453996	-	TAGCTTTCAAAACAAAACAGCCTAAGCTTGACTAAATTTGCTATATTTCATTTTTGAAAGGTATCTTTAT	1	25	0	0	0	22	chr11:30453996	-	GAACACCTC*TAGCTTTCAAAACAAAACAGCCTAAGCTTGACTAA	chr11:30453964	+	TAGCACACACCTCTAGAAAACCTTGCACAATGTTCTATTTATAAAACAGAGTCTGTT	1	35	0	0	0	36	unequal distances of realigned breakpoint to anchor breakpoint: 0 v 3
chr11	36641519	chr11	36641506		chr11:36641519	+	CCATGGCCTATGTCTTCAGTTAAAGTAAGTTTA	chr11:36641506	-	GACATAGGCCATGGGGATAATGTTACCTTGAGAGAAATTTGCAGAAGACGTCATATAAGGACTTGCTA	1	33	0	0	0	44	chr11:36641506	-		chr11:36641519	+		0	0	2	46	24	41	short SC cluster
chr11	47532903	chr11	47532923		chr11:47532903	-	G*TAATCTCTTGGGAAATATGAGAACTAGATGAAATAATTCAAACAAT	chr11:47532923	+	CTCATATTTCCCAAGAGGTTATCCTGAGGGCCAAGAGAGACTGACAGTTGGGGCCTGCCTCTCCCTCCTC	2	76	5	94	27	34	chr11:47532923	+	C*CTCATATTTCCCAAGAGGTTATCCTGAGGGCCAAGAGAGAC	chr11:47532903	-	TAATCTCTTGGGAAATATGAGAACTAGATGAAATAATTCAAACAATAGATAATTCATCA	1	41	1	12	12	44	Inserted sequence: G
chr11	48120061	chr11	48120381		chr11:48120061	+	ATGATTTGAAATGTGGGTCCACTGGCAACAGAGGATGGTGACTGGTGGTCAA	chr11:48120371	-	TTTATCTCTTAAATAACCTGTATTCATTTGTTCCTTCCCATGTCTTATC	1	52	0	0	0	44	chr11:48120381	-	AAATAACCTGTATTCATTTGTTCCTTCCCATGTCTTATCCACCA	chr11:48120071	+	AAGAGATAAAATGATTTGAAATGTGGGTCCACTGGCAACAGAGGATGGTGCCTGGTG	1	44	0	0	0	44	Micro-homology: 10bp homology found! (TTTATCTCTT)
chr11	48624108	chr11	48624163		chr11:48624108	+	AGATAGCTTAAAGAAAAAATCATTCAAAAATTCAGG	chr11:48624154	-	ATTTCCTTGCATTGGGCTTCACCTTTCTCTGGTCTCTGCCTAATTTGCTTAACAACTAACCTCCTGAATT	3	98	0	0	0	39.6667	chr11:48624163	-	CATTGGGCTTCACCTTTCTCTGGTCTCTGCCTAATTTGC	chr11:48624117	+	CAAGGAAATAGATAGCTTAAAGAAAAAATCATTCAAAAATTCAGGAAACTTTGGACACACTG	1	39	0	0	0	38	Micro-homology: 9bp homology found! (ATTTCCTTG)
chr11	48929260	chr11	48928948		chr11:48929260	-	TTACANACAAAAAGAAGTTCAGGTTAATTGCAATATGAAAAGCTACAGGTTAAGTTTAAAATC	chr11:48928948	+	TTTTCACTATCTTTCAAACTTAATGCTATAAATCTGACTATACAGACACAGA	2	112	2	42	22	21	chr11:48928948	+		chr11:48929260	-		0	0	2	38	21	11	short SC cluster
chr11	49442332	chr11	49442647		chr11:49442332	+	AGGTAGTGTTGGTCAAGTTTCTCAAACTGTTAAACGATTTCA	chr11:49442644	-	CTGAGAGAAATAACCCAGTAAGCCCTGTCTGTTTGAATTCTTCTTGACCTCTCTGTGCA	1	42	4	76	23	31	chr11:49442647	-	AGAGAAATAACCCAGTAAGCCCTGTCTGTTTGTATTCTTCTT	chr11:49442335	+	CAGAGGTAGTGTTGGTCAAGTTTCTCAAACTGTTAAACGATTTCACCATGTTTTGATAC	1	42	0	0	0	31	Micro-homology: 3bp homology found! (CTG)
chr11	51572129	chr11	51579400		chr11:51572129	-	AGTGATTGAAAGC*TGAACTATGAAAGCAAGGTTCAACTCTGTG	chr11:51579400	+	CTTTTTGTAGAATCTGCAAGTGGATATTTGGACCTCTCTGAGGATTTCGTTGGAAACG	1	30	2	2	1	22	chr11:51579400	+		chr11:51572129	-		0	0	45	317	23	12.4222	short SC cluster
chr11	58874151	chr11	58874183		chr11:58874151	-	GGCTCCCGCCAGCGCGCG*GCTCCCGCCAGCGCGCGGCTCCCGCCAGCGCGCTGGC	chr11:58874183	+	GCGCGCTGGCGGGAGCCGCGCGCTGGCGGCAGCTGCAGGGCGAATA	1	37	0	0	0	9	chr11:58874183	+	CGCGCGCTGGCGGGAGCC*GCGCGCTGGCGGGAGCCGCGCGCTGGCGGCAGCTGC	chr11:58874151	-	GCTCCCGCCAGCGCGCGGCTCCCGCCAGCGCGCTGGCAATCAAAAGT	1	36	0	0	0	12	Inserted sequence: GGCTCCCGCCAGCGCGCG
chr11	60399411	chr11	60399550		chr11:60399411	+	ACAT*GATTCCCTGTGAGTTAGGATCAGGAATGCCTTCTTTCTGTCCCCA	chr11:60399550	-	AGCATGCTCTTGCTACAGGTCCAAAATTAGGCGCCCCTGTTTTGCAGGTCATATTGGGAAG	2	81	0	0	0	43	chr11:60399550	-	ATGT*AGCATGCTCTTGCTACAGGTCCAAAATTAGGCGCCC	chr11:60399411	+	GATTCCCTGTGAGTTAGGATCAGGAATGCCTTCTTTCTGTCCCCACTGACATCTGGGAGTT	1	36	0	0	0	42	Inserted sequence: ACAT
chr11	61271553	chr11	61271564		chr11:61271553	-	CCCTGGGCTGGGCCCCTTGATGCTCCCAAAGTCC	chr11:61271573	+	AGCAAGGGGCCCAGCCCAGGGAGCAAGGGGAAGCATGGTGGTCCAGGAGATCAGAGACACAAAGTAA	1	34	1	16	16	42	chr11:61271564	+	CCCAGCCCAGGGAGCAAGGGGAAGNATGGTGGTCCAGGAGATC	chr11:61271544	-	CCCCTTGCTCCCTGGGCTGGGCCCCTTGCTGCTCCCAAAGTCCCAGGCATACTCTTGCCCTAGGGGCTTGG	2	73	1	12	12	42.5	Micro-homology: 9bp homology found! (AGCAAGGGG)
chr11	61941277	chr11	61941288		chr11:61941277	-	CTTCCTTCCTTCCTTCCTTCTTCTCTCTCTCTTTCTTTCTTTTTTTATTTTGAGACAAAGAATCACTCT	chr11:61941296	+	GAAGGAAGGAAGGAAGGAAGGAAGGAAGTCA	1	69	0	0	0	39	chr11:61941288	+	GAAGGAAGGAAGGAAGGAAGTCAGTCAGTCAGTCAAG	chr11:61941269	-	CTTCCTTCCTTCCTTCCTTCCTTCCTTCTTCTCTCTCTCTTTCTTTCTTTTTTTATTTTGAGAC	1	37	1	1	1	14	Micro-homology: 8bp homology found! (GAAGGAAG)
chr11	62050374	chr11	62050521		chr11:62050374	+	TAGAGAGAAACAAATATGCTCCAAATTTTTTTCACGGGAGTATACTTTACTTAATTG	chr11:62050520	-	CTTTACTTTAAGTAATCAAACTTTACTTATAGTGCCAATAAAAC	1	57	0	0	0	39	chr11:62050521	-	TTTACTTTAAGTAATCAAACTTTACTTATAGTGCCAATAAAACCC	chr11:62050375	+	GTAGAGAGAAACAAATATGCTCCAAATTTTTTTCACGGGAGTATACTTTACTTAAT	1	45	2	23	16	44	Micro-homology: 1bp homology found! (C)
chr11	62283283	chr11	62283316		chr11:62283283	+	GTGGCATTGCTAGTTTCATCAGTGACTTTAAGACA	chr11:62283309	-	CAGATGGCTGTGCAGCTTCCCCAGGTTTCACGCCCCCGCAACACAGAATGCAAAGGCACAAGACAT	1	35	0	0	0	44	chr11:62283316	-	CTGTGCAGCTTCCCCAGGTTTCACGCCCCC	chr11:62283290	+	CCATCTGGTGGCATTGCTAGTTTCATCAGTGACTTTAAGACAGTGACCTTCGGGAGGTAGTGGGAGAAAAT	1	30	0	0	0	44	Micro-homology: 7bp homology found! (CAGATGG)
chr11	63775874	chr11	63775878		chr11:63775874	-	GGAGGTCCCACGCACACAT*AGGCGCCCAGGGTTAGGGTGCGGGCGCG	chr11:63775878	+	CGCCTCTCCCCAGGCCCCACCGCAGACTCCCTCACCTGCTCAGAAGCCGCCACC	1	28	2	42	21	22	chr11:63775878	+	ATGTGTGCGTGGGACCTCC*CGCCTCTCCCCAGGCCCCACCGCAGAC	chr11:63775874	-	AGGCGCCCAGGGTTAGGGTGCGGGCGCGGGACAGGGAGTGTTGTCCACCTGGCAG	1	27	0	0	0	22	Inserted sequence: GGAGGTCCCACGCACACAT
chr11	64744703	chr11	64744713		chr11:64744703	-	ACTTCCAAG*AAGGAGGTGAACCACTAACCCGGGAGTCCCCTC	chr11:64744713	+	TTCACCTCCTTGCTGGGGTCCTCTGCTTCTGTCCTGTGACAGCCACCAACCGCAGGAAT	1	33	5	52	17	28	chr11:64744713	+	CTTGGAAGT*TTCACCTCCTTGCTGGGGTCCTCTGCTTCTGTCCTGTGACA	chr11:64744703	-	AAGGAGGTGAACCACTAACCCGGGAGTCCCCTCCCCAACCACAGAGATCCT	1	41	1	13	13	41	Inserted sequence: ACTTCCAAG
chr11	65141646	chr11	65141662		chr11:65141646	-	GCCTCCAGCCATCTGCAGCACATGATCTGGTGAAGGAGA	chr11:65141669	+	CATGTGCTGCAGATGGCTGGAGGCCATCTGCAACTAGTTTTTGTATTTTTAGTAGAGATAGG	1	39	2	16	15	44	chr11:65141662	+	TGCAGATGGCTGGAGGCCATCTGCAACTAGTTTTTG	chr11:65141639	-	GCACATGGCCTCCAGCCATCTGCAGCACATGATCTGGTGAAGGAGAGCTCTGATGAGCACGTGAC	1	36	0	0	0	44	Micro-homology: 7bp homology found! (CATGTGC)
chr11	65642107	chr11	65643524		chr11:65642107	+	TGCATGAGGGCTCCAGTTTCTCCGTATCTTTGCCAACACTTGTTACTGTCTTTCTCGTTTTAAAG	chr11:65643520	-	CTGTCTCAAAAAAAAAAATGTGAGTTTTATAGTATGTAATAATACC	2	120	0	0	0	38.5	chr11:65643524	-	CTCAAAAAAAAAAATGTGAGTTTTATAGTATGTAATAATACCACAATAGGCCAGGCACGGTGGCTCA	chr11:65642111	+	ACAGTGCATGAGGGCTCCAGTTTCTCCGTATCTT	1	67	1	8	8	40	Micro-homology: 4bp homology found! (CTGT)
chr11	72366389	chr11	72366412		chr11:72366389	-	T*TGGGGCAGCCTGGGGACAATGAGCAGTGACCCCTCATGCCCTCTGCAG	chr11:72366412	+	GCTCATTGTCCCCAGGCCGTCTCACCCTGGCTGTGGCACTGGCTGGCTGGGG	1	48	1	7	7	44	chr11:72366412	+	A*GCTCATTGTCCCCAGGCTGTCTCACCCTGGCTGTGGCACTGGCTGGCT	chr11:72366389	-	TGGGGCAGCCTGGGGACAATGAGCAGTGACCCCTCATGCCCTCTGCAGCCCA	1	48	0	0	0	44	Inserted sequence: T
chr11	73067343	chr11	73067362		chr11:73067343	-	CGCCATGCCCGTGTGCTGCAGGAGATAGAGGCTCACAGATCGGAAGAGC	chr11:73067366	+	CTCCTGCAGCACACGGGCATGGCGCTCCGCCTCCTCGGCACTCCGCACAC	1	49	0	0	0	28	chr11:73067362	+	TGCAGCACACGGGCATGGCGGTCCGCCTCCTCGGCACTCCGCACACCCAGATCGGAAGAGC	chr11:73067339	-	GGAGCGCCATGCCCGTGTGCTGCAGGAGATAGAGGCTCAC	1	61	0	0	0	36	Micro-homology: 4bp homology found! (CTCC)
chr11	74364368	chr11	74364378		chr11:74364368	-	CACACAC*ACACACACACGTAGTGTGGTCCATAACATAAGTAG	chr11:74364378	+	TGTCTGTGTGTATCTCTCTTAGGTATTTGAAATACAACTTTATTCTGTTTCTAAATGAA	1	35	2	23	17	24	chr11:74364378	+	GTGTGTG*TGTCTGTGTGTATCTCTCTTAGGTATTTGAAATACAA	chr11:74364368	-	ACACACACACGTAGTGTGGTCCATAACATAAGTAGAAATAAAATACTTGACAAAACT	1	37	0	0	0	28	Inserted sequence: CACACAC
chr11	76891309	chr11	76891309		chr11:76891309	-	TGCCAAATTATTTGG*CAAAGTCATGCCCAGTTCCAGAACT	chr11:76891309	+	GATAGGACAAGTGAGGTAATCAAGAAATTCTCTAGGTCACCCAGCGGGCTGGAGGCACCAC	1	25	0	0	0	22	chr11:76891309	+		chr11:76891309	-		0	0	5	74	21	44	short SC cluster
chr11	81578984	chr11	81579014		chr11:81578984	+	CTCTCTCTCTCTCCTTCCTCCATGTGGAGAC	chr11:81579014	-	CAACCAGATCTTCAGAGAACTCACTATCACGAGAACAGGAAGGGGGAAATCTACGCCCGTGATACAAGCACCTC	2	58	0	0	0	44	chr11:81579014	-		chr11:81578984	+		0	0	3	15	8	26.3333	short SC cluster
chr11	82600046	chr11	82600166		chr11:82600046	+	ATTCTAGCCTTGTGTTATATATAATCTTTTATACT	chr11:82600165	-	AGGTGGAAGGAAAGATCACTTGAGGCCAGAAGTTCAAGACCAGCCTGGGCAACATAGCAAGACCCC	1	35	2	42	22	44	chr11:82600166	-	GGTGGAAGGAAAGATCACTTGAGGCCAGAAGTTCAAGAC	chr11:82600047	+	TATTCTAGCCTTGTGTTATATATAATCTTTTATACTCCTCTCTTATTCTACATTTAAAGCAGGAATCCT	2	71	1	22	22	36.5	Micro-homology: 1bp homology found! (A)
chr11	85342360	chr11	85342733		chr11:85342360	+	TGATACTGTTGCTGTTTTCCTCTCTCCTCATTCCGAGAAGGCAGTCAGGCTCTTTGTAGT	chr11:85342731	-	GTTTTCAAGATGGCAGCATCTATGCATGGTCAGCCCAGTCCTTCTCTAGAAGAT	2	107	0	0	0	44	chr11:85342733	-	TTTCAAGATGGCAGCATCTATGCATGGTCAG	chr11:85342362	+	ACTGATACTGTTGCTGTTTTCCTCTCTCCTCATTCCGAGAAGGCAGTCAGGCTCTTTGTAGTTGTCCTCC	1	31	0	0	0	44	Micro-homology: 2bp homology found! (GT)
chr11	90184232	chr11	90184224		chr11:90184232	+	GCTTCTATCAGTAGTGCACCCGTC*AAAATGCTTCTAAATGTATAAGACCATTTCTTTACAAG	chr11:90184224	-	AAGCATTTTTCCTTGGTATCCAATCCAGTCCCTCATATT	1	38	2	19	14	24	chr11:90184224	-		chr11:90184232	+		0	0	2	15	12	44	short SC cluster
chr11	90252057	chr11	90252040		chr11:90252057	+	GAGAGAGAGAGAGAGAGAATCCCTCTAAAACATGTTTG	chr11:90252040	-	TCTCTCTCTCTCTCTCTCTCTCTCTGTGTGTGTGTGTGTGTGTGTGTGTGTGTGTNTGT	2	65	3	37	27	41	chr11:90252040	-		chr11:90252057	+		0	0	3	43	21	35.3333	short SC cluster
chr11	90529795	chr11	90529796		chr11:90529795	-	TCCTTACAACTATCCAATA*CTGCCATTGTAGTCAAAAGCAGCCCTACGCAAGGCATAAACACATGAATA	chr11:90529796	+	AGACTATCTGGACTACAAAGCCAAAAATGCTTACTATGGAGTCCTTT	2	85	0	0	0	30	chr11:90529796	+	TATTGGATAGTTGTAAGGA*AGACTATCTGGACTACAAAGCCAAA	chr11:90529795	-	CTGCCATTGTAGTCAAAAGCAGCCCTACGCAAGGCATAAACACATGAATATGGCTTT	1	25	2	44	23	22	Inserted sequence: TCCTTACAACTATCCAATA
chr11	90568073	chr11	90571077		chr11:90568073	+	CCTGTTTCTGGGAGCACCTTGCTGCAGAAGGCATGGCCTTATTTAAACTTCCAA	chr11:90571074	-	TCTCTTGACATCACTTTAGTCAGAATTTTTTGTTTTATTTATGAGAT	1	54	0	0	0	44	chr11:90571077	-	CTTGACATCACTTTAGTCAGAATTTTTTGTTTTATTTA	chr11:90568076	+	AGACCTGTTTCTGGGAGCACCTTGCTGCAGAAGGCATGGCCTTATTTAAACTTCCAAGATGTG	1	38	1	9	9	44	Micro-homology: 3bp homology found! (TCT)
chr11	90589746	chr11	90589792		chr11:90589746	+	TTATATGATAAGTTAGAGTAAATGGCTATTACTGAATTAGTT	chr11:90589785	-	TTGTCTTCAGTAGTTCAATCTCTTTAGTTGCAACTTTATTTTAGTAGGAAACATGCAAT	1	42	1	19	19	44	chr11:90589792	-	CAGTAGTTCAATCTCTTTAGTTGCAACTT	chr11:90589753	+	AAGACAATTATATGATAAGTTAGAGTAAATGGCTATTACTGAATTAGTTGCTTAAAGAAATTGAGTAAAAAA	1	29	0	0	0	44	Micro-homology: 7bp homology found! (TTGTCTT)
chr11	90754877	chr11	90765374		chr11:90754877	-	TCTCTCTCTCTTTTTTTTTTTCTAAGTACAACTGACCCCTCCTTAAACAATAGTT	chr11:90765375	+	GAGAAAAAGCTTAATCATTTTAACAAGTAAATAGGTAGGACACACC	1	55	0	0	0	44	chr11:90765374	+	AGAAAAAGCTTAATCATTGTAACAAGTAAATAGGTAGGACACACCTCAATATAAATTGATCTTGAACTTGCT	chr11:90754876	-	CTCTCTCTCTCTTTTTTTTTTTTTAAGTA	1	72	1	15	15	44	Micro-homology: 1bp homology found! (G)
chr11	92841567	chr11	92852431		chr11:92841567	-	ATATTACTGTGCTATTAATGTTAAACTTAGTTTTAATAAAACTTTGTAGACATATTTATTCAATTTTTAATGTCG	chr11:92852434	+	AAACTCCAGAAAACTCTACACTTGAA	1	75	1	11	11	32	chr11:92852431	+	CTCCAGAAAACTCTACACTTGAAAGTCATGTGGATGGTAGAATACAATAAAAGCACTACTAACCT	chr11:92841564	-	TTTATATTACTGTGCTATTAATGTTAAACTTAGTTTTAATAAAACTTTGTAGACATA	3	153	0	0	0	44	Micro-homology: 3bp homology found! (AAA)
chr11	93289003	chr11	93289024		chr11:93289003	+	GCCCTGTGCAAGGCGGGGCTCTCTTGTGC	chr11:93289022	-	TCTCCCCTAGATGCAGCCTGCTTCCTTTCCAGCTGGAGGATGAAGAAGGTTCTTTTTTCCTTTTACATGTCT	1	29	0	0	0	44	chr11:93289024	-	TCCCCTAGATGCAGCCTGCTTCCTTTCCA	chr11:93289005	+	GAGCCCTGTGCAAGGCGGGGCTCTCTTGTGCAGGGCGGCCTGGAGAGGATGACTGGGAGCCCCGTGAGACTT	1	29	2	27	16	44	Micro-homology: 2bp homology found! (TC)
chr11	93856626	chr11	93858480		chr11:93856626	-	TAACCTCTGGGGGAACCCCCATTAAATACCACCAGGAAAT	chr11:93858478	-	GGGTCAGATGGGGACTTGGAGAAATTTTCTGTCTAGCTAGAGGATTGTAAACACACCAATC	1	40	0	0	0	32	chr11:93858480	-	GTCAGATGGGGACTTGGAGAAATTTTCTGTCTAGCT	chr11:93856624	-	CCTAACCTCTGGGGGAACCCCCATTAAATACCACCAGGAAATTATGGAGTTATTACACGCAGTGC	1	36	1	23	23	32	Micro-homology: 2bp homology found! (GG)
chr11	94091791	chr11	94091842		chr11:94091791	+	TCCTAAAGTGCTGGGATTACAGGCGTGAGCTACTGTCCCTGGCCC	chr11:94091842	-	GGGCAAAATGGCAAGACCTCATCTTTACAAAAAATACAAAAGTCAGGATTCCCTCC	1	45	1	6	6	37	chr11:94091842	-	GGGCAAAATGGCAAGACCTCATCTTTACAAAAAATACAAAAGT	chr11:94091791	+	TCCTAAAGTGCTGGGATTACAGGCGTGAGCTACTGTCCCTGGCCCAAATGACTGTTTTCTT	2	83	1	19	19	38.5	Blunt-end joining
chr11	95480434	chr11	95480532		chr11:95480434	+	AGTACAGG*TGGATGAAAGGTAGTACAGGGCTGTGATNCTTGAGAGAAGGAAAA	chr11:95480532	-	ACTGGTTTGATTGCTATTATACTCTAGGCAAAATGGTTTCTGATTTAAGTAAAAGTCACATTAAT	3	103	0	0	0	29.3333	chr11:95480532	-	CCTGTACT*ACTGGTTTGATTGCTATTATACTCTAGGCAAAATGG	chr11:95480434	+	TGGATGAAAGGTAGTACAGGGCTGTGATCCTTGAGAGAAGGTAAATCAGTAATGTGG	1	36	1	3	3	36	Inserted sequence: AGTACAGG
chr11	98844943	chr11	98848038		chr11:98844943	-	GTGTTATGCCTCCAGCTTTGTTCTTTTTGCTTAGGAGTGTCTTGGCTATATG	chr11:98848036	-	TAGGCAAAAAATCAAAACCACAATGCAATACCACCACACTCCTGCAAGA	1	52	0	0	0	34	chr11:98848038	-	GGCAAAAAATCAAAACCACAATGCAATACCACCA	chr11:98844941	-	TAGTGTTATGCCTCCAGCTTTGTTCTTTTTGCTTAGGAGTGTCTTGGCTATATGGGCTCCTTTATGGTT	2	66	0	0	0	39.5	Micro-homology: 2bp homology found! (TA)
chr11	99039315	chr11	99039329		chr11:99039315	-	CAAAACAAAACAAAACAAAAGGATAGGAAATGTACAAGTTATGGCT	chr11:99039334	+	TTTTGTTTTGTTTTGTTTTGTTTTGAGATGGAGTCTCAGTCTGTCACCCAGGCTG	1	46	0	0	0	39	chr11:99039329	+	TTTTGTTTTGTTTTGTTTTGAGATGGAGTCTCAGTCTGTCACCCAGGCTG	chr11:99039310	-	CAAAACAAAACAAAACAAAACAAAAGGATAGGAAATGTACAAGTTATGGCT	1	50	3	37	16	31	Micro-homology: 5bp homology found! (TTTTG)
chr11	100542265	chr11	100542295		chr11:100542265	+	CACAAAACTACAAAATATCACAACAGTCTCTGTTCTT	chr11:100542292	-	TCTGTCTTCTACCACCCCCCACCTTCAGTACTAAATTGGGTTGTTACCTTAAAAGGCAAAAATT	1	37	2	29	21	44	chr11:100542295	-	GTCTTCTACCACCCCCCACCTTCAGTACTAAATTGGGTTG	chr11:100542268	+	AGACACAAAACTACAAAATATCACAACAGTCTCTGTTCTTTGAACATACACGTAGAAGACA	1	40	3	61	22	44	Micro-homology: 3bp homology found! (TCT)
chr11	101048675	chr11	101048751		chr11:101048675	-	AT*AAATATGAGAAGAAATACAGAAGATAATAGAACATAAATGGAAGACAAAGAAGTAGGTGA	chr11:101048751	+	TAACCTCTGTGATCTCATCACCTACTTCTTTATCTTCCATTTATGTTCTATTATCTTCT	2	100	2	35	21	41.5	chr11:101048751	+	AT*TAACCTCTGTGATCTCATCACCTACTTCTTTATCTT	chr11:101048675	-	AAATATGAGAAGAAATACAGAAGATAATAGAACATAAATGGAAGATAAAGAAGTAGGTGATGA	1	36	0	0	0	44	Inserted sequence: AT
chr11	103948756	chr11	103948761		chr11:103948756	-	TATGCCACTGGTGCTCAGCGGCCTTTGATGT	chr11:103948767	+	ACCAGCGGCATAACCAGCATATTTCCTGTGCCCAGTGCTCTGAGACAAGAGCGGACTTGGGACATGTCTG	1	31	1	19	19	36	chr11:103948761	+	GGCATAACCAGCATATTTCCTGTGCCCAGTGC	chr11:103948750	-	GCTGGTTATGCCACTGGTGCTCAGCGGCCTTTGATGTAGGTTTGCATCTGCCACTGTGCACCTCAGCCC	1	32	0	0	0	44	Micro-homology: 6bp homology found! (ACCAGC)
chr11	104010473	chr11	104010828		chr11:104010473	+	AAGACATGACAAGAACCCAAGGTGTTGTCACTGTCTGCAGTG	chr11:104010818	-	AATAAATAACTTGTCTGTCTGAACGAGAAAAACCAAAGGAAATACCAGTATAGAGAACT	1	42	1	13	13	44	chr11:104010828	-	TTGTCTGTCTGAACGAGAAAAACCAAA	chr11:104010483	+	GTTATTTATTAAGACATGACAAGAACCCAAGGTGTTGTCACTGTCTGCAGTGTTAATGCTGGTTTCTAGGGAAG	1	27	0	0	0	44	Micro-homology: 10bp homology found! (AATAAATAAC)
chr11	105293469	chr11	105298909		chr11:105293469	+	ATTATGTTGAGTGAAAGAAGACCAATATAAAAGAGAATATACTGTAG	chr11:105298906	-	GTTAAATCCACATCAGAATGGTTAATGGTCACACCAGGAACCCCTGTGACAGCT	1	47	1	22	22	44	chr11:105298909	-	AAATCCACATCAGAATGGTTAATGGTCACACCAGGAACCCCTGTGACACATC	chr11:105293472	+	AACATTATGTNGAGTGAAAGAAGACCAATATAAAAGAGAATATACTGTA	2	99	0	0	0	44	Micro-homology: 3bp homology found! (GTT)
chr11	105395253	chr11	105395059		chr11:105395253	+	TTA*CTTAGTCTGTGCAAATACCCCCAGGGAAAGAATTTCTAAATGCA	chr11:105395059	-	ATGGATTAGCATAACTTGGATTAATGAGTACCACTGAAGAAAGCTAACACAGCA	1	44	1	10	10	41	chr11:105395059	-		chr11:105395253	+		0	0	2	38	22	44	short SC cluster
chr11	105935273	chr11	105935286		chr11:105935273	-	AATAAATAAATAAATATAAAAGGAATAGCCAGGAAGTAT	chr11:105935288	+	TATTTATTTATTTATTTAGAAACAGAGCCTCACTCTGTCACCCAGGCTGGAGTGCAATGGCA	1	39	0	0	0	40	chr11:105935286	+	TTTATTTATTTATTTAGAAACAGAGCCTCACTCTGTCAC	chr11:105935271	-	TAAATAAATAAATAAATATAAAAGGAATAGCCAGGAAGTATTTATACTATGCAAAAGGGCAC	1	39	1	23	23	32	Micro-homology: 2bp homology found! (TA)
chr11	113674000	chr11	113674520		chr11:113674000	+	CCAAGAGGCACTTTCCTACCTGGTATATGCCTACCAGAGCAATGCTGCCCTGCTGATGAAGGGGCCCCGCC	chr11:113674517	-	TACTTTCCTTTTTGATAGAGTTCTAGGCCTGTTAGGAGATACACAGACACTTTTCGGAACAAACT	3	144	0	0	0	44	chr11:113674520	-	TTTCCTTTTTGATAGAGTTCTAGGCCTGTTAGGAGATACACAGACACTTTTCGGAACAAACTATAATCTTCA	chr11:113674003	+	GTACCAAGAGGCACTTTCCTACCTGGTAT	1	72	0	0	0	44	Micro-homology: 3bp homology found! (TAC)
chr11	114433313	chr11	131230467		chr11:114433313	+	TGGA*TCTAGGAAAATGGCATAATTAAATAGTCCCAGGTTTTATGTTTGATATCAAAGAGAACTTGTTGGATATCCTGA	chr11:131230467	-	AAAATAATCATATATCTCTACTT	1	74	2	25	13	42	chr11:131230467	-	TCCA*AAAATAATCATATATCTCTACTTAATTGAAAAAAACAATGTTCCTCTAGTAGGAGACCCAATATAT	chr11:114433313	+	TCTAGGAAAATGGCATAATTAAATAGTCCCAGGTTTTATGTTTGATATCAAAGAGAACTTGTTGGATAT	4	173	1	13	13	41.5	Inserted sequence: TGGA
chr11	116992920	chr11	116992941		chr11:116992920	-	TC*TTTTCCAGGAGAAAGAAAGAAAATTCCTCCCCATTTAGC	chr11:116992941	+	TTTCTTTCTTTCTCCTGGAAAACCAACCTCGGATGGTTTCTAATACACTCCTCCATCCCT	1	39	0	0	0	44	chr11:116992941	+	GA*TTTCTTTCTTTCTCCTGGAAAACCAACCTCGGATGGTTTCTAATACAC	chr11:116992920	-	TTTTCCAGGAGAAAGAAAGAAAATTCCTCCCCATTTAGCAATTTTACTGAG	1	48	3	33	16	44	Inserted sequence: TC
chr11	122852400	chr11	122853767		chr11:122852400	+	CAG*GTGGCAGGTGCTCCGCTCAAGATGAATCTCAACT	chr11:122853767	-	CTACAGTGCACCAGGAAGTGGGAGCATTCTATTCCATGAGGATGAACTGGTAAATGGTAAGTAG	1	34	0	0	0	42	chr11:122853767	-	CTG*CTACAGTGCACCAGGAAGTGGGAGCATTCTATTCCATGAGGATGAACTGGTAAATGGTAAGTAGATGAAGA	chr11:122852400	+	GTGGCAGGTGCTCCGCTCAAGATGAAT	1	71	0	0	0	44	Inserted sequence: CAG
chr11	126008360	chr11	126008371		chr11:126008360	-	TGCTTTTTAATTTCAAACTCTTAAGAG	chr11:126008373	+	GAAATTAAAAAGCAGACTCTGTTTGGTCATAGGGAGCTCAAGTAAATGTCATGATCAAGGAGGACTTACTTGTT	1	27	1	22	22	44	chr11:126008371	+	AATTAAAAAGCAGACTCTGTTTGGTCATAGG	chr11:126008358	-	TCTGCTTTTTAATTTCAAACTCTTAAGAGAGAAAAACCGGATGGCTGTTTATTGCCAACACGTTGGCTGG	1	31	1	15	15	44	Micro-homology: 2bp homology found! (GA)
chr2	69168896	chr11	85035803	translocation	chr2:69168896	-	GATTTCAATTTTTTTTAATTTATTGAGACTTGCTTTCTTACCTAGCATGTGATTGATCTT	chr11:85035803	-	GAGGGAGGAGCCAAGATGGCCGAATAGGAACAGCTCCGGTC	1	60	0	0	0	37	chr11:85035803	-		chr2:69168896	-		0	0	2	12	6	39	short SC cluster
chr11	8839663	chr4	109329904	translocation	chr11:8839663	+	CTAGTTTGTGTATTTTTAGTAGAGACGGAGTTTTGCCGTGTTGGCCAGGCTGGTCTCAA	chr4:109329904	-	ATCTTTAAAAAAAAATTAGCCTGGCCTCTCCCTCTCTCCCTCTC	2	116	0	0	0	33	chr4:109329904	-	ATCTTTAAAAAAAAATTAGCCTGGCCTCTCCCTCTCTCCCTCTCCCCTCT	chr11:8839663	+	CTAGTTTGTGTATTTTTAGTAGAGACGGAGTTTTGCCGTGTTGGCCAGGCTGGTC	2	96	0	0	0	44	Blunt-end joining
chr4	49275714	chr11	77499560	translocation	chr4:49275714	-	AAAAAAAAAAAAAAAAAAAAAAAAAAAAAAAACAAAAAAAAAAAAAAAA	chr11:77499560	+	TTTTTTTTTTTTTTTTTAACCTGTCTTCTCTACCTTTTATCCCATTCAGTAT	1	49	1	2	2	31	chr11:77499560	+		chr4:49275714	-		0	0	3	19	12	13	short SC cluster
chr6	58779152	chr11	128678264	translocation	chr6:58779152	-	T*AGAAACTACTGTGTGATGGCTGCATTCCACACACACGGTGGAAC	chr11:128678264	+	GTAGAGAGCTGGGTCTCGACTTGGCAAAATTGTCATGTAGTTTGTAAAATTTTGCTA	2	87	0	0	0	17	chr11:128678264	+		chr6:58779152	-		0	0	3	40	21	16	short SC cluster
chr11	51591261	chr7	132676151	translocation	chr11:51591261	-	TAG*GAAGTTTATCCCGTTTCCAACGAAATCCTCAGAGAAGTCCAAATATCCACTTGCAGATTCTACAGAAAGTG	chr7:132676151	+	AGCTATGTATTTATATGAAATGCAGTT	1	71	0	0	0	11	chr7:132676151	+		chr11:51591261	-		0	0	22	157	17	11.1364	short SC cluster
chr11	51591351	chr8	135456020	translocation	chr11:51591351	+	TA*GATGGAGCAGTTTCCAAACACACTTTCTGTAG	chr8:135456020	-	ACACTAAAGCAAAGGGTGGAAGAAGAATTGGCACCAAATAGAAACATTTCTAAAAAAAATGAAAAAA	1	32	0	0	0	14	chr8:135456020	-		chr11:51591351	+		0	0	23	107	21	10.913	short SC cluster
chrM	520	chr11	10531883	translocation	chrM:520	+	GTGTGCTGGGTAGGATGGGCGGGGGTTGTATTGATGAGATTAGTAGTATGGNAGTG	chr11:10531883	+	ACACCGCTGCTAACCCCATACCCCGAACCAACCAAACCCCAAAGACACCCC	6	280	0	0	0	41	chr11:10531883	+		chrM:520	+		0	0	26	68	5	38.4615	short SC cluster
chrUn_gl000226	226	chr11	77641814	translocation	chrUn_gl000226:226	+	T*ACTTGCACATACTACAAAAAGAGTGTTTCAAAGCTGCTCTCTGAAAGGGAATGTTCAACTTTATGAGTT	chr11:77641814	+	GGCTCAAGTGATCCTCCTGCCTTGGCCTCTC	1	69	0	0	0	11	chr11:77641814	+		chrUn_gl000226:226	+		0	0	3	21	10	14	short SC cluster
chrX	58561447	chr11	66871629	translocation	chrX:58561447	+	CGAT*TGGAGATTTGGACTGCTTTGAGGCCTACTGTAGTAAAGGAAATAACTTCATCT	chr11:66871629	-	CTTTTATGATCACCATGGGTTGCTCCTGCCTTAAGAGTACACTC	1	53	0	0	0	17	chr11:66871629	-		chrX:58561447	+		0	0	21	201	27	13.2857	short SC cluster
chr11_gl000202_random	10981	chr11_gl000202_random	11032		chr11_gl000202_random:10981	+	TGGGAGTCTCGGGCAGCAGTTGGCCCACAATTCAGGCACTGCAAC	chr11_gl000202_random:11031	-	CTTGGGACTCGAGGACCCCCAAGAGCCCCATCTCTGGGGCAGGGACTCCCCAGGGG	1	45	3	38	17	44	chr11_gl000202_random:11032	-	TTGGGACTCGAGGACCCCCAAGAGCCCCATCTCTGGGGCAGGGACTCC	chr11_gl000202_random:10982	+	GTGGGAGTCTCGGGCAGCAGTTGGCCCACAATTCAGGCACTGCAACAGGGCCC	1	48	1	11	11	44	Micro-homology: 1bp homology found! (C)
chr12	1924424	chr12	1924872		chr12:1924424	+	AATCAGAGAAATCAGCAGAGCCAGTTCCTGTGGCCATCTTGCAAGTTTAGATTTTAAGATCAATGGG	chr12:1924869	-	TCACTGTCCCTTCCCTCCCAGCTTCAGGGGCCTT	1	67	0	0	0	44	chr12:1924872	-	CTGTCCCTTCCCTCCCAGCTTCAGGGGCCTTGCTGACCTCCTTCCT	chr12:1924427	+	TGAAATCAGAGAAATCAGCAGAGCCAGTTCCTGTGGCCATCTTGCAAGTTTAGAT	2	92	0	0	0	40	Micro-homology: 3bp homology found! (TCA)
chr12	4148292	chr12	4149116		chr12:4148292	+	A*TGACGTCATGATCCGCCCACCTCGGCCTCCCAAAGTGCTGGGATTACAGGCGTGAGCCATTCTT	chr12:4149116	-	GGTGACAGAGTGAGAACCCGTCTCCCAGATAAATAA	1	64	1	18	18	21	chr12:4149116	-	T*GGTGACAGAGTGAGAACCCGTCTCCCAGATAAATAAGTAAAAAGATGCATGAGCTG	chr12:4148292	+	TGACGTCATGATCCGCCCACCTCGGCCTCCCAAANTGCTGGGATTACAGGCGTGAGCCATTCT	2	93	0	0	0	44	Inserted sequence: A
chr12	10512365	chr12	10512375		chr12:10512365	-	CACACACACACATATATATATATACAATTATAG	chr12:10512378	+	TGTGTGTGTGTGTGTATATATCCTTTGATAGATGATTTTATTGACTACTTTTTGTTTGTTTGTTTATA	1	33	0	0	0	11	chr12:10512375	+	GTGTGTGTGTGTATATATCCTTTGATA	chr12:10512362	-	ACACACACACACACATATATATATATACAATTATAGGTATATAACTCAATTTACTGACATATTAGAAATACATT	1	27	0	0	0	9	Micro-homology: 3bp homology found! (TGT)
chr12	20320107	chr12	20320118		chr12:20320107	-	AGAAAGTA*ATCCCATTGAGGGGAGACTTCTTATCAGAAAC	chr12:20320118	+	CCTTAAAGGGAAAATGTAACTGTGGTCTTTTCAAGATTTTTTCCCGTTTTTAGTTTTTACA	1	32	0	0	0	28	chr12:20320118	+		chr12:20320107	-		0	0	3	23	21	42.6667	short SC cluster
chr12	20357986	chr12	20357983		chr12:20357986	+	AAATATTTAATTTCA*ATTGCTAAAACTGCACCTCTGAAGGAGTTACATG	chr12:20357983	-	CAATATGCCTGAAGTTTCAAATATTATGCCATGATGCATGCAAAAATGATTAAATTCTTCT	3	90	1	6	6	22.6667	chr12:20357983	-		chr12:20357986	+		0	0	2	21	20	28	short SC cluster
chr12	23939521	chr12	23940090		chr12:23939521	+	AAGCACTATGATTTCTAGGTCTCTTTTT	chr12:23940089	-	TAATTTAGAAGCATTAGATACTCATTAAAACTTAACTGTAGGTTTATCTCTGCACAAACAACTGATAAAACAA	1	28	0	0	0	44	chr12:23940090	-	AATTTAGAAGCATTAGATACTCATTAAAACTTAACTGTAGGTTTATCTCTGCACAAA	chr12:23939522	+	AAAGCACTATGATTTCTAGGTCTCTTTTTTCTTTTTTTTTTTTT	1	57	0	0	0	44	Micro-homology: 1bp homology found! (T)
chr12	24539012	chr12	24539547		chr12:24539012	+	TTTGTTTAGCTTAAAATCACAGTTTCCAAAACCTATCAAAAATGTTAAGTGAGAGGTTACT	chr12:24539544	-	GTACTTGTCATATACTTGGGGAATACCTGTCAGAACAATAGCTTTTTACAATATCCTACCCCAGGATCCATAC	2	89	0	0	0	42	chr12:24539547	-	CTTGTCATATACTTGGGGAATACCTGTCAGAAC	chr12:24539015	+	TACTTTGTTTAGCTTAAAATCACAGTTTCCAAAACCTATCAAAAATGTTAAGTGAGAGGTTACTGTAG	1	33	0	0	0	44	Micro-homology: 3bp homology found! (GTA)
chr12	25118144	chr12	25118149		chr12:25118144	-	GAGACTATAATTTTATATATATTAGGCCTCTTGA	chr12:25118157	+	AAAATTATAGTCTCTAAATTATTCAAGAGAGAAGGGCATTCAGCCTCAGAAAGCTGATTGAAAGAAA	1	34	0	0	0	44	chr12:25118149	+	AGTCTCTAAATTATTCAAGAGAGAAGGGCAT	chr12:25118136	-	ATAATTTTGAGACTATAATTTTATATATATTAGGCCTCTTGAAATTGTCCCATAGCTAATACTGTATTTA	1	31	0	0	0	44	Micro-homology: 8bp homology found! (AAAATTAT)
chr12	27494071	chr12	27494112		chr12:27494071	+	TATTAGAAGTCCTCGCCAGAGCAATCAGTCAAGAGGAAGAAATAAGGGC	chr12:27494110	-	CTTGTGCCAGTTTTCAAGGGGAATGCTGCCAGCTTTTGCTCATTCAGTATGATGGTATTATGTTGGCTGTGGGTTT	3	109	1	22	22	39	chr12:27494112	-	TGTGCCAGTTTTCAAGGGGAATGCTGCCAGCTTTTGCTCATTCAGTATGATGGTATTATGTTGGCTGTGGG	chr12:27494073	+	AGTATTAGAAGTCCTCGCCAGAGCAATCAG	1	71	3	23	11	38	Micro-homology: 2bp homology found! (CT)
chr12	29564739	chr12	29564772		chr12:29564739	-	ATGCTGGGAGAACCACTGCTCTCTTCAAAGCTGCCAGACAGGGACAT	chr12:29564772	+	GCAGCTTTGAAGAGAGCAGTGGTTCTCCCAGCATGCAGCTGGATATCTGAGAAC	1	47	2	20	11	31	chr12:29564772	+		chr12:29564739	-		0	0	2	44	24	14.5	short SC cluster
chr12	30343605	chr12	30343632		chr12:30343605	+	AGTGAGCCAGGTCTTGCCACTGCACTCCAGC	chr12:30343632	-	GCGACCTCCATCTCCCGAGCTGAAGCAGTCCTCCTTGCCTCAGCCTCCCGAGTAACTGAGATTATAGGTG	1	31	0	0	0	34	chr12:30343632	-	GCGACCTCCATCTCCCGAGCTGAAGCAGTCCTCCTTGCC	chr12:30343605	+	AGTGAGCCAGGTCTTGCCACTGCACTCCAGCCTGGGTAATAGAGTAAGACTCTGTCTCAAAA	1	39	0	0	0	44	Blunt-end joining
chr12	34207411	chr12	34216820		chr12:34207411	+	ATTGTCCTATCTATCCATTCAGAAAATATAGATCG	chr12:34216817	-	GATGAAAATGAACAAGGAGTCACTGTTGGCTCCCAAGTTTGGTGTCTAAGTGGCTGGAAGAATCAG	2	64	1	29	29	36	chr12:34216820	-	GAAAATGAACAAGGAGTCACTGTTGGCTCCCAAGTTTGGTGTCTAA	chr12:34207414	+	ATCATTGTCCTATCTATCCATTCAGAAAATATGCAAGAAAGCACAGCAGAAAAAAAAAATTGGTTGAAAATA	3	120	1	19	19	44	Micro-homology: 3bp homology found! (GAT)
chr12	38317988	chr12	38318528		chr12:38317988	-	TCTTTGCAGATTCTACAAAAATAGTGTTTCCAAACTGTCCCATCAAAAGAAGGATTTAACTCTGTG	chr12:38318526	-	TAACTGTTCCAATAAAAGCAGGACTTAACTCTGTG	1	66	0	0	0	39	chr12:38318528	-	ACTGTTCCAATAAAAGCAGGACTTAACTCTGTGAGATGAATGCACACATCA	chr12:38317986	-	TATCTTTGCAGATTCTACAAAAATAGTGTTTCCAAACTGTCCCATCAAAAGAA	2	99	0	0	0	19.5	Micro-homology: 2bp homology found! (TA)
chr12	40180197	chr12	40180175		chr12:40180197	+	CTGGGGAGGCCTCAGAATCATGGTGGGAGATGAAAGACACTTC	chr12:40180175	-	CCATGATTCTGAGACCTCCCCAGCCATGTGGAACTGTGAGTCCAATTAAATCTCTTTT	1	43	1	9	9	31	chr12:40180175	-		chr12:40180197	+		0	0	2	13	7	25	short SC cluster
chr12	41183195	chr12	41183503		chr12:41183195	+	CATTGCAACAGTATGCCTCTTACAAATGTATTCTTGCCTCACCATTTCTGAGAAAGAAGGGAACCCATTATTTCAAGT	chr12:41183502	-	ATTTTTTACTTCATGTTTCATTGTGTTGAATTTTGAACTTTTCCATGTTGTAAATTCTTC	4	218	2	29	20	44	chr12:41183503	-	TTTTTTACTTCATGTTTCATTGTGTTGAATTTTGAACT	chr12:41183196	+	TCATTGCAACAGTATGCCTCTTACAAATGTATTCTTGCCTCACCATTTCTGAGAAAGAAGGGA	1	38	0	0	0	44	Micro-homology: 1bp homology found! (A)
chr12	44411046	chr12	44411046		chr12:44411046	+	CACACACACAGAAGGCTTCATAAATAGATCG	chr12:44411037	-	TGTGTGTGTGTGTGTGTGTTTTAGGTGATAAATAATTGAAAGTAAAGGTTGGCATCACTATGCCATATCA	1	31	2	15	10	24	chr12:44411046	-	GTGTGTGTGTTTTAGGTGATAAATAATTGAAAGTAAAGGTTGGCATCACTATGCCATATCAAGATCG	chr12:44411055	+	ACACACACACACACACACAGAAGGCTTCATAAAT	1	67	0	0	0	44	Micro-homology: 9bp homology found! (TGTGTGTGT)
chr12	49693362	chr12	49693327		chr12:49693362	-	TAATAATAATAATAAT*AAGCCCGGTGGCCAGGCACGGTGGCT	chr12:49693327	+	TTATTATTATTATTTGAGACAGAGTTTCGCTCTGTTGCCCAGGCTGGAGTGCAGTGGTG	1	26	0	0	0	22	chr12:49693327	+		chr12:49693362	-		0	0	2	24	18	15.5	short SC cluster
chr12	50271296	chr12	50271401		chr12:50271296	-	TCTAAAAGTCATGCCTCAGCCTTGGATTTGTGTGGCCA	chr12:50271404	+	CTTTTCTAGTGGGGATGGCGATATATGCCCTAACTTCCTCACAATTAGAAAAACACTTCGAAA	1	38	1	4	4	44	chr12:50271401	+	TTCTAGTGGGGATGGCGATATATGCCCTAACTTCCTCACA	chr12:50271293	-	AAGTCTAAAAGTCATGCCTCAGCCTTGGATTTGTGTGGCCATTTTTACTTTTCGAAGTGTTTTTCTAAT	3	109	3	35	13	41.6667	Micro-homology: 3bp homology found! (CTT)
chr12	50364320	chr12	50364336		chr12:50364320	-	GTG*AGGCCACAGGGCAGCTGCAGGTGAGTTTGGCTGGGAGGGAGGGTGGGAA	chr12:50364336	+	CAGCTGCCCTGTGGCCTTGAAGTAGGGGCAGCCCTTCTCCAGTGTACAA	1	49	1	3	3	42	chr12:50364336	+	CAC*CAGCTGCCCTGTGGCCTTGAAGTAGGGG	chr12:50364320	-	AGGCCACAGGGCAGCTGCAGGTGAGTTTGGCTGGGAGGGAGGATGGGAAGAAGTCTTGCCTGGTAGCTTG	1	28	0	0	0	36	Inserted sequence: GTG
chr12	53116044	chr12	53116026		chr12:53116044	-	GCAAGGACTCCAAGGAAGAAAGGAGA	chr12:53116026	+	CTGGGGCTGTGCACCCATCCTGGGAACCTCCTGAGGCTGGCTGGTCTGGCTGAGTGGCTGAGGGGCAGAGAAGTG	1	26	0	0	0	44	chr12:53116026	+		chr12:53116044	-		0	0	5	56	18	33.6	short SC cluster
chr12	53727512	chr12	53727517		chr12:53727512	-	TCTCTGAACCCCACGTT*CTTCCCACTGCCAGAGAGCCCACCCATA	chr12:53727517	+	GGGAAGCAGCTGCTGCTTGATGGGGGGCTCACCTCGGCCAAGTGAGATTCAGGGGA	1	28	2	31	21	22	chr12:53727517	+	AACGTGGGGTTCAGAGA*GGGAAGCAGCTGCTGCTTGATGGGGGGCTCACCTCG	chr12:53727512	-	CTTCCCACTGCCAGAGAGCCCACCCATACAAGGCGGAGGGCTTCCTGGGGAGGTGGGGA	2	61	3	38	24	23	Inserted sequence: TCTCTGAACCCCACGTT
chr12	54147597	chr12	54147691		chr12:54147597	-	AGATGTTCTTGAAGACACCTGGGATAGGCTAG	chr12:54147700	+	CAGCCCAGGGTCACGGTAGAGCTACAACAGAAGGACATTTTACATTGCTGTCCTATACCTCTACCACCA	1	32	0	0	0	42	chr12:54147691	+	GTCACGGTAGAGCTACAACAGCAGGACATTTTACATTGCTGTCCTATACCTCTACCACCAC	chr12:54147588	-	CCTGGGCTGAGATGTTCTTGAAGACACCTGGGATAGGATAGCCGTGGTGGTAGAGGTATA	2	102	1	18	18	44	Micro-homology: 9bp homology found! (CAGCCCAGG)
chr12	55727205	chr12	55728189		chr12:55727205	+	TACAAATTTACAGATAAAGTGTGCTAGACCTAAAGTTTTTTTATCAACATCATTCGGGAGAACATGAGAGTAAA	chr12:55728180	-	TACTGCTATAACTTACAAAGTAAAATG	1	74	0	0	0	44	chr12:55728189	-	AACTTACAAAGTAAAATGTAAAAAAAATTTTCAAATATTTGTAAAATAATGAAAGCTTCAATTTTATAG	chr12:55727214	+	ATAGCAGTATACAAATTTACAGATAAAGTGTGCTAGACC	2	131	0	0	0	44	Micro-homology: 9bp homology found! (TACTGCTAT)
chr12	68403375	chr12	68410280		chr12:68403375	+	ACTGAGGTGTGTGGATCACGAGGCCAAGAGATCGAGACCACCCTGGCTAAC	chr12:68410280	-	GGCACATTACTCAACTTCTCTGAGACTCTTTACTTCATTCCAAACATGGA	1	51	0	0	0	21	chr12:68410280	-	GGCACATTACTCAACTTCTCTGAGACTCTTTACTTCATTCCAAACATGGAGATTACAGAACATCCTTCATAT	chr12:68403375	+	ACTGAGGTGGGTGGATCACGAGGCCAAGA	1	72	0	0	0	44	Blunt-end joining
chr12	69440749	chr12	69440778		chr12:69440749	+	TGTCAGGATTGAATAAGGTTAAGTATGTAAAACAG	chr12:69440775	-	GTGAGGAACTGAAATTGAGCACTTGAATGCCTGGAACCACATATCCAACCAATGGCAGCCATTGTC	1	35	2	29	20	44	chr12:69440778	-	AGGAACTGAAATTGAGCACTTGAATGCCT	chr12:69440752	+	CACTGTCAGGATTGAATAAGGTTAAGTATGTAAAACAGCAGGGGTAAACAGCAGACAGCTTTACGAATACTA	1	29	0	0	0	44	Micro-homology: 3bp homology found! (GTG)
chr12	84484484	chr12	84484810		chr12:84484484	+	ACAAGACAAAAAAGACATTATATATTAATAAAATTTTCAATATAG	chr12:84484801	-	AACTTTTTTAAAATTTATAATCTATTTTGTTTGACATTAATGCAGCTACCCCTGCTCTCT	2	86	2	20	14	40.5	chr12:84484810	-	AAAATTTATAATCTATTTTGTTTGACATTAATGCAGCTACCCCTGCTCTCTGGTGATTAATATT	chr12:84484493	+	AAAAAAGTTACAAGACAAAAAAGACATTATATATTAATAAAATTTTCAATATAGCAAGAAGAT	2	102	0	0	0	44	Micro-homology: 9bp homology found! (AACTTTTTT)
chr12	88643017	chr12	88643049		chr12:88643017	+	GATACAGTGGGAGTCCTGAGCTTGTTTTCTACTACTAGACAG	chr12:88643049	-	TACATATTACAATATAATAATAATGGAAATAAAGTGCACAATATATGTAATGCACTTGAGTCATCCGGAAGCT	3	107	1	20	20	39	chr12:88643049	-		chr12:88643017	+		0	0	3	47	24	40.3333	short SC cluster
chr12	91477381	chr12	91477404		chr12:91477381	+	TATGGCCATTAAGACAAAGTGATACTGTCA	chr12:91477404	-	ATACTAATTAAATCTTTTAGTAGGACAAGTTCTCCATAATTTCTCATCAAGAGTGTTTTGGATATTTTTGG	1	30	2	24	20	44	chr12:91477404	-		chr12:91477381	+		0	0	2	18	16	44	short SC cluster
chr12	91978336	chr12	91978377		chr12:91978336	+	GGCTCTATACCAACAGAAAGTATTTAGATCAAAAGTACATTAT	chr12:91978367	-	TATATATATACACACACCCACACTTGCATACATATATATATGGCAGTGTTGTACAAGG	1	43	2	15	8	44	chr12:91978377	-	CACACACCCACACTTGCATACATATATATATGGCAGTGTTATAC	chr12:91978346	+	TATATATATAGGCTCTATCCCAACAGAAAGTATTTAGATCAAAAGTACATTATGTAC	1	44	0	0	0	44	Micro-homology: 10bp homology found! (TATATATATA)
chr12	93519248	chr12	93519276		chr12:93519248	+	TCAGATA*CTTTACTTTGTATCTATTAATAGAACTAAGA	chr12:93519276	-	AACTGATGTATTCAGGTGGCTACTGTCTTCTTCAAAGGGTTAAACACACACTATTGCCACTCT	1	31	0	0	0	28	chr12:93519276	-	TATCTGA*AACTGATGTATTCAGGTGGCTACTGTCTTCT	chr12:93519248	+	CTTTACTTTGTATCTATTAATAGAACTAAGACAAAAAGGGCCATAGGCTTTCAGAGGTCACAG	1	31	0	0	0	28	Inserted sequence: TCAGATA
chr12	93894557	chr12	93895672		chr12:93894557	-	AAATTAAA*CAAATGCTTAATTTAATTAATAGTCAACAA	chr12:93895672	+	AATATCACTAATTTAATTATTTCCTAGAAGCCAACTGAAACATCATAACATTTATTTTCTTGG	1	30	0	0	0	28	chr12:93895672	+	TTTAATTT*AATATCACTAATTTAATTATTTCCTAGAAGCCAACTGAAACATCATAACATTTATTTTCTTG	chr12:93894557	-	CAAATGCTTAATTTAATTAATAGTCAACAACTTAGCCACGTGTGGTGGTGTGCCTGTAGTCCCAGC	2	89	2	44	22	23.5	Inserted sequence: AAATTAAA
chr12	95244024	chr12	95244450		chr12:95244024	+	ATATTATCAGCAAAGAGAGACACTTTGACGTTTT	chr12:95244448	-	GAGGGAGGGGAAGAAAGCACCAGGCTTTTTTTAACAAGTACCTCTTGTGGGAAATAATAAAGTGAGA	1	34	0	0	0	44	chr12:95244450	-	GGGAGGGGAAGAAAGCACCAGGCTTTTTTTAACAAGTACCTCTTGTGGGAAATAATAAAGTGAGAAC	chr12:95244026	+	TCATATTATCAGCAAAGAGAGACACTTTGACGTT	1	67	1	18	18	44	Micro-homology: 2bp homology found! (GA)
chr12	96064632	chr12	96064603		chr12:96064632	-	A*TCCCAATAGTTTAAATTATATATTGCCAC	chr12:96064603	+	CCTTTTAAATCCTTCTTGATCCAAGAAGTTTTTTCCCATCTTCCCAGACACATGTGACTCTTCCACCCAAG	1	29	0	0	0	44	chr12:96064603	+		chr12:96064632	-		0	0	4	62	20	43	short SC cluster
chr12	96340345	chr12	96342965		chr12:96340345	+	ATAATAAGCCTGCATGCACACATCTCTCTACCTTTGTGCTTACCATATTGTATTATAATTATCTTTTCA	chr12:96342955	-	AAGAGACTGCACAGAGGGGTGCCTGAACCAATGG	2	136	1	10	10	44	chr12:96342965	-	ACAGAGGGGTGCCTGAACCAATGGGAGGATCGGGAGAGGTGTCAGATTTATCTACTATAAA	chr12:96340355	+	GCAGTCTCTTATAATAAGCCTGCATGCACACATCTCTCTA	1	61	1	10	10	44	Micro-homology: 10bp homology found! (AAGAGACTGC)
chr12	97701799	chr12	97701868		chr12:97701799	+	AACATTTAAATCATAAACAAGAATTCAAGTCAAGGGCA	chr12:97701868	-	TCAGGCAAATGGGTGACTGACTTCTAGATCAACAGCCAGATGGCTATTACCTAATATGATTGT	1	38	1	2	2	44	chr12:97701868	-		chr12:97701799	+		0	0	2	26	24	31	short SC cluster
chr12	98467720	chr12	98467736		chr12:98467720	-	TGTGTGTGTGTGTGTGCGCACGTGTACATATC	chr12:98467737	+	CACACACACACACACACACACCCTCACAGGGGCAAAGACCAGGGGCATCTATCTGTGCCCATGCCCCAG	1	32	0	0	0	21	chr12:98467736	+	ACACACACACACACACACACCCTCACAGGGGCAAAGACCAGGGG	chr12:98467717	-	GTGTGTGTGTGTGTGTGTGCGCACGTGTACATATCTCAGGAATCTGGCTTTGCACACTAGCTCAGCTTC	2	76	0	0	0	39.5	unequal distances of realigned breakpoint to anchor breakpoint: 1 v 3
chr12	98573479	chr12	98573489		chr12:98573479	-	AGTGTTCCTTGTGATTTGTAGACAAATCACT	chr12:98573490	+	ACAAGGAACACTAAGGATTGCCAGCAATCACCATAAATTGGAAGAGAGGCATGGGATGGTTTCTCCCTCA	1	31	1	23	23	44	chr12:98573489	+	CAAGGAACACTAAGGATTGCCAGCAATCACCA	chr12:98573478	-	TAGTGTTCCTTGTGATTTGTAGACAAATCACTCCAGTATCTGCTTCTATTCTACAACACCTTCTTTTCC	1	32	2	15	8	34	Micro-homology: 1bp homology found! (A)
chr12	98976892	chr12	98978057		chr12:98976892	+	TTAGGGTTTCATTTATTTATTTATTTATTTTT	chr12:98978055	-	AAGTGATTCTTCTTCCTCAGCCTCCCAAGTAGCTGGGACCACAAACGCGCACCACCATGCCTGATTAAT	1	32	2	26	16	40	chr12:98978057	-	GTGATTCTTCTTCCTCAGCCTCCCAAGTAGCTGGGACCACAAACGCGCACCACCATGCCTGAT	chr12:98976894	+	TTTTAGGGTTTCATTTATTTATTTATTTATTTTTATTG	1	63	0	0	0	39	Micro-homology: 2bp homology found! (AA)
chr12	103970434	chr12	103970456		chr12:103970434	-	GTTTTGTTTTGTTTTGTTTTGTTTTTTGAGACAGTCTT	chr12:103970458	+	AAAACAAAACAAAACAAAACAAAACAACACTGATTTCAAGCATTTAATATAATACCTTGCATA	1	38	1	18	18	32	chr12:103970456	+	AACAAAACAAAACAACACAAAACAACACTGA	chr12:103970432	-	TTGTTTTGTTTTGTTTTGTTTTGTTTTTTGAGACAGTCTTGCTCTGTCGTCCAGGCTGGAGTGCAGTAGC	1	31	0	0	0	25	Micro-homology: 2bp homology found! (AA)
chr12	108530115	chr12	108530112		chr12:108530115	+	AACTGAGGCCCAAAGAGGGGAA*GGGACTTGCTAAAGGCCACTAAGTCAGTTGG	chr12:108530112	-	TCCCATCTATAGAATGGGAGAGAAGTTACATATGATCACGAAGGACTT	1	31	2	38	21	22	chr12:108530112	-		chr12:108530115	+		0	0	3	30	23	34	short SC cluster
chr12	109877304	chr12	109877316		chr12:109877304	-	CATTCCA*GGCCTCTGGCCTATGTGGTCATCTCCAC	chr12:109877316	+	TAGGCCACAGGCCAAATCTGCCCCACATATATGTTCGATTTCACCCACACGGCCTTTTGTTTTGTT	1	28	0	0	0	24	chr12:109877316	+	TGGAATG*TAGGCCACAGGCCAAATCTGCCCCACATATATGTTCGATTT	chr12:109877304	-	GGCCTCTGGCCTATGTGGTCATCTCCACAGCCTCTACCACTTTGGCCGCCTCT	1	41	0	0	0	36	Inserted sequence: CATTCCA
chr12	114986599	chr12	115545285		chr12:114986599	-	TTTTGAAGGGCAGTCACTGTTGCCAGTT	chr12:115545287	+	AATTAAGGAGGTGCTGCTCATTTTCAGGATGAAAAGGGAACTGCTCTGTCTTAGCTGTCTGTAATAATTTATC	1	28	1	20	20	44	chr12:115545285	+	TTAAGGAGGTGCTGCTCATTTTCAGGATGAAAAG	chr12:114986597	-	TTTTTTGAAGGGCAGTCACTGTTGCCAGTTGGATCCGTGGCCACTGCCCAGATCCCCACACCATGCT	1	34	1	8	8	44	Micro-homology: 2bp homology found! (AA)
chr12	122211674	chr12	122211684		chr12:122211674	-	CACAC*ACACACACACAAATTAGCCATTTGTGTGTAACA	chr12:122211684	+	TGTGTGTGTGTATTCTAGAACACACACAAAAAAATAGACACTTCCAGAGGCTGAGACAGAGGC	1	33	0	0	0	25	chr12:122211684	+		chr12:122211674	-		0	0	2	18	15	44	short SC cluster
chr12	124430531	chr12	124430562		chr12:124430531	-	CCCGCCATCCATTTCCAGTCCATGATG	chr12:124430572	+	GGATGCCAGCAAGATCATCATGGACTGGAAATGGATGGCGGGGGATGCCAGC	1	27	2	51	27	44	chr12:124430562	+	AAGATCATCATGGACTGGAAATGGATGGCGGGGGATGCCAGCA	chr12:124430521	-	GCTGGCATCCCCCGCCATCCATTTCCAGTCCATGATGATCTTGCTGGCATCCTGCTTTG	3	110	2	47	25	44	Micro-homology: 10bp homology found! (GGATGCCAGC)
chr12	124709001	chr12	124709120		chr12:124709001	+	GCCAGGCACCACATCCAGCTTTAACAAACAGTTTATTGAAGCAGAACATA	chr12:124709119	-	ACCCTGTCTTACCCAAAAAACTTTTTAAAAAGACAGTGCAAAATGAGAGCCACAGAGCATCGTGGTGGCCCAGTG	2	76	0	0	0	44	chr12:124709120	-	CCCTGTCTTACCCAAAAAACTTTTTAAAAAAGATCGGAAGAGCGTC	chr12:124709002	+	TGCCAGGCACCACATCCAGCTTTAACAAACATTTTATTGAAGCAGAACATATACA	2	76	1	21	21	33	Micro-homology: 1bp homology found! (A)
chr12	133771505	chr12	133771660		chr12:133771505	+	TAGTACAAGAACCAACATACGGGTTGCAGCAAATATCTGAAG	chr12:133771658	-	CAGCAGCAGTGAACACCACATGGTAGCCACTGGTTTACACTGTTGGCCTTGTCACAATTTCTT	3	121	1	21	21	42	chr12:133771660	-	GCAGCAGTGAACACCACATGGTAGCCACTGGTTTA	chr12:133771507	+	TGTAGTACAAGAACCAACATACGGGTTGCAGCAAATATCTGAAGATGGATGGCTGGGAAGAAGGGTGTGA	2	66	0	0	0	44	Micro-homology: 2bp homology found! (CA)
chr12	56414443	chr3	99230298	translocation	chr12:56414443	+	CGAAAGCCCTGGATGAATCCGCCCTCTATCAGGACAAGG	chr3:99230296	-	GCCCATATCTCTCGTTTGCTCTCCATCTTCTCTGTGGAGAATGTTCTTCAGAATGGATATTG	1	39	0	0	0	44	chr3:99230298	-	CCATATCTCTCGTTTGCTCTCCATCTTCTCTGTGGAGAATGTTNTTCAGAATGGATATTGTGCTA	chr12:56414445	+	GCCGAAAGCCCTGGATGAATCCGCCCTCTATCAGGACAAGGCC	2	123	0	0	0	44	Micro-homology: 2bp homology found! (GC)
chr4	49275712	chr12	29204678	translocation	chr4:49275712	-	AAAAAAAAAAAAAAAAAAAAAAAAAAAAAAAAAACAAAAAAAAAAA	chr12:29204678	-	TTTTTTTTTTTTTTTTTTTTTTTTGACAGCGCCTTGCTTTTCTCC	1	46	0	0	0	31	chr12:29204678	-		chr4:49275712	-		0	0	3	19	12	13	short SC cluster
chr5	111101714	chr12	4370015	translocation	chr5:111101714	-	CTAAAAANCTGAGGTTCCCTCTCCCCACTTCACAGACATAGATCGGAAGAGCGTCGTGTAGGGAA	chr12:4370015	+	TTCTGTTTTCTGACAATATTTCATT	2	104	0	0	0	33	chr12:4370015	+		chr5:111101714	-		0	0	3	15	9	44	short SC cluster
chr12	60613843	chr6	123288757	translocation	chr12:60613843	+	GGCTATATAGTACATGATGCATCTTTCTGAAAATGTCGAAATTATAATAATAGAGAA	chr6:123288757	+	AAGTTTCTAAAGTGAACCTGTATTCTTTATATATTTCATCCTTA	1	57	0	0	0	44	chr6:123288757	+	AAGTTTCTAAAGTGAACCTGTATTCTTTATATATTTCATCCTTATAAC	chr12:60613843	+	GGCTATATAGTACATGATGCATCTTTCTGAAAATGTCGAAATTATAATAATAG	1	48	1	22	22	44	Blunt-end joining
chr13	20921631	chr13	20921729		chr13:20921631	-	GCATT*GCTGAAAAAGAAACGTATTTCAGAGTCAGTCACTTGAGTT	chr13:20921729	+	TGATAAAAATGAGATGAGGTGACAGATCTCATGGTTGTAAATGAAAACATTGTGATTCAAACT	2	73	1	13	13	41.5	chr13:20921729	+	AATGC*TGATAAAAATGAGATGAGGTGACAGATCTCATGGTTGTAAAT	chr13:20921631	-	GCTGAAAAAGAAACGTATTTCAGAGTCAGTCACTTGAGTTTGAATCACAATGTT	1	42	0	0	0	42	Inserted sequence: GCATT
chr13	21541903	chr13	21541910		chr13:21541903	-	TTTGTTTTTTTTTTAAGGCTTACTCTA	chr13:21541916	+	AAACAAAAAACAAAAAACAAGAAGAAGCCAGAATACAGGAGTTGGGGTAGGTGGGAGGAAAAGCAGTTTTAACT	1	27	0	0	0	22	chr13:21541910	+	AAAACAAAAAACAAGAAGAAGCCAGAAT	chr13:21541897	-	TTGTTTTTTGTTTTTTTTTTAAGGCTTACTCTTTCGCGTAGGCTGTAGTGCTGTGATGCCATCTTGGCTCACT	1	28	0	0	0	22	Micro-homology: 6bp homology found! (AAACAA)
chr13	25817018	chr13	25817003		chr13:25817018	+	AGG*GAGCTTTTTATATTTTGTGATATAATGTGCAAAGGAACAAAAGTT	chr13:25817003	-	AAAATATAAAAAGCTCTTAATAACTACCTATTTTTTTAGAAAAAAATAGGCAA	1	45	0	0	0	44	chr13:25817003	-		chr13:25817018	+		0	0	2	42	23	38	short SC cluster
chr13	26672402	chr13	26672416		chr13:26672402	-	GATGGGGGCCTGGAGGGAGCCCTCCATGGACCCAACA	chr13:26672424	+	AGGACTCTCTCCAGGCCCCCATCAGGACTCTGTGTCTGTTAGGACTTCCTGAAAGATGAATGAA	1	37	0	0	0	44	chr13:26672416	+	CTCCAGGCCCCCATCAGGACTCTGTGTCTGTTAGGACTTCCTGAAA	chr13:26672394	-	AGAGTCCTGATGGGGGCCTGGAGGGAGCCCTCCATGGACCCAACAACTGTGAACT	1	46	0	0	0	44	Micro-homology: 8bp homology found! (AGGACTCT)
chr13	26855707	chr13	26855761		chr13:26855707	-	AATAAAACAAGGTTCTATAACATCCCCAA	chr13:26855764	+	ACCCATTGCTGGGGAGCTAGTGTGGTCTTTTGGGGATGTTATAGAACCTTGTTTTATTACCTTGTCATATTA	1	29	0	0	0	35	chr13:26855761	+	CATTGCTGGGGAGCTAGTGTGGTCTTTTGGGGATGTT	chr13:26855704	-	GGTAGTAAAACAAGGTTCTATAACATCCCCAAAAGACCACACTAGCTCCCCAGCAATGGGTCCA	1	37	0	0	0	32	Micro-homology: 3bp homology found! (ACC)
chr13	28607437	chr13	28607444		chr13:28607437	-	AATAAAACAACACAAATGTAAGAAAG	chr13:28607446	+	TTGTTTTATTTTTAGAGACAGGATCTTGCTCTGTTACCCAGGCTAGAGTGCTGTGATCATAGCTCACTGCAGCCT	1	26	1	1	1	44	chr13:28607444	+	GTTTTATTTTTAGAGACAGGATCTT	chr13:28607435	-	AAAATAAAACAACACAAATGTAAGAAAGAACTTCTGCCTGTGGCAACTGTATCCCCAAATATCAAAGCCTATAAAA	1	25	0	0	0	38	Micro-homology: 2bp homology found! (TT)
chr13	31065509	chr13	31065540		chr13:31065509	-	TAGTCATATGGAAAAAGAAACAAACCT	chr13:31065545	+	CCCAGCCTCAAGGTTTGTTTCTTTTTCCAGATGACTACCCAGTTGTTTTAGTAAAATTTGTTGAAAAGTTTTTC	1	27	1	7	7	44	chr13:31065540	+	CCTCAAGGTTTGTTTCTTTTTCCATATGACTACCCAG	chr13:31065504	-	CTGGGTAGTCATATGGAAAAAGAAACAAACCTTGAGGCTGGGCACGGTGGCTCATGCCTGTAAT	1	37	0	0	0	44	Micro-homology: 5bp homology found! (CCCAG)
chr13	32532644	chr13	32538806		chr13:32532644	+	AACATCCCTATAAAACCTCCAAAGGCAGCAGTTGGTTAGAGATAAAAGAG	chr13:32538802	-	GGCTTCATCATCCAGGCTTTATAACTAATGACGTGACCTGACCTCTCTGGTCAGTTTGGTTATCTGTAAAGAAA	3	123	0	0	0	44	chr13:32538806	-	TCATCATCCAGGCTTTATAACTAATGACG	chr13:32532648	+	AGCCAACATCCCTATAAAACCTCCAAAGGCAGCAGTTGGTTAGAGATAAAAGAGTCTGTTGTTGTTTTGTGG	1	29	0	0	0	44	Micro-homology: 4bp homology found! (GGCT)
chr13	35009408	chr13	35009383		chr13:35009408	+	ACCTTTCTTTAGCCTTCATTTCCTTATCTGTAA	chr13:35009383	-	TAAGGAAATGAAGGCTAAAGAAAGGTTAAGCAAATTGCTCAAAGTTAAATGGCTGTGTCCGATCTGCA	1	33	0	0	0	44	chr13:35009383	-		chr13:35009408	+		0	0	2	16	13	44	short SC cluster
chr13	36283914	chr13	36283920		chr13:36283914	-	TGGGGGGACAGGA*CCTCCTGCCTCTCCCAATACCCACTTTCTCT	chr13:36283920	+	CAGGAGGAGCTTCAGAAGAAGTGGGCAGGCAGCTGCTTCAGGCACTGCCAAGTGGTC	1	31	0	0	0	24	chr13:36283920	+	TCCTGTCCCCCCA*CAGGAGGAGCTTCAGAAGAAGTGGGCAGGCAGCT	chr13:36283914	-	CCTCCTGCCTCTCCCAATACCCACTTTCTCTGTTGATTCTCTACCTCCTCTTTC	1	34	0	0	0	28	Inserted sequence: TGGGGGGACAGGA
chr13	37069787	chr13	37069809		chr13:37069787	-	TGTGCACGTGTGTGTGCGCACACATGTGTGCGT	chr13:37069816	+	CACACATGTGTGCGCACACACACGTGCACACACACATACACTTTTCATCCCGTGACTGTTACCCAGAC	1	33	1	13	13	38	chr13:37069809	+	GTGTGCGCACACACACGTGCACACACACATACACTTTTCAT	chr13:37069780	-	ATGTGTGTGTGCACGTGTGTGTGCGCACACATGTGTGCGTTTGTGTGTGTGTGTGTGTGTGT	2	69	1	28	28	39	Micro-homology: 7bp homology found! (CACACAT)
chr13	37146685	chr13	37146710		chr13:37146685	+	CTACATACATGAGCCAATTTCAGCATGCTGGTC	chr13:37146710	-	CAAATAGAACTTGTTACTGGAGATTAAGTATTTATTTTAACATCTAAAAGGAAAACTTTTAATATGCC	1	33	0	0	0	44	chr13:37146710	-		chr13:37146685	+		0	0	2	35	18	44	short SC cluster
chr13	42947271	chr13	42947652		chr13:42947271	-	AGTATTCACTCAATAAATATAAACAGAATTGATGTGAATATCTTCATC	chr13:42947654	+	AGAATAATCACCTTAATTTGTAAATTCCTTAAGGGGAAGGATTTTGTATCCTT	1	48	2	24	13	44	chr13:42947652	+	AATAATCACCTTAATTTGTAAATTCCTTAAGGGGAAGGATTTTGTATCCTTTTTTCCTTAGTG	chr13:42947269	-	CTAGTATTCACTCAATAAATATAAACAGAATTGATGTGAATATCTTCATCAAG	2	111	0	0	0	44	Micro-homology: 2bp homology found! (AG)
chr13	51922823	chr13	51922984		chr13:51922823	-	T*CCCCCCATGACCCCCTGATCCAGCCCTAG	chr13:51922984	+	CTCAATTACATAAGTCATCTTATCTCTTTGGTTTTGGGAAAATGACAGT	1	29	0	0	0	24	chr13:51922984	+		chr13:51922823	-		0	0	2	30	22	44	short SC cluster
chr13	54667775	chr13	54667786		chr13:54667775	-	TAGGTGATACTAACTTACATGCCCACCAACAGTGCATTCCCTTTTCTCTACATCCT	chr13:54667794	+	ATGTAAGTTAGTATCACCTAATGTAAGTATCATGTAAGTTAGTAT	1	56	1	12	12	39	chr13:54667786	+	TAGTATCACCTAATGTAAGTATCATGTA	chr13:54667767	-	ACTTACATTAGGTGATACTAACTTACATGCCCACCAACAGTGCATTCCCTTTTCTCTGCATCCTCACCAATAC	1	28	0	0	0	44	Micro-homology: 8bp homology found! (ATGTAAGT)
chr13	55941178	chr13	55941473		chr13:55941178	+	AAGGGCTATTGAGAAAAAAAATAATGACAGGATGTAGAAAATACGTTTCAGGGAG	chr13:55941469	-	ACCAACAGTGAATAGTCATGTGAGTGAGCTTGGAAGTGGATCTTTT	1	55	0	0	0	44	chr13:55941473	-	ACAGTGAATAGTCATGTGAGTGAGCTTGGAAGT	chr13:55941182	+	TGGTAAGGGCTATTGAGAAAAAAAATAATGACAGGATGTAGAAAATACGTTTCAGGGAGACAGATGAA	1	33	0	0	0	40	Micro-homology: 4bp homology found! (ACCA)
chr13	55957208	chr13	55957203		chr13:55957208	+	TGTTTCTTT*GTTGTTGAATTTTAAGTGTTTTCTATACA	chr13:55957203	-	AACAACTCTATTCTAGGAGGACAAATAACTTGAATAGATTATACAACGGGACAGTTGTCCAGTG	2	57	0	0	0	24	chr13:55957203	-		chr13:55957208	+		0	0	2	16	15	44	short SC cluster
chr13	65726430	chr13	65726451		chr13:65726430	+	AACTAGATTAGATTTTGTATCCATTGGAAA	chr13:65726451	-	TCAAAAAATAAATGTTCATAAAACCTGAAAATATTTTCCTAAAAAGAGGAATGCCTGTATCACCTAACATA	1	30	1	9	9	44	chr13:65726451	-		chr13:65726430	+		0	0	2	14	8	43	short SC cluster
chr13	68788279	chr13	68788268		chr13:68788279	+	G*TTATTTTCAAAGTCTTTTTTTTTAATTGATAGC	chr13:68788268	-	CTCTGAAAATAAGAAGCTGAACCTGTCAGGTCCTAGTCCTCACTCTGACACTTACTAGACACATGAC	1	33	2	17	16	36	chr13:68788268	-		chr13:68788279	+		0	0	4	72	24	43	short SC cluster
chr13	74074911	chr13	74075250		chr13:74074911	+	AAAAAAGCCAAATGCTTCTCTCTTAGATAAATAGAAATGAAGGTCTGTCTTACCTA	chr13:74075240	-	CTATCTTGTTAAAGGTATCTGATAAATCTTTTCTCCATTCACAGA	1	56	0	0	0	44	chr13:74075250	-	AAAGGTATCTGATAAATCTTTTCTCCATTCACAGAGAATTGTAACAAATTTTTATCAAACAAAGATATATG	chr13:74074921	+	AACAAGATAGAAAAAAGCCAAATGCTTCTC	1	71	0	0	0	44	Micro-homology: 10bp homology found! (CTATCTTGTT)
chr13	76340704	chr13	76340722		chr13:76340704	-	CACA*GGAGATGGCCCTGTAAATTTAATACATTATGTAAAGATAAATGCACA	chr13:76340722	+	AATTTACATGGCCATCTCCCCAGTCATAATGTGAACCCCACTGAGGGCAG	1	47	0	0	0	44	chr13:76340722	+		chr13:76340704	-		0	0	3	42	19	37.3333	short SC cluster
chr13	76639273	chr13	76639610		chr13:76639273	+	ACACATGTATCCCTTGGACCTAAAATAAAAGTTGTAAAGAAAAATAAACTGAAAACAAATATACAAGGAAAAA	chr13:76639601	-	AGGTTTCTTGTATGGGTAAATTGCATGTCACAGGTGTTTGATGTACAGATTATTTCATC	3	158	0	0	0	26.6667	chr13:76639610	-	GTATGGGTAAATTGCATGTCACAGGTGTTTGATGTACAGATTATTTCATCATCCAAGTAACAAGCATAGTA	chr13:76639282	+	AAGAAACCTACACATGTATCCCTTGGACCT	1	71	0	0	0	39	Micro-homology: 9bp homology found! (AGGTTTCTT)
chr13	83490517	chr13	83490545		chr13:83490517	-	GGTAAATGGTAGCTCACCCTTGAAGGT	chr13:83490547	+	GAAAACCTTCAAGGGTGAGCTACCATTTACCGATGCATTAAGTGGTGGTACATATTTCCATTATCAACAAAATG	1	27	2	30	23	44	chr13:83490545	+	AAACCTTCAAGGGTGAGCTACCATTTACCGATG	chr13:83490515	-	TCGGTAAATGGTAGCTCACCCTTGAAGGTTTTCATCATCAAGTTGTTACCACACCTGTGCTTTAAAAA	1	33	1	16	16	44	Micro-homology: 2bp homology found! (GA)
chr13	84147441	chr13	84147440		chr13:84147441	+	GTTTTATCCTACAACCTT*GTATTAACCAATAATTGCATCAATAGC	chr13:84147440	-	ACTAGTAGTGATTGAGTCAAAGTATAAGACAAGATTTTTGAAAGTGAACAACTGAG	1	27	2	14	9	22	chr13:84147440	-		chr13:84147441	+		0	0	3	38	19	34	short SC cluster
chr13	85822723	chr13	85822735		chr13:85822723	-	ATTTAT*ACTATTTCTACCTGTGTTCTTATGTTCCATGTGTT	chr13:85822735	+	AGGTAGAAATAGTCTTTTTATTTTGCTTAATTATATTTTGTTCATGGTTCTTATAATTTT	1	35	0	0	0	41	chr13:85822735	+		chr13:85822723	-		0	0	2	33	17	44	short SC cluster
chr13	86234613	chr13	86234654		chr13:86234613	-	AGCTAGCTTTTCAAACTGAATTTTCTCCAAAACAG	chr13:86234654	+	ATACTCCNTGTTTTGGAGAAAATTCAGTTTGAAAAGCTAGCTGAGTTGAAGACACTTGCATGAGTTTTTCTTTTT	2	62	2	8	7	44	chr13:86234654	+	ATACTCCTGTTTTGGAGAAAATTCAGTTTGAAAAGCTAGCTGAGTTG	chr13:86234613	-	AGCTAGCTTTTCAAACTGAATTTTCTCCAAAACAGGGAGTATTGAGTGCTTGCTCAGCTA	3	129	0	0	0	42.6667	Blunt-end joining
chr13	86337648	chr13	86337651		chr13:86337648	-	GCAAAAATCACAGGTA*TTGTCATCAAAATATTGCAATAATATTAAAAACAC	chr13:86337651	+	ACAAACAAAAATCGTCTAAAATATGGAGACCTTAAAAATATAAATGATGA	1	35	0	0	0	22	chr13:86337651	+	TACCTGTGATTTTTGC*ACAAACAAAAATCGTCTAAAATATGGAG	chr13:86337648	-	TTGTCATCAAAATATTGCAATAATATTAAAAACACTGTCCTTTCTCAATCAGTGACA	1	28	0	0	0	22	Inserted sequence: GCAAAAATCACAGGTA
chr13	97978353	chr13	97978376		chr13:97978353	+	TATGGGGCAGAGCTCTTCTCTAATGATA	chr13:97978375	-	GATGCTCTACACCTATTTGTATGGGTTTTTGGAAAGAAAATGCAAACTGATTTGGTCCACTTACCTATGTAAC	1	28	0	0	0	44	chr13:97978376	-	ATGCTCTACACCTATTTGTATGGGTTT	chr13:97978354	+	CTATGGGGCAGAGCTCTTCTCTAATGATAGTGCTTTTACCTTTCTTCAAGGGAGTTGCAAATCTGAGTGTTCTCAT	2	52	0	0	0	44	Micro-homology: 1bp homology found! (G)
chr13	101246950	chr13	101246969		chr13:101246950	+	CTTATGCAAATCCTCANCAAAATCTAGATCGGAAGAGC	chr13:101246969	-	TTTATAACTTCTNNCAGTGGACTTCTCTATAAGAGTTCATGTTTNTTTAAAAAAGGATAAAGCATCTAGGTATTTT	2	63	2	32	22	22	chr13:101246969	-	TTTATAACTTCTTCCAGTGGACTTCTCTATAAGAGTTCATGTTTTTTTAAAAAAGGATAAAGCAGATCGGAAGAGC	chr13:101246950	+	CTTATGCAAATCCTCATCAAAATCT	1	76	1	8	8	42	Blunt-end joining
chr13	103931643	chr13	103931968		chr13:103931643	+	ATATGTAGTAATGTTCTCTCCATCTAACGTCACACCT	chr13:103931959	-	AGAAAACCTAATTTCAGTAAACCAGGATTTCAATCCTCATTCTACCACCTCCCAGTGACGTGAC	1	37	0	0	0	44	chr13:103931968	-	AATTTCAGTAAACCAGGATTTCAATCCTCATTCTACCACCTCCCAGTGACGTGACTTTAAGAAATGTACT	chr13:103931652	+	AGGTTTTCTATATGTAGTAATGTTCTCTCCA	1	70	0	0	0	44	Micro-homology: 9bp homology found! (AGAAAACCT)
chr13	106449323	chr13	106449922		chr13:106449323	+	TGAT*TTCATTGATTTCCCCCAAACTGTCTCTAAAATTTTTGTAACTTTAAAACTAAAATTAAAAATAATCT	chr13:106449922	-	TCTGAAAGTGATGAATGTAATACACAACTTTGAATATTAATTTATAAATATTTATGA	3	161	2	17	10	43.3333	chr13:106449922	-	ATCA*TCTGAAAGTGATGAATGTAATACACACCTTTGAATATTAATTTATAAATATTTATGATCATGTTCTTG	chr13:106449323	+	TTCATTGATTTCCCCCAAACTGTCTCTAA	1	68	1	22	22	44	Inserted sequence: TGAT
chr13	106503613	chr13	106503629		chr13:106503613	-	TTGCCATATCTACTCTACCTGCTAGGCTCTCAGAGT	chr13:106503629	+	TAGAGTAGATATGGCAATAGAGTATATGGACCTGCTTTTTCTCCTCTGAGGAGCTGATGAATATTAACTAGCATAA	2	61	1	17	17	44	chr13:106503629	+		chr13:106503613	-		0	0	2	32	17	29.5	short SC cluster
chr13	107046909	chr13	107046978		chr13:107046909	-	AGGTCCTCGAATCATGGTGATAGTGGTTGAAGGAGCTAATGCATGAG	chr13:107046979	+	GCACTGGATGTTCTTTTGTGGACCCTCATGCATTAGCTCCTTCAACCACTATCA	1	47	1	15	15	44	chr13:107046978	+	CACTGGATGTTCTTTTGTGGACCCTCATGCATTAGCTCCTTCAACCACTATCACCATGATTCGAGGACCTGAGCC	chr13:107046908	-	CAGGTCCTCGAATCATGGTGATAGTGGTTGAAGGAGCTAATGCATGAGGGTCCACAAAAGAACATCCAGTGCT	3	148	0	0	0	44	Micro-homology: 1bp homology found! (G)
chr13	112051780	chr13	112051805		chr13:112051780	+	CCAGACACCCCACTCCACTTTTGATTC	chr13:112051803	-	AACTACTGTCCTCGGGAGAGACGGAACAGGGCAGGATGGGCCCTAATGAATGCAAAGACGAGACTCGAGAGAGA	2	54	0	0	0	44	chr13:112051805	-	CTACTGTCCTCGGGAGAGACGGAACAGGG	chr13:112051782	+	TTCCAGACACCCCACTCCACTTTTGATTCTGCCAGAGAGATGAGCTGAATGCATCCTCACTTCTTTATGTCC	1	29	1	8	8	44	Micro-homology: 2bp homology found! (AA)
chr13	113869536	chr13	113869515		chr13:113869536	-	ACATCCCGTGTGGCTGTGGAGGTCG	chr13:113869515	+	GACCTCCATAGCCACACGGACGAGAGAGACCTCCATAGTCACACAGCGACCTCCACAGCCACACGGAACGCGACTT	1	25	0	0	0	44	chr13:113869515	+		chr13:113869536	-		0	0	2	26	22	14	short SC cluster
chr13	114963211	chr13	114963262		chr13:114963211	-	CCAGTGATACAACTTCAGCTCACTGCAGCC	chr13:114963262	+	TCACTTGCACCTGGGAGGCAGAGGCTGCAGTGAGCTGAAGTTGTATCACTGGACTCCAGCCTGGGCGACAC	1	30	0	0	0	44	chr13:114963262	+		chr13:114963211	-		0	0	3	44	22	39.6667	short SC cluster
chr13	93810872	chr15	85963476	translocation	chr13:93810872	-	AAACTTTCTTGTTAAAAACTAAGACACAAACACACACATCAGCTTAGGCCTACACAG	chr15:85963476	+	AAAAAGGCCGGGCGCGGTGGCTCACGCCTGTAATCCCAGCACTT	1	57	0	0	0	34	chr15:85963476	+		chr13:93810872	-		0	0	2	17	13	44	short SC cluster
chr13	50122998	chr5	119357436	translocation	chr13:50122998	+	TAAATTGTTTTAATCACCCCAGAAGAAAGCCCTTAT	chr5:119357436	+	GAGGCCGGGCGCGGTGGCTCACGCCTGTAATCCCAGCACTTTGGGAGGCCGAGGCGGGCGGATCA	1	36	0	0	0	44	chr5:119357436	+		chr13:50122998	+		0	0	3	19	11	40.6667	short SC cluster
chr13	74314056	chr8	15289364	translocation	chr13:74314056	+	TGTGCTAAAAGGAAAAATTGTGATTTGGAATTGGAAATTACACAATTTGTTTAAAA	chr8:15289364	+	AACATAATAGGTAGAGAAGGCAAGTACCTCAACATAATAAGGTCCATATATGACAAGCCCAC	2	95	0	0	0	43	chr8:15289364	+		chr13:74314056	+		0	0	3	28	11	43.3333	short SC cluster
chrUn_gl000220	121285	chr13	29507256	translocation	chrUn_gl000220:121285	-	ATCTA*TGTATGTACGTATGTATGTATGTATGTGAGTGAGATGGGTTTCGGGGT	chr13:29507256	-	ACACACACACACACACACACACACACACACACACACACACACAC	1	48	0	0	0	25	chr13:29507256	-		chrUn_gl000220:121285	-		0	0	52	306	14	26.3654	short SC cluster
chr14	21989473	chr14	21989476		chr14:21989473	-	TCTCCCAAAGT*CTGGGACTCTTAAGAACCAGACAA	chr14:21989476	+	CCAGCTCCAGGTGGCGTCCTCCCTGCCTCTCCGTCTTGTAATGAGTTGTAGTATTTACTCTTAACA	1	24	1	21	21	22	chr14:21989476	+		chr14:21989473	-		0	0	3	32	24	36.6667	short SC cluster
chr14	22743208	chr14	22743191		chr14:22743208	+	AGAAAACCTGGGAAAAACTCTTCTGGATCTTGGCTTAGGCAAA	chr14:22743191	-	GTTTTTCCCAGGTTTTCTTACAGAATTTTTATAGTTTCAGGTTTTATATTTAAGTCTT	1	43	1	23	23	33	chr14:22743191	-		chr14:22743208	+		0	0	2	32	24	28	short SC cluster
chr14	27369214	chr14	27369252		chr14:27369214	+	GGAATTTATTCATGCAAATTCCTTAAG	chr14:27369252	-	TGAGAAAAATAATATATTAAAATAATAAATACACATAACAAGAAGGCATAATGAGTTCGAAATAAGCAAAAGCA	1	27	0	0	0	44	chr14:27369252	-		chr14:27369214	+		0	0	2	15	14	44	short SC cluster
chr14	29396520	chr14	29396537		chr14:29396520	-	A*TCATCAGTGTCCTGTAGTTTTCTGTATAGTAGA	chr14:29396542	+	AGACAACTACAGGACACTGATGAAAGAAACACACAATATCTAAATAAGTGGAGATATATACAATGTT	1	33	0	0	0	44	chr14:29396537	+	ACTACAGGACACTGATGAAAGAAACACACAATATCTA	chr14:29396514	-	TTTCTTTCATCAGTGTCCTGTAGTTTTCTGTATAGTAGATTTATTACTTAAGTACTTCCTTTTT	1	37	0	0	0	44	unequal distances of realigned breakpoint to anchor breakpoint: 5 v 6
chr14	35304153	chr14	35306788		chr14:35304153	+	GTTTTAAGTCCTTAC*AATGGTAAGGACTCTTAATCATTAACTTCCACT	chr14:35306788	-	CTTAAAACCTACATATTTCTAATTAGTTTCCAAATATCTGGATATTATTAATA	1	33	0	0	0	24	chr14:35306788	-	GTAAGGACTTAAAAC*CTTAAAACCTACATATTTCTAATTAGTTTCCAAAT	chr14:35304153	+	AATGGTAAGGACTCTTAATCATTAACTTCCACTGTGTTCTCAAATAATGGA	1	35	0	0	0	24	Inserted sequence: GTTTTAAGTCCTTAC
chr14	38614531	chr14	38616508		chr14:38614531	+	TGACTCACAAACCTCTTTGCAAGTTTACTCCTGTTACCTGTGCAGCTCCATCTCTTACTGTTT	chr14:38616504	-	TGTGCTCAAACTAGTTATGTTTATCTCATGAGCTGCAC	1	63	2	35	19	44	chr14:38616508	-	CTCAAACTAGTTATGTTTATCTCATGAGAGATCGGAAGAGCGTCGTGTAGGGAAA	chr14:38614535	+	CACATGACCCACAAACCTCTTTGCAAGTTTACTCCTGTTACCTGTG	2	83	0	0	0	33	Micro-homology: 4bp homology found! (TGTG)
chr14	39502721	chr14	39502843		chr14:39502721	-	TAGGAGTGTCTTTATTCATAGGCTGATGGGATCACATAG	chr14:39502846	+	TTAAANGCACCAAGCCTCTAATTCCATTGTTAGTCTTCGTGGTGACTAGCCGCCATCCTGATTCATCTCATCT	2	67	2	24	15	44	chr14:39502843	+	AAAGCACCAAGCCTCTAATTCCATTGTTAGTCTTCGTGG	chr14:39502718	-	TAATAGGAGTGTCTTTATTCATAGGCTGATGGGATCACATAGGAGTTTATGCTATGAGATGA	1	39	0	0	0	44	Micro-homology: 3bp homology found! (TTA)
chr14	39780527	chr14	39780571		chr14:39780527	+	TA*AACACTTCACTGGTACTATCAACTCAATATTCTA	chr14:39780571	-	TGGATGTTGGCTTGATGTTTTTCATGACTGATATACCATTTTCCCAAATTTAATAATGGAAACAAATGAAA	2	62	0	0	0	42.5	chr14:39780571	-	TA*TGGATGTTGGCTTGATGTTTTTCATGACTG	chr14:39780527	+	AACACTTCACTGGTACTATCAACTCAATATTCTACTCTGAAGAAGTGCCAATGGCATAATTCATTGAAT	1	30	0	0	0	42	Inserted sequence: TA
chr14	41477792	chr14	41477782		chr14:41477792	+	AGACCAGTATAGTTGAAATGTATGGAGA	chr14:41477782	-	TATACTGGTCTTATAACCTAATTTGTACCAAACTCGTTTCTGTACCTATACTCTGTCTGATGTTTTTCACCTA	1	28	1	14	14	22	chr14:41477782	-		chr14:41477792	+		0	0	2	28	24	43	short SC cluster
chr14	43241810	chr14	43241876		chr14:43241810	-	GGATTTATGGCTGAATTCTATTAGAGGTACA	chr14:43241876	+	GGAATAGTTTTAGAAGAAATGTTACCAGCTACTCTTTGTACCTCTAATAGAATTCAGCCATAAATCCATC	1	31	0	0	0	44	chr14:43241876	+	GGAATAGTTTTAGAAGAAATGTTACCAGCTACTCTTTGTA	chr14:43241810	-	GGATTTATGGCTGAATTCTATTAGAGGTACAAAGAGTAGCTGGTAACATTTCTTCTAAAAC	1	40	0	0	0	32	Blunt-end joining
chr14	47787363	chr14	47787405		chr14:47787363	+	AGTGTTCTCCCTGGAGATTCAATGGGATAGGTACCATCAGACTGCTTTT	chr14:47787403	-	AGAATCTTCAATGGTTTTCTAACACTTTAAAAGTAAAATTGTCATTAACATGACCTTAAA	2	90	0	0	0	44	chr14:47787405	-	AATCTTCAATGGTTTTCTAACACTTTAAAA	chr14:47787365	+	CTAGTGTTCTCCCTGGAGATTCAATGGGATAGGTACCATCAGACTGCTTTTGCAGTAGTTGGAGTGAGAGA	1	30	3	30	17	44	Micro-homology: 2bp homology found! (AG)
chr14	49649158	chr14	49649179		chr14:49649158	-	CTTGGTACTGGTACCAAAACAGATGTATAGACCAATGGAACAGAACAG	chr14:49649179	+	CTGTTTTGGTACCAGTACCAAGCTGTTTTGGTTACTGTTGCCTTGTTGTATAG	1	48	0	0	0	31	chr14:49649179	+		chr14:49649158	-		0	0	2	29	23	14.5	short SC cluster
chr14	50878581	chr14	50878584		chr14:50878581	+	GGCATCATTAAAATTAAGA*TTCTCTACTCAAGACGAGTAGAGAAA	chr14:50878584	-	TATTTTACCAACTTTTATTTATTTACTTATTTTTTGAGACGGAGCCTCACTCTTGT	1	26	2	28	15	22	chr14:50878584	-	TCTTAATTTTAATGATGCC*TATTTTACCAACTTTTATTTATTTAT	chr14:50878581	+	TTCTCTACTCAAGACGAGTAGAGAAAATCTTCATTTTATAAAAATGAAGACAAGCC	1	26	1	24	24	22	Inserted sequence: GGCATCATTAAAATTAAGA
chr14	54834622	chr14	54834662		chr14:54834622	-	ATCAGAGTGTGAGGTACTCACATCAGAGTGTGAGGTACTC	chr14:54834663	+	GTGAGTACCTCACACTCTGATGTGAGTACCTCACACTCTGATGAAAGAAATATTACCTGAG	1	40	1	7	7	44	chr14:54834662	+	TGAGTACCTCACACTCTGATGTGAGTACCTCACACTCTGAT	chr14:54834621	-	CATCAGAGTGTGAGGTACTCACATCAGAGTGTGAGGTACTCACTGATGTTATGTCTAAAT	1	41	1	4	4	44	Micro-homology: 1bp homology found! (G)
chr14	61547901	chr14	61548030		chr14:61547901	-	TTAGCCAGACCTGGAAGCAGGGGCCATAGATGGGGTGTTGTC	chr14:61548031	+	TCAAAGTAGAATAATTCCTGTGGTCTCTGGGCCCAGATCCTTGTCCAATTTACCTTGGT	1	42	1	23	23	44	chr14:61548030	+	CAAAGTAGAATAATTCCTGTGGTCTCTGGGCC	chr14:61547900	-	ATTAGCCAGACCTGGAAGCAGGGGCCATAGATGGGGTGTTGTCTGAGCCAGGAAGTTTGATTGAAGAAT	1	32	0	0	0	44	Micro-homology: 1bp homology found! (T)
chr14	63816886	chr14	63816953		chr14:63816886	+	TTCTTCATGAGGAGAGTGAGTGCAAATAGTAACCTCTGA	chr14:63816947	-	AAATATATATACCACACAGAAATGTGCTAGTAAAGCTGCCAGAGAGAAATGTACCACTCAGG	1	39	1	13	13	44	chr14:63816953	-	ATATACCACACAGAAATGTGCTAGT	chr14:63816892	+	ATATTTTTCTTCATGAGGAGAGTGAGTGCAAATAGTAACCTCTGAGTAACAATTGTTGTTGCTTTTCTTCAAAGAA	1	25	0	0	0	44	Micro-homology: 6bp homology found! (AAATAT)
chr14	68555352	chr14	68555361		chr14:68555352	-	AGAGAGACAGAGAGAGAGAGGTGGGGGGGAGATTG	chr14:68555371	+	CTCTCTCTCTCTGTCTCTCTCTCTCTCTCTGTCTCACACACACGCGCACACACACACACACACACG	1	35	0	0	0	39	chr14:68555361	+	CTGTCTCTCTCTCTCTCTCTGTCTCACACACACGCGCACACAC	chr14:68555342	-	AGAGAGAGAGAGAGAGACAGAGAGAGAGAGGTGGGGGGGAGATTGAGATGGAAAGAGT	1	43	0	0	0	38	Micro-homology: 10bp homology found! (CTCTCTCTCT)
chr14	71437827	chr14	71438161		chr14:71437827	+	TAAAGTAGTATAGCATAGATTTTAAAAAGCATAATTCAAAACTA	chr14:71438161	-	TATAGTTTTAAAACTTGCTTTTATCATGCAACATTTTTCCANATGTTTAACATTTAAC	2	87	0	0	0	44	chr14:71438161	-		chr14:71437827	+		0	0	2	20	19	27.5	short SC cluster
chr14	71807946	chr14	71825894		chr14:71807946	-	TAAGTTTGTAATAACCACAGAGTTTTTT	chr14:71825899	+	GAGAACAGCACAGGAAAAACCTGCCCCAATGATTCAGTTACCTCCCACTGGGTCCCTCCCACAATATGTGGGG	1	28	0	0	0	44	chr14:71825894	+	CAGCACAGGAAAAACCTGCCCCAATG	chr14:71807941	-	TTCTCTAAGTTTGTAATAACCACAGAGTTTTTTCTAGTAAGAACATCTTCACGTTACTTCCCAACTTGAGCAAGA	1	26	0	0	0	39	Micro-homology: 5bp homology found! (GAGAA)
chr14	74209095	chr14	74209114		chr14:74209095	-	GCCCCCTCCATGGGGATGGCTGCTCAGAAGGAGATGAG	chr14:74209117	+	GCAGCCATCCCCATGGAGGGGGCGCACCCCTCCATCAGGTTCACACTGGCACGTGCATCCAGGCC	2	74	1	24	24	44	chr14:74209114	+	GCCATCCCCATGGAGGGGGCGCACCCCTCCATCAGGTTCACACT	chr14:74209092	-	TGCGCCCCCTCCATGGGGATGGCTGCTCAGAAGGAGATGAGGCGGGGCCTGCGGCTCCAGGACAAGCCTGCTTCTG	2	69	0	0	0	44	Micro-homology: 3bp homology found! (GCA)
chr14	75638396	chr14	75638432		chr14:75638396	-	AACATGGCTCTGCCAAAACCCTGATTTTAGGACTTCTGACCT	chr14:75638434	+	TCAGAAGTCCTAAAATCAGGGTTTTGGCAGAGCCATGTTTCTTCTGGAGACTTTTTGGG	1	42	1	7	7	38	chr14:75638432	+	AGAAGTCCTAAAATCAGGGTTTTGGCAGAGCCATGTTTCTTCTGGA	chr14:75638394	-	GAAACATGGCTCTGCCAAAACCCTGATTTTAGGACTTCTGACCTTCAGAACGATTAAGACAAATCCCTGATG	2	75	1	4	4	41.5	Micro-homology: 2bp homology found! (TC)
chr14	76962746	chr14	76962801		chr14:76962746	-	GGAAGAGGGAGTGTAAACTTCTGTAGNGGGGCCATC	chr14:76962802	+	CCCCATTTCCTGCCTGGAGCTGATGGCCCCACTACAGAAGTTTACACTCCCTCTTCCCATCCTACCGAACCTTC	2	63	1	7	7	43	chr14:76962801	+	CCCATTTCCTGCCTGGAGCTGATGGCCCCACTCCAGAAGT	chr14:76962745	-	GGGAAGAGGGAGTGTAAACTTCTGTAGTGGGGCCATCAGCTCCAGGCAGGAAATGGGGAAAGAACAGGCC	2	71	0	0	0	44	Micro-homology: 1bp homology found! (C)
chr14	78124955	chr14	78125063		chr14:78124955	+	AAGAATGATGAGGATTTTGTAGACAC	chr14:78125063	-	CCCATGACAGTTGTTTGTTTCATGGCTACAGATTCTCCCTATCCCAATCCATAGGCCCTTTGGCAACGTAGCTGT	1	26	0	0	0	44	chr14:78125063	-	CCCATGACAGTTGTTTGTTTCATGGCTACAGATTCTCCCTATCC	chr14:78124955	+	AAGAATGATGAGGATTTTGTAGACACATAATTTAGATAGAAATATCAAAGATGACCT	1	44	0	0	0	44	Blunt-end joining
chr14	85297108	chr14	85302164		chr14:85297108	+	CTCAACCAGCATCTGTGATTAAATTATG	chr14:85302156	-	GTTTCTAATTTAGTAAGTGAAAAATAAATTGTAAATGAATGAAGAAATATGAATGGATGATGGGGGTTTATTA	1	28	0	0	0	44	chr14:85302164	-	TTTAGTAAGTGAAAAATAAATTGTAAATGAATGAAGAAATATGAATGGATG	chr14:85297116	+	TTAGAAACCTCAACCAGCATCTGTGATTAAATTATGGAGCTCTCTCCTCTT	2	101	0	0	0	44	Micro-homology: 8bp homology found! (GTTTCTAA)
chr14	86942188	chr14	86942236		chr14:86942188	-	ACACACGTGTGTGTGCACACATATACACAC	chr14:86942243	+	GTGTATATGTGTGCACACACACGTGTGTGTGTATATGTGTGCACACACACGTGTGTGTATATAATTACACA	1	30	1	14	14	44	chr14:86942236	+	TGTGTGCACACACACGTGTGTGTGTATATGTGTG	chr14:86942181	-	TATACACACACACGTGTGTGTGCACACATATACACACACACGTGTGTGTGCACACATATACACCCTT	1	34	1	24	24	17	Micro-homology: 7bp homology found! (GTGTATA)
chr14	88890018	chr14	88890177		chr14:88890018	+	T*AAATTATTTTAAAATCTAACATCTGTTTGCAAAAAAGTTTC	chr14:88890177	-	TACCCATCCAATTCTACAATTGAATTGACTCTTCAAGTGTTTAAAAATCCGACAATTGG	1	41	0	0	0	44	chr14:88890177	-	A*TACCCATCCAATTCTACAATTGAATTGACTCTTCAAGTGTTTAAAAAT	chr14:88890018	+	AAATTATTTTAAAATCTAACATCTGTTTGCAAAAAAGTTTCAAATTATATTT	1	48	0	0	0	44	Inserted sequence: T
chr14	93724253	chr14	93724318		chr14:93724253	+	CCAAGGCAGAG*AATGTTCCCATATTATGGAAATTTGGGAGATTTTCATAA	chr14:93724318	-	ATGATTTCTTCATTGGGCATTAGTGAACAACAATCTGAAATACATGTATGCTTATGCT	3	106	0	0	0	29.3333	chr14:93724318	-	CTCTGCCTTGG*ATGATTTCTTCATTGGGCATTAGTGAACAACAATCTGAAATA	chr14:93724253	+	AATGTTCCCATATTATGGAAATTTGGGAGATTTTCATAAAAATCTTAA	1	42	2	21	17	36	Inserted sequence: CCAAGGCAGAG
chr14	99654123	chr14	99654131		chr14:99654123	-	CCTCCTCCTGGAGACAGGAAGTCTCCCCTCTCCATAATTCAAGACTTCCTTCACCAGGCAAGATCGGAAGAG	chr14:99654131	+	AGGAGGAGGAGGAGGAAGGCCTGCATGGG	1	72	1	21	21	42	chr14:99654131	+		chr14:99654123	-		0	0	2	39	24	30.5	short SC cluster
chr14	100389898	chr14	100389976		chr14:100389898	-	GTTGAATTATCAATGACACTTTTGTCAAAAATCAATC	chr14:100389976	+	GCAGAACTGAGTATCCGGAAATAAACCTTTACGTTTCTGATCGATTGATTTTTGACAAAAGTGTCATTGATAATTC	3	99	1	8	8	44	chr14:100389976	+	GCAGAACTGAGTATCTGGAAATAAACCTTTACATTTCTG	chr14:100389898	-	GTTGAATTATCAATGACACTTTTGTCAAAAATCAATCGATCAGAAACGTAAAGGTTTATTTCCG	2	76	3	41	24	43	Blunt-end joining
chr14	101965806	chr14	101965855		chr14:101965806	+	GCATGGCCTTTGGGAGCGTGTGCTGCTGTTTGGACACTAAA	chr14:101965845	-	ACACTCACACTCAAGTGGCTGGACTTCTTNGAGCCCTAGATCCCTCCTCACCATGGAGTATGAGTGG	2	75	0	0	0	41.5	chr14:101965855	-	TCAAGTGGCTGGACTTCTTTGAGCCCTA	chr14:101965816	+	GTGTGAGTGTGCATGGCCTTTGGGAGCGTGTGCTGCTGTTTGGACACTAAATGTCCTGCTCCAGCCCAAGGCC	1	28	0	0	0	44	Micro-homology: 10bp homology found! (ACACTCACAC)
chr14	105149419	chr14	105149420		chr14:105149419	-	TGCCTGGCAAAAATGAGACTTCCAATG*TGCTACTTTAATAAACTAAGTGTTAATGTTGAA	chr14:105149420	+	CAGTGGCTCATGCCTGTAATCCCAGCACTTTGGGAGGCT	1	33	0	0	0	22	chr14:105149420	+		chr14:105149419	-		0	0	2	19	15	27.5	short SC cluster
chr14	107161679	chr14	107161796		chr14:107161679	-	AAAGATAGTTCTCCTGGTCTTGAATTGTGGGAGCAGCTCAGATGTGATAGAATAATTAAAAAGATAGTT	chr14:107161796	+	TTAAATATTCTATCACATCTGAGCTGCTCCCA	1	69	32	351	23	18	chr14:107161796	+		chr14:107161679	-		0	0	23	295	24	15.087	short SC cluster
chr19	27732037	chr14	31473732	translocation	chr19:27732037	-	TA*GAAACGGGATTTCTTCATATTATGCTAGACAGAAGAATTCTCAGTCACTTCCTTGTG	chr14:31473732	-	CACTTTGGGAGGCCGAGGCGGGTGGATCACCTGAGGTCAGGA	1	57	0	0	0	14	chr14:31473732	-		chr19:27732037	-		0	0	25	396	22	11.12	short SC cluster
chr14	19041356	chr2	132976037	translocation	chr14:19041356	+	TGGACCGCTTTGAGGCCTTCGTTGGAAACGGGAATATCTTCACATAAACACTAGACA	chr2:132976036	-	ATATAAAAACCAGACAGAAAAATTCTCAGAAACTTCTTTGTGAT	1	57	2	49	29	11	chr2:132976037	-	TATAAAAACCAGACAGAAAAATTCTCAGAAACTTCTTTGTGA	chr14:19041357	+	TTGGACCGCTTTGAGGCCTTCGTTGGAAACGGGAATATCTTCACATAAACACTAGACAG	1	42	0	0	0	31	Micro-homology: 1bp homology found! (A)
chr3	88353481	chr14	91502225	translocation	chr3:88353481	-	AAAAAAAAAAAAAAAAAAAAAAAAAAAAAAAAAAAAAAAAAAAAAAAAAAAGGAGAAAGAAAAGAA	chr14:91502225	+	TTTTTTTTTTTTTTTTTTTTTTTTTTTTTTTTTTG	1	66	0	0	0	14	chr14:91502225	+		chr3:88353481	-		0	0	2	20	13	11	short SC cluster
chr15	20512094	chr15	20512083		chr15:20512094	+	CCAGGGCCAGGGTCAAGACTGGGCCAGG	chr15:20512083	-	CCCTGGCCCTGGCCCTGACAATCCCCAGGCCCCACACTGGCCATGCTTGGCCCTGGCCCCTCCTTTGGCCCTG	1	28	2	24	15	44	chr15:20512083	-		chr15:20512094	+		0	0	2	28	17	27	short SC cluster
chr15	20598783	chr15	20598768		chr15:20598783	+	CACACACACACACACAATGGAACANTATTCAGCCCAAAAAGG	chr15:20598768	-	TGTGTGTGTGTGTGTGTGTGTGTGTATTTACCCCTTCATCCATATTGAACACTTAGGTTGTT	2	81	2	5	4	29.5	chr15:20598768	-		chr15:20598783	+		0	0	2	15	11	21	short SC cluster
chr15	20604810	chr15	20604793		chr15:20604810	+	GGAGGAGCATCAGGAGGAATAGCTAATGCATGCTGGG	chr15:20604793	-	TCCTCCCGATGCTCCTCCTCCTCCCAGCCCCATCCTCTGACAAGCCCTAGTTTGTGTTTTTTCTTATCATG	3	100	2	14	11	33	chr15:20604793	-		chr15:20604810	+		0	0	3	40	24	14	short SC cluster
chr15	22486812	chr15	22486810		chr15:22486812	+	CTCCTGGAACCTCCAGG*TTCTTTGGGTGAAAATTGACATAGATCCT	chr15:22486810	-	GAAATATAAATGAGTTTGGGGTCTATGAGATCTCTCACCCTCACACTAGTTCAGAC	2	57	12	124	24	22	chr15:22486810	-		chr15:22486812	+		0	0	7	63	19	23.8571	short SC cluster
chr15	23066394	chr15	23066529		chr15:23066394	+	TAGGGGCAGCAATGCTTAGGGTGAAACTGTGAAGAAAC	chr15:23066529	-	AGCACTGAAGGATGCAGAGGATGCTGTTTGTCTTGCCACACTCACGTCTCCTCCCCCACTCCT	1	38	0	0	0	44	chr15:23066529	-		chr15:23066394	+		0	0	2	41	22	18	short SC cluster
chr15	23955290	chr15	23955289		chr15:23955290	+	AGCCCTTACAAGCTGATATATCGCCAA*TGGGTCCCAGTCTGGCTAGGTGACCAG	chr15:23955289	-	CAGTTTGATCTTTCCTTTTGGAGCTATTCTTATTCTTAACAGTGCCA	1	27	0	0	0	22	chr15:23955289	-		chr15:23955290	+		0	0	2	21	19	21	short SC cluster
chr15	26925641	chr15	26925659		chr15:26925641	-	GTGTAACAGTCAAGTTCTATTGTAGCCAAAAATGACACAT	chr15:26925662	+	CAATAGAACTTGACTGTTACACCAAGAAGAGTCAATTTCATAACAAGGCTGTAGGGTGCCC	1	40	0	0	0	44	chr15:26925659	+	TAGAACTTGACTGTTACACCAAGAAGAGT	chr15:26925638	-	TTGGTGTAACAGTCAAGTTCTATTGTAGCCAAAAATGACACATGGGAACACTGTTCGATATGTCTTCTGGAA	1	29	1	18	18	44	Micro-homology: 3bp homology found! (CAA)
chr15	29008641	chr15	29008663		chr15:29008641	+	CCTGCCAGCTCAGTGAGGGCCCTATC	chr15:29008663	-	CCAAGGCGCTGTCCAAATCATTCATGGACTGCGAGGGAAGGGGCTGGCCGCTGCTCCCTGCTTGATAGCCAGCCT	1	26	0	0	0	22	chr15:29008663	-		chr15:29008641	+		0	0	2	43	24	15.5	short SC cluster
chr15	29340688	chr15	29340728		chr15:29340688	+	CTTCCCCTGCTATTTTCACATTTATTCTCCCAAAAGAACTTAAG	chr15:29340725	-	ATGTCGTATTAAAATATGCTCTAAATTCATAATAATGAAAATGGCATGGTACTGTTG	1	44	0	0	0	44	chr15:29340728	-	TCGTATTAAAATATGCTCTAAATTCATAATAATGAAAATGGCATG	chr15:29340691	+	CATCTTCCCCTGCTATTTTCACATTTATTCTCCCAAAAGAACTTAAGAGTTAGTGG	1	45	0	0	0	44	Micro-homology: 3bp homology found! (ATG)
chr15	29411474	chr15	29411904		chr15:29411474	+	AAGCATATTCATTCAGAGCGAGTGCATATACATTTCGGCATATACGCAGCTCTCTGTGACAGTCTCCTATGGAA	chr15:29411897	-	AAGAATGAAAAGCAAATACAATTCTCGACGTGGCCAACA	2	136	1	9	9	44	chr15:29411904	-	A*AAAAGCAAATACAATTCTCGACGTGGCCAACAAACAAGAATGCCAGGGATGGCCACATCCTT	chr15:29411480	+	ATTCTTAAGCATATTCATTCAGAGCGAGTGCATATACA	1	62	0	0	0	44	unequal distances of realigned breakpoint to anchor breakpoint: 7 v 6
chr15	31796896	chr15	31796895		chr15:31796896	+	GTCACAGACTCCC*TCAGCTAATTCTGAGCATTCCTCAGACACT	chr15:31796895	-	GACGGCAGCAGGTGGGGCCAGGGCTGGCAAATGTGGCCCCTGGCATGGCCTGGGGAAA	1	30	1	2	2	22	chr15:31796895	-		chr15:31796896	+		0	0	3	53	23	41.3333	short SC cluster
chr15	34144265	chr15	34144265		chr15:34144265	-	TTGCTGAGGTTATTCTTC*TGAGAGGTCAGTGAATAGTAGGAGG	chr15:34144265	+	ATGCCGCCTCTCCCCCAACAGGGTGGCAGTATTTTAAAAAAAATGTTTTTTTTTTTTG	1	25	1	24	24	22	chr15:34144265	+		chr15:34144265	-		0	0	3	50	23	44	short SC cluster
chr15	34200447	chr15	34200715		chr15:34200447	+	AGAGAATGGGGA*GTTATGTGTAATGGGTAAGGAGTTTTAGTTTGGGATGATAAATGAGTTCTAGGGA	chr15:34200715	-	CTCACCCCGAACCCTGGCAACTACCATTCTATTTTCTGTCTCTGTGAAT	2	95	1	12	12	37	chr15:34200715	-	TCCCCATTCTCT*CTCACCCCGAACCCTGGCAACTACCATTCTAT	chr15:34200447	+	GTTATGTGTAATGGGTAAGGAGTTTTAGTTTGGGATGATAAATGAGTTCTAGGGACAGA	2	62	2	15	9	24	Inserted sequence: AGAGAATGGGGA
chr15	34930745	chr15	34931076		chr15:34930745	+	TGTAAGTATGGTAATAATAAAAAATATAATATCTCATTGAA	chr15:34931076	-	CATTTTTGTCTCTCCTACTAGATTTTAGAAGTTTTGAGATGCGGGACTTTGATTTATTCATCTTTCC	2	75	4	37	21	44	chr15:34931076	-		chr15:34930745	+		0	0	2	24	15	15.5	short SC cluster
chr15	35064850	chr15	35064852		chr15:35064850	-	TGAGAAACCCAAG*TGTAGAATATCACAATGGGTCATTGAGTT	chr15:35064852	+	ACAAAATCTAGTGACCTTTTGGGCAGCATCACTCTTTGTTATGAGGGCTGTCCTGTGTT	1	29	1	15	15	22	chr15:35064852	+	CTTGGGTTTCTCA*ACAAAATCTAGTGACCTTTTGGGCAGCAT	chr15:35064850	-	TGTAGAATATCACAATGGGTCATTGAGTTAAGTCACCCCTGATACTAATATTTTTTATCTT	2	56	3	45	24	22	Inserted sequence: TGAGAAACCCAAG
chr15	39245350	chr15	39245384		chr15:39245350	+	GGTATTTACTAACACTTGCCTAAAATTCTTATTTTGTCTCAT	chr15:39245384	-	AATAGCCAGACATGGTGGTACATGGGAGCTACTTGGGAGGCTGAGGTGGAAGGACTGTT	1	42	0	0	0	44	chr15:39245384	-		chr15:39245350	+		0	0	2	13	7	25	short SC cluster
chr15	47924617	chr15	47924722		chr15:47924617	+	C*TTATAGCTGGAGACTTCAACACTCCCTTCTCAGCAACTGACAGGA	chr15:47924722	-	TCTTTGTCTCTAGTAACATTTGTTGTGAATTCTACTTTACCTAATATTAATATAG	1	45	0	0	0	38	chr15:47924722	-	G*TCTTTGTCTCTAGTAACATTTGTTGTGAAT	chr15:47924617	+	TTATAGCTGGAGACTTCAACACTCCCTTCTCAGCAACTGACAGGACTAATAGAAAATCAACAAGGCTATA	1	30	1	22	22	44	Inserted sequence: C
chr15	54008597	chr15	54008717		chr15:54008597	+	A*GATTCTTTCATTTTTGTATCTTTCTAACAGATTTGAAAGACAATTTCCATAGATCGGAAGAGCGTCGTGTAGGG	chr15:54008717	-	AAAGATGTTTCTTTAGAAGTGTATTTGCAAATGCCCTAAACAAGTTGCAGAATCTAGAAATGCCNTGAAGGAAGT	6	256	2	29	24	42.1667	chr15:54008717	-	T*AAAGATGTTTCTTTAGAAGTGTATTTAGATCGGAAGAGCACACGTCTGAA	chr15:54008597	+	GATTCTTTCATTTTTGTATCTTTCTAACAGATTTGAAAGACAATTTCCAT	1	50	0	0	0	22	Inserted sequence: A
chr15	57208337	chr15	57208326		chr15:57208337	+	TGATTTATAAAGAAGTTTATTTGGCTCATGGT	chr15:57208326	-	CTTTATAAATCACTCAGTCTATGGTATTCTGTTAGCAGTAGGAGAAAATGAACTAAAACACATGGGAAT	1	32	1	15	15	38	chr15:57208326	-		chr15:57208337	+		0	0	2	21	20	38	short SC cluster
chr15	58776902	chr15	58776922		chr15:58776902	+	GCCCTGGAGTCAGAGTGTGTGGGCTCC	chr15:58776922	-	CCACACTGCCTCACAACACACTTTCTCGCCAAATTCAGAGACACATAACTAAAACCACTTACAAATGGAGTATG	1	27	0	0	0	44	chr15:58776922	-		chr15:58776902	+		0	0	3	29	15	44	short SC cluster
chr15	62379546	chr15	62379577		chr15:62379546	-	GTTAGGAATTGTTATATGCAAATCTGGT	chr15:62379579	+	AATGTTACCAGATTTGCATATAACAATTCCTAACAAAGCAGATTTGGGCCAGGCTACCTCCAATTAAAGATTCA	2	55	0	0	0	44	chr15:62379577	+	TGTTACCAGATTTGCATATAACAATTCCTAACAAAGCAGATTTG	chr15:62379544	-	TTGTTAGGAATTGTTATATGCAAATCTGGTAACATTCAACCCAGCTGTTTTGTCTNTTGCTTGTTGG	2	78	0	0	0	44	Micro-homology: 2bp homology found! (AA)
chr15	66945391	chr15	66945393		chr15:66945391	-	GCAGAGTCTGCAGA*TGACTAGACAAAAGAAACAGGAGACC	chr15:66945393	+	TCAGAGACCACCTCCTCCAGGAAGCCTCCCCGGACTCCTGGCTCCACTTGCTCCCTGTCTT	1	26	1	9	9	22	chr15:66945393	+		chr15:66945391	-		0	0	2	45	25	41.5	short SC cluster
chr15	67083771	chr15	67084070		chr15:67083771	+	TGGA*TTTCCCTCAAATTGCATGGATTGGCTTGTGAGGCCCTCATCTTTCCTCTTCAAG	chr15:67084070	-	TGGAAATCAGCACCAAACATATTGATCAAATTGTATGGTCACATGGGCAATAAGTGG	2	94	0	0	0	41.5	chr15:67084070	-	A*TGGAAATCAGCACCAAACATATTGATCAAATTGTATGGTCACATGGGCAATAA	chr15:67083774	+	GGATTTCCCTCAAATTGCATGGATTGGCTTGTGAGGCCCTCATCTTT	1	53	0	0	0	44	unequal distances of realigned breakpoint to anchor breakpoint: 0 v 3
chr15	92447246	chr15	92447285		chr15:92447246	+	ATCTCCTGAAGACCTTTCTCCATCACTGTGTCCTGTTTC	chr15:92447285	-	GGGAAGGAGGGCCACGCTTTTCCTGGGTGGAGGTGAGGTGCCCCACAGCACATGCCCTCACT	1	39	0	0	0	44	chr15:92447285	-		chr15:92447246	+		0	0	2	17	12	44	short SC cluster
chr15	93314479	chr15	93315991		chr15:93314479	+	TTTCCTTTTTCTTTCTTTCTTTTTTTTTTTCTGAGTCAAAGTCTTGCTCTATCCCAGGCTGGAGTGCAGT	chr15:93315989	-	AGCTAACTCTGCCCCAAGCCAAACAAACAGC	1	70	0	0	0	38	chr15:93315991	-	CTAACTCTGCCCCAAGCCAAACAAACAGCTCCTCGCTTTGTGTTCTCCAAAGCTCAGTGTCCA	chr15:93314481	+	CTTTTCCTTTTTCTTTCTTTCTTTTTTTTTTTCTGAGT	1	63	0	0	0	44	Micro-homology: 2bp homology found! (AG)
chr15	101583637	chr15	101583666		chr15:101583637	+	ACCAAAGTTAAGGACACCGCTGGGCCATGTTATGAGG	chr15:101583664	-	CCTGTGTGTTTACAACATTGCCGGATCTGACAACTTTCAGATTGTTTTATCGCAGGTTAGAGGA	1	37	0	0	0	44	chr15:101583666	-	TGTGTGTTTACAACATTGCCGGATCTGACAACTTTCAGATTA	chr15:101583639	+	GGACCAAAGTTAAGGACACCGCTGGGCCATGTTATGAGGGGCTGTGGAATTTTGAATTC	1	42	0	0	0	44	Micro-homology: 2bp homology found! (CC)
chr15	101837728	chr15	101837709		chr15:101837728	+	CACTATTTATAATATAAAAGAGTGAAAATTACCCAAATGTT	chr15:101837709	-	CTTTTATATTATAAATAGTGTACCTACAAACTCAATAATATATATCTTTATGTGAACACATATACT	2	76	0	0	0	44	chr15:101837709	-		chr15:101837728	+		0	0	3	35	21	32.6667	short SC cluster
chr15	101901540	chr15	101901601		chr15:101901540	+	T*GGGGTGATGGATTATGTCTTACTCTTAGCACTGATAGAGACATATA	chr15:101901598	-	CCCTGCCTTTATGTTTCTGTAGGAGTGTAAGGTGGGAGAGTGGGTAGGACATCCACCA	2	88	0	0	0	44	chr15:101901601	-	TGCCTTTATGTTTCTGTAGGAGTGTAAGGTGGGAGAGTGGGTAGGA	chr15:101901544	+	GGGTGGGGTGATGGATTATGTCTTACTCTTAGCACTGATAGAGACATATAAACTC	1	46	0	0	0	44	unequal distances of realigned breakpoint to anchor breakpoint: 3 v 4
chr17	40928701	chr15	20726225	translocation	chr17:40928701	+	A*CAAATAAAAAAAAAAAAAAACAGGCG	chr15:20726225	-	TTTTTTTTTTTTTTTTTTTTTTTGAGATGGAGTCTTGCTCTATCGTCCAGGCTGGAGTGCAGTGTCACGATCTT	1	26	0	0	0	22	chr15:20726225	-		chr17:40928701	+		0	0	2	23	22	38	short SC cluster
chr16	619826	chr16	619833		chr16:619826	-	GGCCCGGAGGCAGGCTCGGGAGGTCCGGGC	chr16:619840	+	GCCTGCCTCCGGGCCGCCAGCCCCGCGTCAGCTCGGTTTCCTCACCTGAGAAACTGACTGGACCTGGCCTT	1	30	1	24	24	44	chr16:619833	+	TCCGGGCCGCCAGCCCCGCGTCAGCTC	chr16:619819	-	GGCAGGCGGCCCGGAGGCAGGCTCGGGAGGTCCGGGCCTGGGGACTGGGCGGGCACGCTGCGCCGCGGAACGCT	1	27	0	0	0	44	Micro-homology: 7bp homology found! (GCCTGCC)
chr16	1339821	chr16	1339969		chr16:1339821	+	TCATGTTTTCTTGCCCCGACCCCAGCACCTCAGGGCAGCGGAAGGTCCAGATCGGAAGAGCACACGTC	chr16:1339966	-	CCCCAGCACCAGTGTCCCCAGAACATCAGGATG	1	68	0	0	0	36	chr16:1339969	-	CAGCACCAGTGTCCCCAGAACATCAGGATGNNNNNGGANGNGNNTNNNGT	chr16:1339824	+	GGGTCATGTTTTCTTGCCCCGACCCCAGCACCTCAGGGCAGCGGAAGGTCCAG	2	98	0	0	0	33	Micro-homology: 3bp homology found! (CCC)
chr16	1759205	chr16	1759278		chr16:1759205	+	TAATGACCGGCAAGAAGATGGGAACAG	chr16:1759278	-	GGGTCTCCCGAGAGACTGACCCAAGCCGTGGAGTCTGCAGACCCCAGCCTGAGTGTCAGCCCGGCCCTCAGGAG	1	27	0	0	0	44	chr16:1759278	-		chr16:1759205	+		0	0	2	15	9	31	short SC cluster
chr16	5494094	chr16	5494096		chr16:5494094	+	TATTAACGTCAGTGTT*TTTGCCAATAATGCTCTGCTCAAACA	chr16:5494096	-	GTGACACTGAGGCATTTGAAACTCCATCAAAAATTATAATCTCAAAATAAGAGGCTGGA	1	26	2	12	7	22	chr16:5494096	-	AACACTGACGTTAATA*GTGACACTGAGGCATTTGAAACTCCA	chr16:5494094	+	TTTGCCAATAATGCTCTGCTCAAACAGAACCATTCATTAGTGCTAAAACCAATTTACTG	1	26	0	0	0	22	Inserted sequence: TATTAACGTCAGTGTT
chr16	8327392	chr16	8327404		chr16:8327392	-	GCACAAAATAGAGTATCAGGCAAAT	chr16:8327404	+	CTCTATTTTGTGCCCTTGCTAAATCTTCATCTCATCCCCATGAAGTAGACATTTTGGTCCTCCATTTAAAAGTGAG	1	25	0	0	0	44	chr16:8327404	+		chr16:8327392	-		0	0	2	15	9	44	short SC cluster
chr16	8739845	chr16	8739883		chr16:8739845	-	CCTGCTCCGTGGCTGATGTGTTGTCTAACTACTCTCCTT	chr16:8739884	+	CAAGGAGAGTAGTTAGACAACACGTCAGCCACGGAGCAGGC	1	39	1	20	20	42	chr16:8739883	+	AAGGAGAGTAGTTAGACAACACGTCAGCCACGGAG	chr16:8739844	-	GCCTGCTCCGTGGCTGATGTGTTGTCTAACTACTCTCCTTGGTGAATCACTTTCCTTAATGAAATT	1	35	1	21	21	44	Micro-homology: 1bp homology found! (C)
chr16	10549840	chr16	10549849		chr16:10549840	-	A*TTTTTTTATTTTTTGGAGTCAAAGTCTGGCTCTGT	chr16:10549852	+	AAAAATAAAAAAAGAAATAAAATCTCATAAGTCAAACAAAATCCAAATTCATAGTTTACAAGTTGTTTTCC	3	94	2	29	18	42.3333	chr16:10549849	+	AATAAAAAAAGAAATAAAATCTCAT	chr16:10549836	-	TTTATTTTTTTATTTTTTGGAGTCAAAGTCTGGCTCTGTTGCCCAGGCTGGAGTGCAGTGACACAATCTCGGCTCA	1	25	0	0	0	44	unequal distances of realigned breakpoint to anchor breakpoint: 3 v 4
chr16	13739443	chr16	13739444		chr16:13739443	-	TGCCTGACTTCAAACTCCAGAT*TCCAGTCATCATTCAATGCTGCATAATAAA	chr16:13739444	+	GACTTGAATGTAAAGCCCAGCTGCAACACATATTAGCTGTGTGTCCTTG	1	30	0	0	0	22	chr16:13739444	+	ATCTGGAGTTTGAAGTCAGGCA*GACTTGAATGTAAAGCCCAGCTGCAACA	chr16:13739443	-	TCCAGTCATCATTCAATGCTGCATAATAAAAGAAAAATTCCATTGAGCAAG	1	28	2	8	6	22	Inserted sequence: TGCCTGACTTCAAACTCCAGAT
chr16	16663038	chr16	18237177		chr16:16663038	+	TAAGGGTCTTATTCTGAATACAACAGGTAGCTGCTGGATAGTCATA	chr16:18237181	+	TTGTATTCAGAATAAGACCCTTATAAAACCACTTGCTGTAGTCTACAAAGGCCCTGCCCTCCTCTCCTCCCTTA	2	73	0	0	0	35	chr16:18237177	+	TGT*ATTCAGAATAAGACCCTTATAAAACCACTTGCTGTAGTCTACA	chr16:16663039	+	ATAAGGGTCTTATTCTGAATACAACAGGTAGCTGCTGGATAGTCATAAGCTGTGG	1	43	1	6	6	11	unequal distances of realigned breakpoint to anchor breakpoint: 4 v 1
chr16	22637255	chr16	22637278		chr16:22637255	-	A*GACTTGGATAGAACTTACTGCATCGGTTCTCTTGGGTCTGGAC	chr16:22637278	+	GATGCAGTAAGTTCTATCCAAGTCCATGTCTGAAGGCAAAATAAGACTGATGTCTCAGCTCAAAGACA	3	113	1	16	16	44	chr16:22637278	+		chr16:22637255	-		0	0	3	24	20	43.3333	short SC cluster
chr16	22908973	chr16	22909252		chr16:22908973	+	T*ATGCTTATTTTAATGTATTTTAGAAA	chr16:22909252	-	TAACTGTAAAAAATGTAAATTTCATCCGTGAATCACTTGTGAGCCACAAAGACGATAAGTAAACACACTTTGGG	1	26	0	0	0	42	chr16:22909252	-	A*TAACTGTAAAAAATGTAAATTTCATCCGTGAATCACTTGTGAGGCACAAAG	chr16:22908973	+	ATGCTTATTTTAATGTATTTTAGAAAATTGGAACCAGGTCATCACTTTT	1	51	1	14	14	44	Inserted sequence: T
chr16	23269669	chr16	23269689		chr16:23269669	-	TAGTCTTGTTCAGGACGCAAGGTGCAATAGCAGCAG	chr16:23269691	+	ACCTTGCGTCCTGAACAAGACTAACTCATGTGCAATTGTCTCCCCTTCAAGACATCAGGACCGGG	1	36	1	1	1	44	chr16:23269689	+	CTTGCGTCCTGAACAAGACTAACTCATGTGCAATTG	chr16:23269667	-	GTTAGTCTTGTTCAGGACGCAAGGTGCAATAGCAGCAGCAGGTAGGAACTCAGAGAGGAAGTGCC	1	36	0	0	0	44	Micro-homology: 2bp homology found! (AC)
chr16	24194214	chr16	24194195		chr16:24194214	+	CACACACACACACACACACAAGAAACAATGTGGGATGCCCCAGCA	chr16:24194195	-	TGTGTGTGTGTGTGTGTGTGTGTGTGTGTTTGAGACAGGGTCTCACTCTGTCTACT	1	45	0	0	0	38	chr16:24194195	-		chr16:24194214	+		0	0	2	14	12	27.5	short SC cluster
chr16	25340109	chr16	25343130		chr16:25340109	+	TGCTGTTCATTAGACAGGGAGCATCTTAGCTCCCAGTTCCAAACTCTGTAAGGTCTGGCTCTACTTCGGTTG	chr16:25343128	-	GGCTCATGCCTGTAATCCCAGCACTTTGGGAGGCTGAGG	2	134	0	0	0	44	chr16:25343130	-	CTCATGCCTGTAATCCCAGCACTTTGGGAGGCTGAGGCAGGAGCATTGCTTGAGCCTAGGGGTTCGA	chr16:25340111	+	CCTGCTGTTCATTAGACAGGGAGCATCTTAGCTCCCAGTTCCAAACTCTGTA	2	116	0	0	0	34	Micro-homology: 2bp homology found! (GG)
chr16	26246442	chr16	26326786		chr16:26246442	-	GAA*ATCCAATAAAAAACCGGTAAACATATTTGAACATTCATTAATCAAAGAAAATATAAAAATTGCATAT	chr16:26326786	+	CACAAGCATCTGGATAGGGTTCCATGGCGCT	1	67	1	7	7	44	chr16:26326786	+	TTC*CACAAGCATCTGGATAGGGTTCCATGGCTCTCCCACATGTAGAGGTC	chr16:26246442	-	ATCCAATAAAAAACCGGTAAACATATTTGAACATTCATTAATCAAAGAAAA	1	47	0	0	0	42	Inserted sequence: GAA
chr16	46399463	chr16	46413169		chr16:46399463	-	ATGAT*GTTTCCATTCGTGTCCATTCCATTTTTCCATTCTATTCCATTTGAAGATGATTCCATTC	chr16:46413169	+	CGAATGGAAACCTGTGGAACCATAGAATGAACACGAA	1	59	23	273	24	25	chr16:46413169	+		chr16:46399463	-		0	0	6	63	17	11	short SC cluster
chr16	46405865	chr16	46405122		chr16:46405865	-	C*GATTCCTTTTGATTCCATTCAATGATGATGGCATTCGATTCCTTTCAATCATTCCCTTTGATTCC	chr16:46405122	+	TCGAATGGAATCGAATGGAATCATCGAATGGAATT	1	65	56	67	2	11	chr16:46405122	+		chr16:46405865	-		0	0	10	68	21	11	short SC cluster
chr16	46419749	chr16	46409749		chr16:46419749	+	CTTGATTTGATCT*TTCTATTTGAGTCCATTCGGTTATTTTATTAGACTACATTC	chr16:46409749	+	TCGAATGGAATCATCATCGAATGGAATCCAATGGAATCATCGAA	1	41	5	6	2	11	chr16:46409749	+		chr16:46419749	+		0	0	31	91	7	11.4194	short SC cluster
chr16	46427600	chr16	46426756		chr16:46427600	-	G*GAGAATGGATTCAGATGGAATCATCATCAAATGGAATCGAATAGAAGGATTGAAT	chr16:46426756	+	GATTCCATTCGATTTCATTCGATGCTTCTATTTGATTTCATTCGA	1	55	2	2	1	38	chr16:46426756	+		chr16:46427600	-		0	0	22	38	5	18.1818	short SC cluster
chr16	50385736	chr16	50385772		chr16:50385736	+	AGTGAT*ACCGAAGTATCCTTGTATATATGTATGTTAGTATATATG	chr16:50385772	-	GTGTAATAATCAAATCAGGGTAATTAGCATNTTTATCACCCCAAACACTTGTTATTTCTTTAGAATAAGA	2	64	3	56	23	32	chr16:50385772	-	ATCACT*GTGTAATAATCAAATCAGGGTAATTAGCATATTTATCACCCCAAACACTT	chr16:50385736	+	ACCGAAGTATCCTTGTATATATGTATGTTAGTATATATGTGTCGA	1	50	1	11	11	37	Inserted sequence: AGTGAT
chr16	55258724	chr16	55258769		chr16:55258724	+	TGAATGTTTGCAAACCTCTTTCTGTCTCCAAATC	chr16:55258765	-	AATCCTAGCACTTCAGGAGGCCGAGGCAAGAGGATCTCTTGAGGCCAGGAGTTCAAAACCAGCCTGG	1	34	1	19	19	44	chr16:55258769	-	CTAGCACTTCAGGAGGCCGAGGCAAGA	chr16:55258728	+	GATTTGAATGTTTGCAAACCTCTTTCTGTCTCCAAATCCTTCTCCCACACCCTTTGGAGCTTCATTTCAGCACG	1	27	0	0	0	39	Micro-homology: 4bp homology found! (AATC)
chr16	56056624	chr16	56056642		chr16:56056624	-	GAGAGTGCAGATCCCAAGCAAAGGAACTGCATC	chr16:56056652	+	CAGTTCCTTCGCTTGGTATCTGCACTCTCCAGTTCCTTCATCCCTCCCCTCTGATCCCAGATGAAGCC	1	33	0	0	0	41	chr16:56056642	+	GCTTGGTATCTGCACTCTCCAGTTCCTTCATCCC	chr16:56056614	-	GAAGGAACTGGAGAGTGCAGATCCCAAGCAAAGGAACTGCATCAACCACTGTGGAGACCATTCCATC	1	34	0	0	0	44	Micro-homology: 10bp homology found! (CAGTTCCTTC)
chr16	56617021	chr16	56617363		chr16:56617021	+	ATAGCTGTCGCTCNCCTATGACATCCTTGCCCCACTTACACCAGGGTTTGAGTAGGGA	chr16:56617356	-	CTGGGCTAGGGATGCGGGGGTAAAGGAATTTACCAAGACAGTTGTAGATAAA	2	107	0	0	0	44	chr16:56617363	-	AGGGATGCGGGGGTAAAGGAATTTANNAAGACAGTTGTAGATAAAGGAAGGCAGATTTATTAAAGAAAGTA	chr16:56617028	+	AGCCCAGATAGCTGTCGCTCACCTATGACATCCTTGCCCCACTTACACCAGGGTTTGAGTAGGGATCCTGAGAT	3	123	1	25	25	38.3333	Micro-homology: 7bp homology found! (CTGGGCT)
chr16	57106622	chr16	57106625		chr16:57106622	-	TACACAGTGGCTAT*AAAAAGTTCCATCTTTCTAGAAATATGTAACAA	chr16:57106625	+	TTTTTGGTCATCAGAAAAAGTTAAGAGATGAAAAGCAGAAGATATTCTGTTAAA	1	33	1	8	8	24	chr16:57106625	+	ATAGCCACTGTGTA*TTTTTGGTCATCAGAAAAAGTTAAGAG	chr16:57106622	-	AAAAAGTTCCATCTTTCTAGAAATATGTAACAAATAACATGAAATGCCCTGGGGATGACA	1	27	1	20	20	22	Inserted sequence: TACACAGTGGCTAT
chr16	63149655	chr16	63149690		chr16:63149655	-	CCAGGGTTAGTAACAGGGGAGAAGATGTT	chr16:63149691	+	GTTACAGAAACATCTTCTCCCCTGTTACTAACCCTGGGAAACCTCACATTCCCTCATTGATTTCCCTCAAAC	1	29	2	20	10	44	chr16:63149690	+	TTACAGAAACATCTTCTCCCCTGTTACTAACCCTGGGAAACC	chr16:63149654	-	CCCAGGGTTAGTAACAGGGGAGAAGATGTTTCTGTAACTTGAGGGTAAAAGAGGTCATG	1	42	0	0	0	44	Micro-homology: 1bp homology found! (G)
chr16	64813852	chr16	64813897		chr16:64813852	-	CTCATTTTCTAACTGCTGCCAATAAGGTTTGGTCTGAAAAGTGGGTGGA	chr16:64813897	+	ACCCACTTTTCAGACCAAACCTTATTGGCAGCAGTTAGAAAATGAGGTAAGG	1	49	0	0	0	44	chr16:64813897	+	ACCCACTTTTCAGACCAAACCTTATTGGCAGCAGTTAGA	chr16:64813852	-	CTCATTTTCTAACTGCTGCCAATAAGGTTTGGTCTGAAAAGTGGGTGGAGTGAAATCAAGAATGACATGGGT	3	104	1	15	15	44	Blunt-end joining
chr16	67617956	chr16	67617961		chr16:67617956	-	CCTCACTGTGTGCAGTCGTTTAAAAATGTAG	chr16:67617970	+	CTGCACACAGTGAGGCTGCACACAAGCATGAAGCAAAGAGTGGTTCTCTGGCTTTGCAGTCCCCTTGTCT	2	60	1	29	29	43	chr16:67617961	+	GTGAGGCTGCACACAAGCATGAAGCAAAGAGTGGTT	chr16:67617947	-	TGTGTGCAGCCTCACTATGTGCAGTCGTTTAAAAATGTCTGCCTTCAGCTGGGCGCAGTGGCTCA	1	36	1	18	18	44	Micro-homology: 9bp homology found! (CTGCACACA)
chr16	73787893	chr16	73787899		chr16:73787893	-	GTGTGTGTGTGTGTAAAATCTGATTCA	chr16:73787906	+	ACACACACACACACACACACATTGATTCTTACTATTTTTCTCATTACTATTTGCAGCAGTTATAGTCTATAAAG	1	27	0	0	0	44	chr16:73787899	+	CACACACACACACATTGATTCTTACTATTTTTCT	chr16:73787886	-	TGTGTGTGTGTGTGTGTGTGTAAAATCTGATTCAATTTTATACTTTCTTGGACTGCCTCCCAAATGT	1	34	1	23	23	44	Micro-homology: 7bp homology found! (ACACACA)
chr16	74700724	chr16	74700741		chr16:74700724	-	AAGACTCGGTAGTTACCTCCGCCGCACTCCGAATGCA	chr16:74700747	+	CGGCGGATGTAACTTCCGAGTCTTCGGCGGGCTCGCGAGCCCGGCCGCGGCCTGCTGGTTTCAG	1	37	0	0	0	42	chr16:74700741	+	AGGTAACTACCGAGTCTTCGGCGGGCTCGCGAGCCCGGCCGCG	chr16:74700718	-	CCGCCGAAGACTCGGTAGTTACCTCCGCCGCACTCCGAATGCACCTACGCCAACTGCC	1	43	2	23	14	44	Micro-homology: 6bp homology found! (CGGCGG)
chr16	75227921	chr16	75227934		chr16:75227921	-	ACAGGCAGAGTCCAGGCATCTGAAG	chr16:75227936	+	CCTGGACTCTGCCTGTCCAAACCTCCATCTGCTGCCCATTCTTCTCACTCGCAGTGATGGCTTTAGCAATCTGCAG	1	25	1	16	16	44	chr16:75227934	+	TGGACTCTGCCTGTCCAAACCTCCATCTGCTG	chr16:75227919	-	GGACAGGCAGAGTCCAGGCATCTGAAGGGCACAGGGAGGACAGCAGTGGTGAAAATCAAGCCAGACTTT	1	32	0	0	0	44	Micro-homology: 2bp homology found! (CC)
chr16	85040643	chr16	85040661		chr16:85040643	-	AGATGCTGAACCAAAATAAGGCATTGTCTGGGCCCCATAC	chr16:85040661	+	TTATTTTGGTTCAGCATCTTACGGTTTTGAAAACACCGTGTTCTTCTACGGTGTCTTATAGGTAGTGGGTGCTTG	2	66	1	5	5	44	chr16:85040661	+		chr16:85040643	-		0	0	3	40	22	35.3333	short SC cluster
chr16	86410431	chr16	86411553		chr16:86410431	+	TAA*AGCTGCTATGAGCTTTATAGCTTCAGGGGAAACAATTCT	chr16:86411553	-	TAAGGATGCAAAACAGGGCCGAGGCCTTGTGAACTGTGGCCCAGGGACTCTGTGCAATT	1	39	1	20	20	44	chr16:86411553	-	TTA*TAAGGATGCAAAACAGGGCCGAGGCCTTGTGAACTGTGGCCCAGGGACTCTGTGCAATTG	chr16:86410431	+	AGCTGCTATGAGCTTTATAGCTTCAGGGGAAACAATTC	1	60	0	0	0	44	Inserted sequence: TAA
chr16	87395680	chr16	87395705		chr16:87395680	-	GAGAAGAGTGAGTCACTTGAAGATCTCCCACAGAGCCCAGGAA	chr16:87395705	+	AGATCTTCAAGTGACTCACTCTTCTCATTCCTGTTTTCTTCTCCAAAGAACTAAAATG	1	43	1	22	22	44	chr16:87395705	+		chr16:87395680	-		0	0	2	32	20	26	short SC cluster
chr16	88798336	chr16	88798360		chr16:88798336	-	CGGGGTGTGGGGATGCACTGAGTCTGGGGGAGGGCGG	chr16:88798370	+	CCCTCCCCCCAGACTCAGTGCATCCCCACACCCCGCCCTCCCCC	1	37	0	0	0	28	chr16:88798360	+	AGACTCAGTGCATCCCCACACCCCACC	chr16:88798326	-	GGGGGGAGGGCGGGGTGTGGGGATGCACTGAGTCTGGGGGGGGGG	1	27	0	0	0	22	Micro-homology: 10bp homology found! (CCCTCCCCCC)
chr16	33992439	chr2	222851753	translocation	chr16:33992439	+	TTTTCTTTTGATTGAGAAGTTTTGAAACACTCTTTTTGTAGAATCTGCAAGAGGATATTTGGAA	chr2:222851753	+	GTTCACTTTCTGTCTCATTGATCTGTCTAATGTTGAC	1	64	0	0	0	14	chr2:222851753	+		chr16:33992439	+		0	0	3	26	13	17.6667	short SC cluster
chr16	32503561	chr7	61848991	translocation	chr16:32503561	+	CAAATATACATTCACAGAAATGGACAAAAACA	chr7:61848994	+	GGAATAACCCCGGATGATAATTAGAAGGAACCTATCTGAGAAACTGCTTTGTGATGGATGTGGGCATTC	1	32	1	12	12	34	chr7:61848991	+	ATAACCCCGGATGATAATTAGAAGGAACCTATCTGAGAAACTGCTTTGTGATGGATGTGGGCATTCATCT	chr16:32503564	+	TCCCAAATATACATTCACAGAAATGGACAAA	1	70	0	0	0	25	Micro-homology: 3bp homology found! (GGA)
chr7	61794599	chr16	46393649	translocation	chr7:61794599	-	G*TCATCGAATGGAAACCTGTGGAACCANAGAATNAA	chr16:46393649	-	GTTTCCGTTCGTGTCCATTCCATTATTCCATTCTATTTCATTTGATGATGATTCCATTCGATTCCATTCATTGG	3	95	8	60	23	25	chr16:46393649	-		chr7:61794599	-		0	0	25	247	25	11.96	short SC cluster
chr7	61794598	chr16	46413159	translocation	chr7:61794598	-	ATCATCGAATGGAAACCTGTGGAACCATAGAATGAACAC	chr16:46413159	-	GTTTCCATTCGTGTCCATTCCATTATTCCATTCTATTCCATTTGAAGATGATTCCATTCGATTCCATTCATTGGT	12	403	15	174	19	18.5833	chr16:46413159	-		chr7:61794598	-		0	0	11	32	6	11.5455	short SC cluster
chr7	61794599	chr16	46424127	translocation	chr7:61794599	-	G*TCATCGAATGGAAACCTGTGGAACCATAGAATGAACA	chr16:46424127	+	GTTTCCGTTCGTGTCCATTCCATTATTCCATTCTATTTCATTTGATGATGATTCCATTCGATTCCATTCA	3	100	6	87	22	11.3333	chr16:46424127	+		chr7:61794599	-		0	0	25	247	25	11.96	short SC cluster
chr7	61794599	chr16	46399463	translocation	chr7:61794599	-	G*TCATCGAATGGAAACCTGTGGAACCATAGAATGAACA	chr16:46399463	-	GTTTCCGTTCGTGTCCATTCCATTATTCCATTCTATTTCATTTGATGATGATTCCATTCGATT	1	37	5	56	17	11	chr16:46399463	-		chr7:61794599	-		0	0	25	247	25	11.96	short SC cluster
chr7	61794599	chr16	46405569	translocation	chr7:61794599	-	G*TCATCGAATGGAAACCTGTGGAACCATAGAATGAACA	chr16:46405569	-	GTTTCCGTTCGTGTCCATTCCATTATTCCATTCTATTTCATTTGATGATGATTCCATTCGATTCCATTCATTGGTG	10	294	22	197	24	24.6	chr16:46405569	-		chr7:61794599	-		0	0	25	247	25	11.96	short SC cluster
chr17	1517768	chr17	1517768		chr17:1517768	+	AGTGAAGTAGCTTC*CTTAGGCCTCCTGCTCGCTGCTGTT	chr17:1517768	-	GAAACCAAAAATACAGGTTCCTGAAAATCAGTAGATGAGCCTGGCTAAGATTTTGGTGAAAC	1	25	1	17	17	22	chr17:1517768	-		chr17:1517768	+		0	0	2	47	29	17.5	short SC cluster
chr17	2623065	chr17	2623164		chr17:2623065	-	GCAAGCAAAG*CCAGAAGGAAGAGATGGGTCCTTCCACCTG	chr17:2623164	+	AAAAAACGGCTTTGCTTGCAACCCTCCTGAAGGAAGGACCCATCTCTTCCTTCCTCCTAAA	1	30	1	10	10	24	chr17:2623164	+	CTTTGCTTGC*AAAAAATGGCTTTGCTTGCAACCCTCCTGAAGGAAGGAC	chr17:2623065	-	CCAGAAGGAAGAGATGGGTCCTTCCATCTGGGTCCTTCCTTTAGGAGGAAGG	1	39	1	3	3	28	Inserted sequence: GCAAGCAAAG
chr17	6069767	chr17	6069792		chr17:6069767	+	ACATCCCATGAATAAGTAATTGTGTTTAT	chr17:6069792	-	CTTTTCAGTTCTCAGAATCACATTGGATGCCACCACCCTCATTGCCTGCTCTACTCTGATTTCCATTCAGTA	1	29	0	0	0	44	chr17:6069792	-	CTTTTCAGTTCTCAGAATCACATTGGATGCC	chr17:6069767	+	ACATCCCATGAATAAGTAATTGTGTTTATTTATGAGTGAAATCAACACATTCCTTTCTGTTTTAATTTTT	1	31	0	0	0	44	Blunt-end joining
chr17	6853259	chr17	6853280		chr17:6853259	+	TTTCTCCAAGCATATATATATGGAGTTGG	chr17:6853280	-	GTGGCCAACGTTAAAACTGGTGAATCTAAGTGAAGCGTCTATAGGCATTCATGGTACTGTTCTTACAACTAT	1	29	2	20	12	44	chr17:6853280	-		chr17:6853259	+		0	0	3	60	23	40	short SC cluster
chr17	6931766	chr17	6931807		chr17:6931766	-	TGGATGTGGGGGATTCTGTATCTGGATTCCGTATCACTCC	chr17:6931817	+	CAGCCTCCAGTTGGAGTGATACGGAATCCAGATACAGAATCCCCCACACCCACAGCCTCCA	1	40	4	52	24	44	chr17:6931807	+	TTGGAGTGATACGGAATCCAGATACAGAATCCCCCA	chr17:6931756	-	CTGGAGGCTGTGGATGTGGGGGATTCTGTATCTGGATTCCGTATCACTCCAAGTGGAGGCTGGCA	1	36	0	0	0	44	Micro-homology: 10bp homology found! (CAGCCTCCAG)
chr17	8173957	chr17	8173977		chr17:8173957	-	GGATAGAGGTCCCTTCCTCATGACTGTTCTGTTGTACACCTCAAGTC	chr17:8173983	+	ACAGTCATGAGGAAGGGACCTCTATCCACAGTCCTGTGAGCAAAGGAAGCAACA	1	47	0	0	0	44	chr17:8173977	+	ATGAGGAAGGGACCTCTATCCACAGTCCTGTGA	chr17:8173951	-	GACTGTGGATAGAGGTCCCTTCCTCATGACTGTTCTGTTGTACACCTCAAGTCAGTTGGCTCCCTAGAATGTT	2	61	0	0	0	44	Micro-homology: 6bp homology found! (ACAGTC)
chr17	8808528	chr17	8808616		chr17:8808528	-	ATGGTCTTCAGTGTTA*TGTTACGGATAATGGTCTTCAATGCCTAAACC	chr17:8808616	+	TGAATCCGCCCTCAAAAAATAAACATTTACCTGTAATGAGGCTATTTAAGTAA	1	32	1	2	2	22	chr17:8808616	+	TAACACTGAAGACCAT*TGAATCCGCCCTCAAAAAATAAACATTTACCTGTAATGAGGCTATTTAAGTAAAGGT	chr17:8808528	-	TGTTACGGATAATGGTCTTCAATGCCTA	1	57	0	0	0	36	Inserted sequence: ATGGTCTTCAGTGTTA
chr17	8884805	chr17	8884805		chr17:8884805	-	AGCCCTCAAAAGATAAAGTGTAGTAAAGCTAT*AGATTTCATCAAAAACAATTAAACTGG	chr17:8884805	+	TTTTGTTTGTTTGTTTGTTTTGTTTTGAGACAGATTCTCACT	1	27	1	1	1	22	chr17:8884805	+		chr17:8884805	-		0	0	2	31	17	44	short SC cluster
chr17	9902020	chr17	9902040		chr17:9902020	-	GGAAGGGAAGGGAAGGAAAAGAAGTAGCATCAGACATCA	chr17:9902040	+	CTTTTCCTTCCCTTCCCTTCCCTTTTCCTTTTCCTTTTCCTTTTCTGTCTTTCTGTCTTTGT	1	39	0	0	0	44	chr17:9902040	+		chr17:9902020	-		0	0	2	32	16	14.5	short SC cluster
chr17	11411667	chr17	11412315		chr17:11411667	+	TTCTTTCTTTATGGACCTGTGT*TTCTGTCTTCTGCCGTGTGAGGTGTAGCCCTCACCAGACACCAGATG	chr17:11412315	-	GTATCTGAGTGACATAATAGCACCAGCTGATT	1	47	0	0	0	24	chr17:11412315	-	ACACAGGTCCATAAAGAAAGAA*GTATCTGAGTGACATAATAGCACCAGCTGATTATAAAATCAGCTG	chr17:11411667	+	TTCTGTCTTCTGCCATGTGAGGTGTAGCCCTCAC	1	45	0	0	0	24	Inserted sequence: TTCTTTCTTTATGGACCTGTGT
chr17	14189910	chr17	14191561		chr17:14189910	+	ACCACAAGGTTATTCTTTTTCTCTAGCAGCTAAACAAGCACTGGCCTCGAGATAAACA	chr17:14191556	-	ATTTAAGTATAACACAAACAAAACATTGTGAATTTTTTGTTTGTT	2	114	1	18	18	34.5	chr17:14191561	-	AGTATAACACAAACAAAACATTGTGAATTTTTTGTTTGTTTGTCTGTTTTTGAGACAGA	chr17:14189915	+	TAAATACCACAAGGTTATTCTTTTTCTCTAGCAGCTAAACAAGCACTGGCCTCGAGATAAACAATATTAAAA	2	88	0	0	0	42	Micro-homology: 5bp homology found! (ATTTA)
chr17	14560874	chr17	14560909		chr17:14560874	-	TA*GGGATGGAATCAGGTCAGAGCCACATCAGGATCTGTAGTC	chr17:14560909	+	ACAGATCCTGAAGTGGCTCTGACCTGATTCCATCCCCACTATATTGCCAGTCTGGTATGAACCCTGCCCTCACAGG	2	63	0	0	0	31.5	chr17:14560909	+	TA*ACAGNTCCTGAAGTGGCTCTGACCTGATTCCATCCCCACTA	chr17:14560874	-	GGGATGGAATCAGGTCAGAGCCACATCAGGATCTGTAGTCAGGTCTGTGGCAAGCAGGCTTGTTACCAGAGGC	2	67	0	0	0	33	Inserted sequence: TA
chr17	20147995	chr17	20148032		chr17:20147995	+	TTTTCAAATTAATCTAGCTACTACTC	chr17:20148031	-	TTTAAACTTCCACCGACCNTATTGAAATATACTTCCAGAAACATTCTGTTTGAACTATTATCATAAATTAGTCATC	1	26	0	0	0	44	chr17:20148032	-	TTAAACTTCCACCGACCTTATTGAAATATACTTCCAGAAACATTCT	chr17:20147996	+	ATTTTCAAATTAATCTAGCTACTACTCATAAGCTTCTCCAGTTGAATTTGTCTTT	1	46	0	0	0	44	Micro-homology: 1bp homology found! (T)
chr17	21556714	chr17	21558071		chr17:21556714	+	GCT*GGTTCCAGCCCAGACGCAGGGGTCAGCGAGGGGTGATGTGACAGTGAGCACAG	chr17:21558069	-	CACGCTCCAAGTGGACACCCAGGCCCCATGGTGATACCCAGGTTC	1	53	0	0	0	42	chr17:21558071	-	CGCTCCAAGTGGACACCCAGGCCCCATGGTGATACCCAGG	chr17:21556719	+	TGGCGGGTTCCAGCCCAGACGCAGGGGTCAGCGAGGGGTGATGTGACAGTGAGCACAGACC	1	40	0	0	0	31	unequal distances of realigned breakpoint to anchor breakpoint: 2 v 5
chr17	25406405	chr17	25471927		chr17:25406405	-	CCTAAATTTAGACAAGGCTGTCAAACT	chr17:25471927	+	TCTACGAGAATTATTAAACCCATCAGTTGCTCTTAGAATATTCCCAACTAAGTATTTTCTTTAAACATGATTGC	1	27	0	0	0	44	chr17:25471927	+		chr17:25406405	-		0	0	3	29	15	36.3333	short SC cluster
chr17	27920914	chr17	27920914		chr17:27920914	+	GCGGGCAGGGCCCGCTCCC*ATCACCCTTTCCCGGTCAACAAGCACAAA	chr17:27920914	-	TCCCCTCCGGCCGGGACGGGCGGGACCACACGTGTTTCGGACTCACCTAGATG	1	29	1	4	4	22	chr17:27920914	-	GGGAGCGGGCCCTGCCCGC*TCCCCTCCGGCCGGGACGGGCGGGACCACA	chr17:27920914	+	ATCACCCTTTCCCGGTCAACAAGCACAAAAGCCGCGGCCGCAAACAAAGACG	2	60	0	0	0	22	Inserted sequence: GCGGGCAGGGCCCGCTCCC
chr17	28209545	chr17	28209629		chr17:28209545	+	CCTGCCTAGGCCTCCCCCAAAGTGCTGGAATTA	chr17:28209626	-	TGGGCGCAGTGGCGGGCACCTCTAATCCCAGCTACTCAGGAGACTGAGGCAGGTGAATCGCTTGAACC	1	33	0	0	0	18	chr17:28209629	-	GCGCAGTGGCGGGCACCTCTAATCCCAGCTACTCAGGAGA	chr17:28209548	+	CCACCTGCCTAGGCCTCCCCCAAAGTGCTGGGATTACAGGTGTGAGCCACTGCGCCCGGCCAGAGCA	2	74	0	0	0	35.5	Micro-homology: 3bp homology found! (TGG)
chr17	29630138	chr17	29630205		chr17:29630138	-	TATGTTCTACTCTGAAAATCCCAGAACTATGAGTGGTTCTCCAAGA	chr17:29630205	+	TTAGAATAAAATGGTAGCCCAGTCTTGGAGAACCACTCATAGTTCTGGGATTTTC	1	46	0	0	0	44	chr17:29630205	+	TTAGAATAAAATGGTAGCCCAGTCTT	chr17:29630138	-	TATGTTCTACTCTGAAAATCCCAGAACTATGAGTGGTTCTCCAAGACTGGGCTACCATTTTATTCTAAGTGCTTG	1	26	0	0	0	44	Blunt-end joining
chr17	29659591	chr17	29659947		chr17:29659591	+	CATGATCTGTATGTTACTGTTAATCCA	chr17:29659942	-	TTTTTAAAAAAGAATATTTGTACAAAAAAAGAAAAAAGCCAGGCACCATGGCACATGCCTGTAATCCCACCTGC	1	27	0	0	0	44	chr17:29659947	-	AAAAAAGAATATTTGTACAAAAAAAGAAAAAAGCCAGGCACCATGGCACATGCCTGTAATCCCAC	chr17:29659596	+	AAAAACATGATCTGTATGTTACTGTTAATCCACTTT	1	65	0	0	0	40	Micro-homology: 5bp homology found! (TTTTT)
chr17	32615571	chr17	32615560		chr17:32615571	+	GCACCTAAACCTCTGGTCAAAGGTCACCTA	chr17:32615560	-	AGGTTTAGGTGCAGGTTTTACAGGTGTGGTGGAGCTTAAAGTGGGTCTTGTGCATGCACAAAGTGGAGAGGCTCT	2	56	0	0	0	44	chr17:32615560	-		chr17:32615571	+		0	0	2	39	22	43	short SC cluster
chr17	36350387	chr17	36406169		chr17:36350387	+	AAT*CTCCCTCCTGCCATCTTGTGAAGAAGGTGCCTGCTTCCCCTTCCCCTTCTG	chr17:36406169	+	GTGCAGTGGCACAATCTCGGCTCACTGCAACCTCTGCCTCCCGGGTTCAGGCAGTTCT	3	139	3	41	21	14	chr17:36406169	+	ATT*GTGCAGTGGCACAATCTCGGCTCACTGCAACCTCTGCCTCCCGGGTTCAGGCAGTTCTCCTGCCTCA	chr17:36350387	+	CTCCCTCCTGCCATCTTGTGAAGAAGGTGCC	1	67	4	68	21	17	Inserted sequence: AAT
chr17	36401343	chr17	45620170		chr17:36401343	+	AAC*AAGTTTTGTTTTAAGCAAGGTTATGAC	chr17:45620170	+	TTGTTTTAAACAAAACTTCAAATTCATTTCCAGACATTTGAATGTTCTAAATCTAAAATAACAAAAACACA	1	27	2	31	22	36	chr17:45620170	+	GTT*TTGTTTTAAACAAAACTTCAAATTCATTTCCAGACATTTGAATGTTC	chr17:36401343	+	AAGTTTTGTTTTAAGCAAGGTTATGACTAAATTGAAAAATGCACAAGAGGCCAGGCGTGGTGGCTGACGTCTGTA	6	207	3	31	15	25.6667	Inserted sequence: AAC
chr17	39589739	chr17	39589740		chr17:39589739	+	TCAGGGATAGACTTGACCTTCAGA*ACCTTTCAAAATCAGAGTATTCAATACTA	chr17:39589740	-	GATTTTATATTTCTCAGCTCAAGAGATGCCTTCAAGGGGAAGCTTTCT	1	29	2	25	16	22	chr17:39589740	-	TCTGAAGGTCAAGTCTATCCCTGA*GATTTTATATTTCTCAGCTCAAGAGATGCCTTCA	chr17:39589739	+	ACCTTTCAAAATCAGAGTATTCAATACTACTGGATTTTTTTTT	1	34	0	0	0	22	Inserted sequence: TCAGGGATAGACTTGACCTTCAGA
chr17	41379305	chr17	41401057		chr17:41379305	-	TGTGAGCCACTGTGCCCGGCTGGGAGCAAGACTGGAGCA	chr17:41401056	-	CTCTCTCTCTCCTGGAGAGAGGGAGATTCCCTTTCCGGGTCTGCTAAGTAACGGGTGCCTTC	1	39	1	22	22	40	chr17:41401057	-	TCTCTCTCTCCTGGAGAGAGGGAGATTCCCTTTCCGGGTCTGCTAAGTA	chr17:41379304	-	GTGTGAGCCACTGTGCCCGGCTGGGAGCAAGACTGGAGCAAGACTCCATCTC	1	49	1	18	18	42	Micro-homology: 1bp homology found! (C)
chr17	41382047	chr17	41382045		chr17:41382047	+	NCCCCCGTGGCCAGGCCCTTCTC*AAGTCAGGGTTCCTGCACATTCACAGTTACGGG	chr17:41382045	-	CTTAGGCCCCTGGGGAATGAGAGTTTGGTTCCCGGTACCCAGGGAAACCACC	6	167	20	296	25	22	chr17:41382045	-		chr17:41382047	+		0	0	24	304	27	31.625	short SC cluster
chr17	46691581	chr17	46691591		chr17:46691581	-	C*CCTGCCCGGCCTTGGGCCCTTCCGGCCCCC	chr17:46691591	+	GGCCTGGCAGGCCGGGGCGCATTTCCTCCAGCTTCTGGAAGACTTGCCGGCTCCGTTCCGATCGCCTGCC	1	30	0	0	0	24	chr17:46691591	+	G*GGCCTGGCAGGCCGGGGCGCATTTCCTC	chr17:46691581	-	CCTGCCCGGCCTTGGGCCCTTCCGGCCCCCTCCTGCCCTTGTCGGCCCCGAGGCGAGCTCACCTTGCGGGCG	1	28	0	0	0	44	Inserted sequence: C
chr17	46850412	chr17	46850445		chr17:46850412	-	AGGTATAATAATTGAAATAAAAAATTCA	chr17:46850453	+	TTAAGCCCATTCAGTGAATTTTTTATTTCAATTATTATACCTTTAAGCTCTATAGAAATACTACTCAGTTCTT	1	28	2	36	21	35	chr17:46850445	+	ATTCAGTGAATTTTTTATTTCAATTATTATACCTTTAAGCTCTA	chr17:46850404	-	GGGCTTAAAGGTATAATAATTGAAATAAAAAATTCACTGAATGGGCTTAATGGCAGA	1	44	1	11	11	37	Micro-homology: 8bp homology found! (TTAAGCCC)
chr17	52705176	chr17	52705228		chr17:52705176	+	TTTAGTGGTAATTCTAACCTACTATTTAATTTATTGAAATGCAC	chr17:52705227	-	AGTTATCATGCAGCAATCTCCCTTAGCAACCAGCTTCCTGATGTATCAACTCAGCATTA	2	86	0	0	0	44	chr17:52705228	-	GTTATCATGCAGCAATCTCCCTTAGCAAC	chr17:52705177	+	TTTTAGTGGTAATTCTAACCTACTATTTAATTTATTGAAATGCACAATTTCTTACTGTCTTTCGAATGCAGT	1	29	0	0	0	44	Micro-homology: 1bp homology found! (A)
chr17	56365668	chr17	56365653		chr17:56365668	+	ACCTAACAAGAAACAAGCAAGCCCTANATNGGNANANCNNCGTGTAGGG	chr17:56365653	-	TTGTTTCTTGTTAGGTTTGTTCCTAAGCACTTCCTTTTTGAAAAATGTAAATTTGGTCATT	3	114	1	25	25	36.6667	chr17:56365653	-		chr17:56365668	+		0	0	2	47	24	44	short SC cluster
chr17	61896724	chr17	61896720		chr17:61896724	+	GTCCCAG*CTTAATATGTACCAATTCATAGAC	chr17:61896720	-	TTAAGAATAGTGCCGCACACAGTGTAGGGACAGATAGGGAAGTGCTTATTAAAACTGTCAGAAAAGACAA	1	24	0	0	0	22	chr17:61896720	-		chr17:61896724	+		0	0	2	19	10	30	short SC cluster
chr17	65963838	chr17	65965751		chr17:65963838	+	CTCAGCCTCCTTAGCAGCTGGGATTACAAATGCCTGCCACCACAACTGGCTAATTTTTCTATTTTTGTAGAGACGTAT	chr17:65965751	-	AATTATTTTCTTGAAGACCTGGT	1	78	1	13	13	39	chr17:65965751	-	AATTATTTTCTTGAAGACCTGGTTTTCCTGTTTGTTTTTGTTTTTTTTAATA	chr17:65963838	+	CTCAGCCTCCTTAGCAGCTGGGATTACAAATGCCTGCCACCACAACTGG	1	52	1	3	3	40	Blunt-end joining
chr17	68887488	chr17	68887521		chr17:68887488	-	TTTTTGTTCTAAGATAAAATCCACA	chr17:68887521	+	AATTTTCAATGTGGATTTTATCTTAGAACAAAAAGTAAATTTTTATGGGTAATTTTTGAGCTGTAGAAATGTTTCA	1	25	2	14	8	44	chr17:68887521	+	AATTTTCAATGTGGATTTTATCTTAG	chr17:68887488	-	TTTTTGTTCTAAGATAAAATCCACATTGAAAATTAGTTCTTCCGGGAGTTGTAGCCTCTCTCACCAGATTTCAAA	1	26	0	0	0	44	Blunt-end joining
chr17	69828433	chr17	69828472		chr17:69828433	+	GTGTCTCCAGACATTGTCAAATGTCCTCTGGGGGGCAAAA	chr17:69828472	-	GCTATTGTAACTGGTGAGTAGAGAGCAAAGATGTTACTAAGCATCTNAACAAATGGCCCCAAATGTCAATGGTGCC	2	65	1	9	9	35	chr17:69828472	-		chr17:69828433	+		0	0	2	30	15	27.5	short SC cluster
chr17	70681463	chr17	70681587		chr17:70681463	-	TGAAAAGGTGCAACTGCAACTGAAATTGAGATCTGAAGAATTAAAGGGGGAGGGGCGGTT	chr17:70681589	+	AAAGATCCTGCCCATCGCTGGGCCTCGTTCTTGNTCTTTCCTCTGCACAGAAA	2	108	1	2	2	44	chr17:70681587	+	AGATCCTGCCCATCACTGGGCCTCGTTCTTGTTCTTTCCTCT	chr17:70681461	-	TTTGAAAAGGTGCAACTGCAACTGAAATTGAGATCTGAAGAATTAAAGGGGGAGGGGCG	1	42	1	15	15	42	Micro-homology: 2bp homology found! (AA)
chr17	71346330	chr17	71346349		chr17:71346330	-	GGGCACTGCTGGGCCTGGCCCCCCACCCACGCAGAGGG	chr17:71346357	+	GGGTGGGGGGCCAGGCCCAGCAGTGCCCGGGTGGGGAGAATGCTGGGGAAGGCCATAGAGCAG	1	38	0	0	0	42	chr17:71346349	+	GGCCAGGCCCAGCAGTGCCCAGGTGGGGAGAATG	chr17:71346322	-	CCCCACCCGGGCACTGCTGGGCCTGGCCCCCCACCCACGCAGAGGGCCCAGTACCTGGTGTACAGGC	1	34	0	0	0	44	Micro-homology: 8bp homology found! (GGGTGGGG)
chr17	74719000	chr17	74719003		chr17:74719000	-	GACAATAGGTAACTACTG*CAAACAAAGAAAAGTTGTATCTTTACATACAATTT	chr17:74719003	+	TTTGTGTATGTGTAGCGGCTTGTTTGTGTTTCTGTAAATTGGGGTTTA	1	35	0	0	0	24	chr17:74719003	+	CAGTAGTTACCTATTGTC*TTTGTGTATGTGTAGCGGCTTGTTTGTGT	chr17:74719000	-	CAAACAAAGAAAAGTTGTATCTTTACATACAATTTTTTTTTTTTTTTTNAANNGGGT	2	55	0	0	0	22	Inserted sequence: GACAATAGGTAACTACTG
chr17	76320014	chr17	76320007		chr17:76320014	+	A*AGAGAAGAGGGCTTTGGGGCCTCA	chr17:76320007	-	TCTTCTCTCTCCTTCCTGTGACTGCAGCTGAACTGCCCAGGGTCTCCAGCCAGTGAAAGCCAATGTGGTCATGCTG	1	24	2	47	24	22	chr17:76320007	-		chr17:76320014	+		0	0	2	30	24	39	short SC cluster
chr17	78050427	chr17	78050439		chr17:78050427	-	CCACCCTCATCAGTCAGCAGCCAGCAACATCAATGCA	chr17:78050449	+	TGGCTGCTGACTGATGAGGGTGGTGGTTGCTGAAGGCTGGGGTGGCTGTGGCAATTTTTTTTTT	1	37	0	0	0	38	chr17:78050439	+	CTGATGAGGGTGGTGGTTGCTGAAGGCTGGGGTGGCTGTGGC	chr17:78050417	-	TCAGCAGCCACCACCCTCATCAGTCAGCAGCCAGCAACATCAATGCAAGACCCTCTACC	1	42	0	0	0	31	Micro-homology: 10bp homology found! (TGGCTGCTGA)
chr17	78207612	chr17	78207625		chr17:78207612	-	AAGGGATCCTCCCACTTTGGCTTCCCAAATGTTGGG	chr17:78207626	+	GTGGGAGGATCCCTTGAGCCCAGGAGTAAGAGACCAGCCTGGGCAACGTAGGAAGACACGATCTC	1	36	2	9	7	40	chr17:78207625	+	TGGGAGGATCCCTTGAGCCCAGGAGTAAGAGAC	chr17:78207611	-	CAAGGGATCCTCCCACTTTGGCTTCCCAAATGTTGGGATTACAGGTGTGAGCCACTACTCCTGGTCTT	1	33	3	25	18	33	Micro-homology: 1bp homology found! (G)
chr17	79581625	chr17	79581596		chr17:79581625	-	ACTGCTTTCCAAAAAGGTTGCCACAAGTCACATCTGGTTTTCT	chr17:79581596	+	ACCCTTAAGTCTGACTCCTGGGAATTTGCCCTTTAGAAGGAAAACCACAGGGACGTCT	1	43	0	0	0	44	chr17:79581596	+		chr17:79581625	-		0	0	2	13	8	44	short SC cluster
chr17	80674389	chr17	80674472		chr17:80674389	+	TGGGGGTGAGATGACGTCAGGGGGCGG	chr17:80674470	-	CCGCCCCTTCCCGCCACCCAATCCTAGCGCTTGTCTCTGCGGCCGGGCCCCGCCCCCACCCGCCCCCCGCCCAA	1	27	1	20	20	44	chr17:80674472	-	GCCCCTTCCCCCCACCCAATCCTAGCG	chr17:80674391	+	GGTGGGGGGGAGATGACGTCAGGGGGCGGGGCCTGACCGACCCCGACCCAGACGGTTTGGGTTCAACTCTCCTG	1	27	0	0	0	24	Micro-homology: 2bp homology found! (CC)
chr17	80851952	chr17	80851991		chr17:80851952	-	GGGACTGTTTCTTTCTGTTTCGGTAATAGGAAGTGTTTTGAAGTT	chr17:80851992	+	TCAAAACACTTCCTATTACCGAAACAGAAAGAAACAGTCCCTTCTAATCCAAGATTTCAC	3	127	0	0	0	44	chr17:80851991	+	CAAAACACTTCCTATTACCGAAACAGAAAGAAACAGTCC	chr17:80851951	-	AGGGACTGTTTCTTTCTGTTTCGGTAATAGGAAGTGTTTTGAAGTTGAAGTTATCTGTAGAT	1	39	1	1	1	44	Micro-homology: 1bp homology found! (T)
chr17	81070874	chr17	81070908		chr17:81070874	-	CCG*CAGGACCCCGCGACCCTCCTTGAAGGGGCAGG	chr17:81070908	+	GGACCTGCCCCTTCTAGGAGGGTCGCGGGGTCCTGGTCCTGCGGACCGCAGCAGGGGGTACAGCAC	1	32	1	22	22	42	chr17:81070908	+	CGG*GGACCTGCCCCTTCAAGGAGGGTCGCGGGGTCC	chr17:81070874	-	CAGGACCCCGCGACCCTCCTTGAAGGGGCAGGTCCGCTGGTGGTGGGGGGCACAGAGGGGCCCAGGCCGGGG	3	92	0	0	0	40	Inserted sequence: CCG
chr7	61967545	chr17	53988895	translocation	chr7:61967545	-	TA*GGAACGTCCCTTTAGACAGAGCAGATTTGAAACACTCTTTTTGCGGAATTTGCAAGTGCAGATTTCTAGCC	chr17:53988895	+	GTCAGGCAGAGAGGGACTCTGAAGCAGA	1	71	0	0	0	11	chr17:53988895	+		chr7:61967545	-		0	0	9	158	24	12	short SC cluster
chr17	7167890	chr8	30145623	translocation	chr17:7167890	-	GTGAGTCACTGCTCCCAGCCATGAACTGTTTGTTATTCGTTTTTATTGTTGTACTTTTGGATTAA	chr8:30145623	+	TCTGAGAGTCACACAGCCCTGGCCATAAGGAACCATGCTAGAAAACCTAGTCTTAGGGAACATG	2	102	0	0	0	44	chr8:30145623	+	TCTGAGAGTCACACAGCCCTGGCCATAAGGAACCATGCTAGAAAACCTAGTCTTAGGGAACATGCTCATAATTTT	chr17:7167890	-	GTGAGTCACTGCTCCCAGCCATGAACTGTTTGT	2	143	2	25	16	44	Blunt-end joining
chr8	30145402	chr17	7167959	translocation	chr8:30145402	-	TGTTGCACAAATTCCTTCCATTTTTACTGATTTCTTCTTCTCCAAGTCC	chr17:7167959	+	TACCATTAATCCAAAAGTACAACAATAAAAACGAATAACAAACAGTTCATGGCTGGGAGCAGTGACTC	3	123	0	0	0	44	chr17:7167959	+		chr8:30145402	-		0	0	2	33	20	42	short SC cluster
chrUn_gl000220	121285	chr17	3468595	translocation	chrUn_gl000220:121285	-	ATCTA*TGTATGTACGTATGTATGTATGTATGTGAGTGAGATGGGTTT	chr17:3468595	-	ACACACACACACACAAACATGCATGCATGCACACACCCACACACACACCCCCAT	1	42	0	0	0	19	chr17:3468595	-		chrUn_gl000220:121285	-		0	0	52	306	14	26.3654	short SC cluster
chrUn_gl000220	141227	chr17	45234279	translocation	chrUn_gl000220:141227	+	T*GTTGGCATTTTGCNATTAGAAACCCCAAGTCCCGGAGACGGACCCTAGATCGGAAGA	chr17:45234279	-	CTTGGGGTTAATGGACTAACAGCTGCTGGTCCTCCTAATAAAC	2	103	2	33	20	36.5	chr17:45234279	-		chrUn_gl000220:141227	+		0	0	29	79	12	28.4828	short SC cluster
chrUn_gl000224	92650	chr17	38196757	translocation	chrUn_gl000224:92650	+	ACTGCACCTGGTCAG*TTTTTTTTTGTTTGTTTTAAAATTCATTGTGTCTGATATTAGTATAGCTACT	chr17:38196757	+	GGCTCATACCTGTAATCCCAGGAATTTG	1	52	0	0	0	21	chr17:38196757	+		chrUn_gl000224:92650	+		0	0	3	67	26	30.3333	short SC cluster
chr17_gl000205_random	22733	chr7_gl000195_random	131301	translocation	chr17_gl000205_random:22733	-	TGATTACTCACTTAGACAGAATCAATTATTGGCCATCAAACAAGAAGAAAATACACAAGTCATAAACAAAATAGG	chr7_gl000195_random:131304	+	TGGCCTCAGCCATGTTCCACAGGCTC	1	75	0	0	0	11	chr7_gl000195_random:131301	+	CCTCAGCCATGTTCCACAGGCTCAGGGCCTCCCTGATGAGCTCACAGCCCTCCTTCAGGAAGCCTGCAGATCAC	chr17_gl000205_random:22730	-	CCATGATTACTCACTTAGACAGAATCA	1	74	2	11	7	32	Micro-homology: 3bp homology found! (TGG)
chr18	565287	chr18	565304		chr18:565287	-	CTGCTGCTGCTGCTGCTGAGAAGCTTCAGGGCTGTGCTG	chr18:565304	+	CAGCAGCAGCAGCAGCAGCAGCGGGATGGACTCGTGCACAGCTCTAGAGCCATCCATGGCTG	1	39	0	0	0	44	chr18:565304	+	CAGCAGCAGCAGCAGCAGCAGNGGGATGGACTCGTGCACAGCTCT	chr18:565284	-	CTGCTGCTGCTGCTGCTGCTGAGAAGCTTCAGGGCTGTGCTGTGGCCCTGAGCCCTTGG	2	84	3	44	21	41	unequal distances of realigned breakpoint to anchor breakpoint: 0 v 3
chr18	690710	chr18	690724		chr18:690710	-	TCCCCTGGAGAGTCCAGCTGTTCTCCT	chr18:690731	+	AACAGCTGGACTCTCCAGGGGAAACAGCTTAGCTACAGGCACTTCCAATTCCGAAGGGCCCTGGAAAGTGCAAA	1	27	1	19	19	44	chr18:690724	+	GGACTCTCCAGGGGAAACAGCTTAGCTACAGGCACTTCCAATTCC	chr18:690703	-	AGCTGTTTCCCCTGGAGAGTCCAGCTGTTCTCCTGATCCGGCCCTGCACACACACA	1	45	2	15	14	44	Micro-homology: 7bp homology found! (AACAGCT)
chr18	2277913	chr18	2277925		chr18:2277913	-	AA*ATGATTCCATCATCCTGCAGTGTCTATTAATTTTCCCAT	chr18:2277925	+	ATGATGGAATCATAAATGCAGAGGTCCAACAGATGCTAGATAATAATTGGGACTTTTGAGGCCACTCAATCACTAA	2	62	0	0	0	31.5	chr18:2277925	+		chr18:2277913	-		0	0	4	55	22	43.5	short SC cluster
chr18	3272250	chr18	3272300		chr18:3272250	-	G*ATTGAGGCTCAGAGAGGTTATGTTATACTGGTAGTA	chr18:3272300	+	CTCTTATTCCCATTTTACTACCAGTATAACATAACCTCTCTGAGCCTCAATTTTTCATCAGTAA	1	36	0	0	0	39	chr18:3272300	+		chr18:3272250	-		0	0	2	26	16	44	short SC cluster
chr18	4324710	chr18	4324782		chr18:4324710	+	GAACCAACCTTGCTTCCCAGGGGTAAAGCCTACTTG	chr18:4324781	-	ATTGATGCAGAAAAGGCTTTTGATAAAATTCAACATCCTTNCATATTAAAACCATCAATAAACTAGGCACTGA	2	64	1	11	11	35	chr18:4324782	-	TTGATGCAGAAAAGGCTTTTGATAAAATTCAACATCCTTTCATATTAAAA	chr18:4324711	+	TGAACCAACCTTGCTTCCCAGGGGTAAAGCCTACTTGATTACAGGGGAATT	1	50	3	32	14	37	Micro-homology: 1bp homology found! (A)
chr18	8726493	chr18	8726543		chr18:8726493	+	TCTCTCT*CTCTCTCTCTCTCTCTCTCTCTCCTCTTATTCTCACCCT	chr18:8726543	-	GCGCAACAAGCACATGTTCTGGTGTTTCTTCCTCTTTTCATAAAGATATTAACCC	1	39	0	0	0	18	chr18:8726543	-	AGAGAGA*GCGCAACAAGCACATGTTCTGGTGTTTCTTCCTCTT	chr18:8726493	+	CTCTCTCTCTCTCTCTCTCTCTCCTCTTATTCTCACCCTCATGCTCTCTCCCATG	1	36	1	17	17	24	Inserted sequence: TCTCTCT
chr18	9291783	chr18	9291794		chr18:9291783	-	AACAAAAACAAACAAAACAAGAACATTTACAATCTATTCTCTCTAAAGCCTACTAGATCGGAAGAGCAC	chr18:9291794	+	TTTGTTTTTGTTTTTGTTTGAGACGGAGTCTCACTCTGTCACCAGGCTGGAGTGCGGTGGTGTGATCTCAG	2	99	3	35	17	34.5	chr18:9291794	+		chr18:9291783	-		0	0	2	27	15	39	short SC cluster
chr18	9999587	chr18	9999610		chr18:9999587	-	AATTACTTGAAATGTAAAGAGATTCTCCAATCAAA	chr18:9999610	+	AATCTCTTTACATTTAAAGTAATTCGTGATCATAAGTAAGTACTCATTATTGCCATTTTGTTAATTTT	2	68	0	0	0	41	chr18:9999610	+	AATCTCTTTACATTTAAAGTAATTCGTGATCATAAGTAAGTACTCAT	chr18:9999587	-	AATTACTTGAAATGTAAAGAGATTCTCCAATCAAAAGACAGAGTGGCTGATCAGTTTTTT	2	88	1	2	2	44	Blunt-end joining
chr18	10968614	chr18	10968667		chr18:10968614	+	TAGTATATAATCTCTTATTTTATAAA	chr18:10968664	-	AATGTGATACACATTTGCAAAGAAAATACTTTTTTCAAAAAATAAATGGTAAATCAATATGCAAAACACTTGTTT	2	52	0	0	0	44	chr18:10968667	-	GTGATACACATTTGCAAAGAAAATACTTTTTTCAAAAAATAAATGGTA	chr18:10968617	+	ATTTAGTATATAATCTCTTATTTTATAAATGGACATAACTCTTGAAGAACCCC	1	48	1	22	22	44	Micro-homology: 3bp homology found! (AAT)
chr18	11572180	chr18	11572229		chr18:11572180	-	TGCTCACAGAGAAGGTGAAGAGCGGTTTAATGAATGAAGCCATCGCTGAG	chr18:11572230	+	GCTCAGCGATGGCTTCATTCATTAAACCGCTCTTCACCTTCTCTGTGAGCAGATGCTTCCTGAGCCCC	5	185	6	131	28	44	chr18:11572229	+	CTCAGCGATGGCTTCATTCATTAAACCGCTCTTCACCTTCTCTG	chr18:11572179	-	CTGCTCACAGAGAAGGTGAAGAGCGGTTTAATGAATGAAGCCATCGCTGAGCAGCCTGCAAACGACCTTG	4	134	4	83	29	43.25	Micro-homology: 1bp homology found! (G)
chr18	11902216	chr18	11902246		chr18:11902216	+	GCACAGGCAGCACAGGGTGGCTGCACATCCTGAGTTG	chr18:11902245	-	TGCCTGTTTGCAGTCACCCACCTCATCTGTAAGAAACTTCGGAATGGACTGCACAAGTGGCAG	1	37	0	0	0	44	chr18:11902246	-	GCCTGTTTGCAGTCACCCACCTCATCTGTAAGAAACTTCGGACT	chr18:11902217	+	AGCACAGGCAGCACAGGGTGGCTGCACATCCTGAGTTGTCTGGGACAGTCCTGGTTT	1	44	3	61	22	44	Micro-homology: 1bp homology found! (T)
chr18	12781204	chr18	12781383		chr18:12781204	+	AGTGGTGCATGCCTGTAATCTCAGATACTCAGGAGGCTGAGGCAGGAGAATCACTTGAACCTGGG	chr18:12781383	-	GCCATCATTTTTCAAGCAGAATATTAGTTTTTATTA	1	65	1	8	8	21	chr18:12781383	-	GCCATCATTTTTCAAGCAGAATATTAGTTTT	chr18:12781204	+	AGTGGTGCATGCCTGTAATCCCAGATACTCAGGAGGCTGAGGCAGGAGAATCACTTGAACCTGGGAGCCA	1	31	1	20	20	44	Blunt-end joining
chr18	20854982	chr18	20854989		chr18:20854982	-	AGTGTGCGTATGCA*CTTGTGTGTCTGCTTGTATTTTGTGT	chr18:20854989	+	CACACAAGCACACACATACACAAGCACGCTCACACACATGCACTCAGACACAAGCGCACAC	1	26	1	23	23	22	chr18:20854989	+		chr18:20854982	-		0	0	3	14	6	19.6667	short SC cluster
chr18	25537092	chr18	25537111		chr18:25537092	-	TCCATCCATCCATCCATCCATCCAAAAGCTCATTAAAAATATCACTTC	chr18:25537116	+	TGGATGGATGGATGGATGGGATGGATGGATATTAATCAGATAAAAAATATAAG	1	48	0	0	0	39	chr18:25537111	+	GGATGGATGGATGGGATGGATGGATATTAATCAGATAAAA	chr18:25537087	-	ATCCATCCATNCCATCCATCCATCCATCCAAAAGCTCATTAAAAATATCACTTCGACTGCAC	1	40	0	0	0	40	Micro-homology: 5bp homology found! (TGGAT)
chr18	27247145	chr18	27247108		chr18:27247145	-	TGTTTGTCAAGTTGCTTAAGTTATGTAAAGATTCTGTATATTAGAT	chr18:27247108	+	AAATGAGCAGACACTTCTCAAATGAAGACATACAAGTGGCCAGCAAACATATGAAAACATGCTCAACATCATT	3	111	0	0	0	44	chr18:27247108	+		chr18:27247145	-		0	0	2	27	19	24.5	short SC cluster
chr18	29548925	chr18	29548884		chr18:29548925	-	GTAAGTGGCAG*ACTTAGAATTTAAACAGTATGGCTTGACTCCCTA	chr18:29548884	+	TACAGGGGATTTCTGAGGGAAGTCAATTAATTTTGTGCCTTTGTTTCCTCGGTTGT	1	34	3	15	11	28	chr18:29548884	+		chr18:29548925	-		0	0	2	20	18	42	short SC cluster
chr18	31024792	chr18	31024816		chr18:31024792	+	GGGTGACAACAGGGATATCTGTAGGAACGTT	chr18:31024814	-	TCCAGGCCAGTGTGCCTCAAGTTTTGTCATAAGCTTTAATTCATCCCATCTGGTTCTCATAAAGCATGTG	1	31	0	0	0	44	chr18:31024816	-	CAGGCCAGTGTGCCTCAAGTTTTGTCATAAGCTTT	chr18:31024794	+	GAGGGTGACAACAGGGATATCTGTAGGAACGTTTAACATTTAGGATCATTTAACATTAGCTTTAGG	1	35	1	22	22	41	Micro-homology: 2bp homology found! (TC)
chr18	31494650	chr18	31494707		chr18:31494650	+	TGGCACTACCTTCAAAATATGTCCAAAAG	chr18:31494700	-	AAGGATTCTGGTCAGGCCAACTGTAAGAATGAAGGACATTAACTGGGTTGGGGTTGATATTGTGAGGTCTGT	1	29	0	0	0	44	chr18:31494707	-	CTGGTCAGGCCAACTGTAAGAATGAA	chr18:31494657	+	AATCCTTTGGCACTACCTTCAAAATATGTCCAAAAGTCAATCTGCCCACACTGTTCTTACCTTTTGTCCTTTTCC	1	26	0	0	0	44	Micro-homology: 7bp homology found! (AAGGATT)
chr18	38837056	chr18	38837055		chr18:38837056	+	TGAGAAACTTTTGCTAAGAT*ACATGCTACACATTTTTATCAGCATACCCTAACCATA	chr18:38837055	-	GTGAATTTAGGATCCCATTGGTTTTAATAGAAATATATGCATTC	1	37	2	28	17	24	chr18:38837055	-		chr18:38837056	+		0	0	2	25	19	42.5	short SC cluster
chr18	38864784	chr18	38868344		chr18:38864784	+	CTTAAGAG*TTTTAATTGTAATTACATTGAATCTATAGATTAAGTTGGGAAGAATTAACATTTCA	chr18:38868344	-	AAAATATTATTGTGTAAACATAATTATAATATTATAGTGTTGGATTTATAACA	2	96	0	0	0	27.5	chr18:38868344	-	CTCTTTTAAG*AAAATATTATTGTGTAAACATAATTATAATATTATAGTGTTGGATTTATA	chr18:38864784	+	TTTTAATTGTAATTACATTGAGTCTATAGATTAAGTTGGGA	1	50	0	0	0	42	Unequal inserted sequence: CTTAAGAG v CTTAAAAGAG
chr18	39952196	chr18	39952191		chr18:39952196	+	CTAAAAT*GTATTATGCATGTACAACTCTTTG	chr18:39952191	-	TAATACTGCTTTTGTTTGAGACACTCAAATATCACGTGCCACATATAACACATGTGTGTGAGAAATTGTC	1	24	1	11	11	22	chr18:39952191	-		chr18:39952196	+		0	0	2	46	24	44	short SC cluster
chr18	42838107	chr18	42838812		chr18:42838107	+	TTTATGCCTTTTATGCCTTGGGGGTTATAACTG	chr18:42838810	-	TCCTAGAGGAGAATTTGAAGGTGGAAGAACTGGAACTCAATGTAGTTTCTTCAAATCCAGGCCTTGCA	1	33	0	0	0	44	chr18:42838812	-	CTAGAGGAGAATTTGAAGGTGGAAGA	chr18:42838109	+	GATTTATGCCTTTTATGCCTTGGGGGTTATAACTGTAGCTCGCTCATAGGATGGTGGTGAGAATGAAACGGGGGT	1	26	0	0	0	44	Micro-homology: 2bp homology found! (TC)
chr18	45785630	chr18	45785897		chr18:45785630	+	CA*ATTTGTTTGTGGCTGGGTGCAGTGGCTCACGCCTATAATCCCAGTACTTTGAGAGGCTGAGGCAAGCAGATT	chr18:45785897	-	AAAAAACTGAAAAATTGGACTTCATAA	1	72	0	0	0	21	chr18:45785897	-	TG*AAAAAACTGAAAAATTGGACTTCATAAAAATTTAGAACTTTGGTCC	chr18:45785630	+	ATTTGTTTGTGGCTGGGTGCAGTGGCTCACGCCTATAATCCCAGTACTTTGAG	1	46	0	0	0	39	Inserted sequence: CA
chr18	45895179	chr18	45895178		chr18:45895179	+	CTGGGTGGATAATTCTTCTC*TTTCTTTTCACACTTGAAAAATGTGCTGCTT	chr18:45895178	-	AATCCTATTTCCAGTGAAAAGACCCTTCTGGAATGAAGGGAAAATCAAGT	1	31	0	0	0	22	chr18:45895178	-		chr18:45895179	+		0	0	2	24	13	32.5	short SC cluster
chr18	55520569	chr18	55520604		chr18:55520569	+	TCCCAATTCCTGTTTGTCTGATGTTTCCTCAT	chr18:55520603	-	GCCCGTATGATGAAAGATAAATAAAAGCTGAGGAATTGTGCCATTATAAAGAAGACTAAAGACACATTA	1	32	1	15	15	44	chr18:55520604	-	CCCGTATGATGAAAGATAAATAAAAGCTGAGGAATTGTGCCATTATA	chr18:55520570	+	CTCCCAATTCCTGTTTGTCTGATGTTTCCTCATGACTAAGCTCAGGTAGTGCAAAAATGGAAGGACTACTATGC	2	74	2	33	18	44	Micro-homology: 1bp homology found! (G)
chr18	55984181	chr18	55984215		chr18:55984181	+	GGGGTT*AAGTCACTTTACTTTATAGACTATTTATGCTATTTGCTCACACAAAG	chr18:55984215	-	CTAGCATAAGCTTCCTGCTGTGTGGAAATTATGGCTGTTTCCATATGT	1	47	1	12	12	42	chr18:55984215	-	AACCCC*CTAGCATAAGCTTCCTGCTGTGTGGAAATTATGGCTGTTTCCA	chr18:55984181	+	AAGTCACTTTACTTTATAGACTATTTATGCTATTTGCTCACACAAAGCATTT	1	43	0	0	0	42	Inserted sequence: GGGGTT
chr18	64219703	chr18	64221258		chr18:64219703	+	ACTTTAGTACGCAACTAAAATCCCCTCATGTTATGGTCTAATTATCTTTTAAAAGTTCA	chr18:64221254	-	GTTTGTATTCCCTGATGACTAATGAGGCTGAGCATTTTTAATATGCTTACTGGCTTTCTGTATATTGTTCTTTG	2	86	1	8	8	32	chr18:64221258	-	GTATTCCCTGATGACTAATGAGGCTGAGCATTTTTAATATGCTTACTGGCTTTCTGTAT	chr18:64219707	+	AAACACTTTAGTACGCAACTAAAATCCCCTCATGTTATGGTC	1	59	0	0	0	40	Micro-homology: 4bp homology found! (GTTT)
chr18	71028021	chr18	71028063		chr18:71028021	+	GACGTGAAATTGTTATTACTCGAAGATGATATAATTCTAT	chr18:71028060	-	ATTACTCTGGGTGGAACTTCTACCATAATTTTGAATAGCAGTGATGAAAACAGGCATCTTTGTCTTTTTCTTGCCT	2	65	3	62	23	44	chr18:71028063	-	ACTATGGGTGGAACTTCTACCATAAT	chr18:71028024	+	AATGACGTGAAATTGTTATTACTCGAAGATGATATAATTCTATATTTAGAAGATCCCAAGGAATTCACAAAAGAA	1	26	0	0	0	22	Micro-homology: 3bp homology found! (ATT)
chr18	77380796	chr18	77380747		chr18:77380796	+	CCACCTCCACACACGCTCCAGCTGTCTC	chr18:77380747	-	ACACTGTTTAGAAACACAGATGGAGACAGCTGGAGCGTGTGTGGAGGTGG	1	28	1	28	28	44	chr18:77380747	-		chr18:77380796	+		0	0	2	43	23	14	short SC cluster
chr19	9293175	chr19	9293180		chr19:9293175	-	TATTTATTTATTTATTATCATTATTATTATTATTTTTGAGA	chr19:9293190	+	AATAAATAAATAAATAAATAAATAAAGTATGCATGTATTTTATGTACAAGGTTCGCTACG	2	82	0	0	0	37.5	chr19:9293180	+	TAAATAAATAAATAAAGTATGCATGTATTTTATGTACAA	chr19:9293165	-	TTTATTTATTTATTTATTTATTTATTATCATTATTATTATTATTTTTAATACGGATTCTCGC	1	39	0	0	0	44	Micro-homology: 10bp homology found! (AATAAATAAA)
chr19	18766498	chr19	18766561		chr19:18766498	-	A*TGCTATGGAGGCAGAGAGCTTGCCGCTGGTCAGGGAGGTGGGGTCT	chr19:18766561	+	GAAAACAAGGGGGTGTTCAGACCCCACCTCCCTGACCAGCGGCAAGCTCTCTGC	1	46	0	0	0	41	chr19:18766561	+	T*GAAGACAAGGGGGTGTTCAGACCCCCCCTCCCTGACCAGCGGCC	chr19:18766498	-	TGCTATGGAGGCAGAGAGCTTGCCGCTGGTCAGGGAGGTGGGGTCTGAACACCCCC	1	44	0	0	0	41	Inserted sequence: A
chr19	19839666	chr19	19834446		chr19:19839666	-	CCTTCCAACCTTGTTATAATTATGCCAAAAGTCAAACTTATTTGACAGAACCACAATTCTTTGACAGAACTA	chr19:19834446	+	CAATTAATAGAAAAAGAGGGAATCCTCCC	1	72	0	0	0	44	chr19:19834446	+		chr19:19839666	-		0	0	3	44	20	44	short SC cluster
chr19	21903050	chr19	21905574		chr19:21903050	+	CATATAATTTTTAAGTGAATGCTAAAGGCTACAAAATAATGAGCTCTGT	chr19:21905568	-	TGTTATACTTTTATTATGTAAGTATATATTTTAATAAAAGTATGTTACATAA	1	49	0	0	0	44	chr19:21905574	-	ACTTTTATTATGTAAGTATATATTTTAATAAAAGTATGT	chr19:21903056	+	ATAACACCTATAATTTTTAAGTGAATGCTAAAGGCTACAAAATAATGAGCTCTGTGAATTTG	1	39	0	0	0	42	Micro-homology: 6bp homology found! (TGTTAT)
chr19	22768147	chr19	22768481		chr19:22768147	+	AAAAGTGTCAGAAAATAACCAATTAGATCGGAAGA	chr19:22768471	-	GGCCACATTTACATAAAGTAAAATTTGGATTTTTCATCAAGTAGAATATCAACAAATCTAAAGAAA	1	35	1	24	24	22	chr19:22768481	-	ACATAAAGTCAAATTTGGATTTTTCATCAAGTAGAATATCAACAAATCTAAAGAAATT	chr19:22768157	+	AAATGTGGCCAAAAGTGTCAGAAAATAACCAATTGTGCTTTTT	1	58	2	19	18	42	Micro-homology: 10bp homology found! (GGCCACATTT)
chr19	27733935	chr19	27732577		chr19:27733935	+	AT*AATCATTCTGTCTAGTTTTTATACGA	chr19:27732577	-	CAGAAACTCCTTTGTGATGTGTGCGTTCAACTCACAGAGTTTAACCTTTCTTTTCACAGAGCAGTTAGGAAAC	1	26	164	2479	25	17	chr19:27732577	-		chr19:27733935	+		0	0	2	23	13	14	short SC cluster
chr19	28919852	chr19	28919830		chr19:28919852	+	GATACTATGGAAAACAAATCTGTTATCTTCCATGGTG	chr19:28919830	-	ACAGATCCGCTTTCCATAGTATCACAGATCCATCATCCTGAAACTACTTGCTCTCGGTTGCAGA	2	74	0	0	0	42	chr19:28919830	-		chr19:28919852	+		0	0	2	14	9	27.5	short SC cluster
chr19	29887283	chr19	29887285		chr19:29887283	-	GCAAACTCATAGGTGTC*CAGCCACTGATATGCAGGAAACAGCGAATACC	chr19:29887285	+	CTGTGAAATTCTACAGAAAGGCCAAGGGAGAGGCAGGGAGAGAAGCCAAGGAGACAGA	2	58	1	24	24	22	chr19:29887285	+	GACACCTATGAGTTTGC*CTGTGAAATTCTACAGAAAGGCCAAGGGAGAGG	chr19:29887283	-	CAGCCACTGATATGCAGGAAACAGCGAATACCTGGTTTCAAAAAGGGAAGCC	2	65	2	25	21	23	Inserted sequence: GCAAACTCATAGGTGTC
chr19	32332834	chr19	32332859		chr19:32332834	+	CAGCAGAGTAAACAGACAACCCACAGAAGGGGAGAAA	chr19:32332859	-	ATTATTATTATTATTATTATTATTATTGTGCAGAAGCATTTTAATTTAATTATGTCCCATTTAT	1	37	0	0	0	32	chr19:32332859	-		chr19:32332834	+		0	0	2	15	10	39	short SC cluster
chr19	33524932	chr19	33524942		chr19:33524932	-	TTNANTTTNNN*TTTTTTTTTTTAATAGAGTCAGGGGTCTAAACATATTGCCCAG	chr19:33524942	+	AAAAAAAAAAATGTTTTGCCAAGCTGGGAGGGGGGAGACATGGCAAATTTATATAT	2	79	0	0	0	38.5	chr19:33524942	+	CTAAAATTA*AAAAAAAAAAATGTTTTGCCAAGCTGGGAGGGGGGAGACATGGC	chr19:33524932	-	TTTTTTTTTTTAATAGAGTCAGGGGTCTAAACATATTGCCCAGGCTGGTCTCAAACTGCT	3	113	1	2	2	31.3333	Unequal inserted sequence: TTNANTTTNNN v TAATTTTAG
chr19	34512330	chr19	34512346		chr19:34512330	-	CATACACATACATACACATAATATTTTTTAAAT	chr19:34512349	+	TATGTGTATGTGTGTGTATGTATATTTCTTGTTCTGACTAATGAAAAGACCTAGCAATGCGCATCTCT	1	33	0	0	0	44	chr19:34512346	+	GTGTATGTGTGTGTATGTATATTTCTTGTTCTGACTAATGAAAAG	chr19:34512327	-	ATACATACACATACATACACATAATATTTTTTAAATAAAATACCTCGAGTTATATT	1	45	0	0	0	44	Micro-homology: 3bp homology found! (TAT)
chr19	35184938	chr19	35184952		chr19:35184938	-	GTTGTTGTTGTTGTTGTTTTTTGAGATGGAGTCTCCCTCTGTCGCCCAGACT	chr19:35184955	+	AACAACAACAACAACAACAACCCTGATCAGCAATATTTATAACAGTTTT	1	52	0	0	0	37	chr19:35184952	+	AACAACAACAACAACAACCCTGATCAGCAATATTTAT	chr19:35184935	-	GTTGTTGTTGTTGTTGTTGTTTTTTGAGATGGAGTCTCCCTCTGTCGCCCNGACTGGAGTGCAGTGGCGTGATC	2	64	1	12	12	44	Micro-homology: 3bp homology found! (AAC)
chr19	37124273	chr19	37124291		chr19:37124273	-	ACAATACCAAGTGCTGACAAGAATG	chr19:37124299	+	CACATATCTTGTCAGCACTTGGTATTGTCACATATCTAGGGTTTTGAAAAGTCCGATTATAGGCCGGGTGCGGTGG	1	25	0	0	0	33	chr19:37124291	+	TGTCAGCACTTGGTATTGTCACATATCTAGGGTTTTGAAAAGT	chr19:37124264	-	AGATATGTGACAATACCAAGTGCTGACAAGAATGTGGAACAACTGGAACTCTTTCTTT	1	43	0	0	0	44	unequal distances of realigned breakpoint to anchor breakpoint: 8 v 9
chr19	39483315	chr19	39483344		chr19:39483315	-	TGAGAAAGGAGGGGTGAGGGAGGAGGAGA	chr19:39483344	+	CTCTCCCCCTCCCTCCCCCCTCCTTTCTCATCTCTAGCCCAGACCCACCTAACTGAACAGCCAAGATATGGT	1	29	0	0	0	44	chr19:39483344	+	CTCTCCTCCTCCCTCACCCCTCCTTTCTCATCTCTA	chr19:39483315	-	TGAGAAAGGAGGGGTGAGGGAGGAGGAGAGGAATCTGAGCCTCAGATCTGAGGCTGCNGGACTCT	2	72	2	12	11	44	Blunt-end joining
chr19	40124704	chr19	40124788		chr19:40124704	+	TATAGGCATGGGCAAGGACTTCATGACTAAAACACTAAAAGCAATGGCAACA	chr19:40124787	-	TGTAAGGTGTAAGGAAGGGATCCAGTTTCAGCTTTCTATATATGACTAGTCAGTTTTCCC	3	137	1	11	11	31.3333	chr19:40124788	-	GTAAGGTGTAAGGAAGGGATCCAGTTTCAGCTTTCTATATATGACTAG	chr19:40124705	+	ATATAGGCATGGGCAAGGACTTCATGACTAAAACACTAAAAGCAATGGCAACA	1	48	3	45	20	31	Micro-homology: 1bp homology found! (T)
chr19	41925651	chr19	41925685		chr19:41925651	+	GTGGGCTGGGCACAATGGCTTAAACGCCTGTAATCCC	chr19:41925676	-	TTTTTTTTTGGTCTGAGACGGGGTTTCACTCTCGTCAGCCAGGTTGGAGTGCAATGGTGCAATCTCGGCTCACT	3	92	0	0	0	42.6667	chr19:41925685	-	GGTCTGAGACGGGGTTTCACTCTCGTCAGCCAGG	chr19:41925660	+	AAAAAAAAAGTGGGCTGGGCACAATGGCTTAAACGCCTGTAATCCCAGCACTTTGAGAGGCTGAGGC	1	34	1	17	17	38	Micro-homology: 9bp homology found! (TTTTTTTTT)
chr19	44647316	chr19	44647351		chr19:44647316	+	TTATACTATTTTTGCAACTTTTCTATAGACTTA	chr19:44647351	-	GAGTTATGGAACTGAGGCACTCAGGGTCACAGCCCGAGTAATCCCAGCACTTTGGGAGGCCAAGGCCT	1	33	0	0	0	35	chr19:44647351	-		chr19:44647316	+		0	0	2	31	16	44	short SC cluster
chr19	51077889	chr19	51082514		chr19:51077889	+	GAATGGCACCAAGACATTCATGAGGGGGTCTGCCTCTGGGACCCAGACACCTCCCCCCAGGCCCCACCTCCAACAC	chr19:51082512	-	CTCCTGACCTCAAGTGACCCACCCA	1	76	0	0	0	39	chr19:51082514	-	CCTGACCTCAAGTGACCCACCCATCTCGGCCTCCCAAAGTGCTGGGATTACAGGCGTGAGCCACCAT	chr19:51077891	+	AGGAATGGCACCAAGACATTCATGAGGGGGTCTG	1	67	0	0	0	34	Micro-homology: 2bp homology found! (CT)
chr19	53176211	chr19	53176269		chr19:53176211	+	ATGAAATAATAGGTCTTATTCTATTTTTTGTACCCATTATCATG	chr19:53176269	-	CCAGGTGTGGTGGCTCAAACCTATAAGCCCTGTCTCTACCAAAAATACAAAAAAAAC	1	44	0	0	0	38	chr19:53176269	-	CCAGGTGTGGTGGCTCAAACCTATAAGC	chr19:53176211	+	ATGAAATAATAGGTCTTATTCTATTTTTTGTACCCATTATCATGTTCTATTTATTAATTATTTCTGATTAAAA	1	28	0	0	0	38	Blunt-end joining
chr19	56932664	chr19	56932664		chr19:56932664	+	TAGGTATAGTCATTGATGAAT*ACTAATTCTCATTAGACTGAAAAGTTAAGGAT	chr19:56932664	-	TGTTTTTACTTCCTTATTATAGTTTTATCAACTTAATTCTGGGTTTAA	1	32	1	15	15	22	chr19:56932664	-	ATTCATCAATGACTATACCTA*TGTTTTTACTTCCTTATTATAGTTT	chr19:56932664	+	ACTAATTCTCATTAGACTGAAAAGTTAAGGATAGATATTATAATCGTTACAGGCA	1	25	0	0	0	22	Inserted sequence: TAGGTATAGTCATTGATGAAT
chr19	27733191	chr2	92321006	translocation	chr19:27733191	-	C*AAGCGCTTTGAGGCCAAAGGCAGAAAAGG	chr2:92321006	+	AAATCTCCACTTGCAAATTCCACAAAAAGAGTGTTTCAAAACTGCTCTCTCAAAAGAAAGGTTCAACTCTG	1	29	1	2	2	18	chr2:92321006	+		chr19:27733191	-		0	0	150	847	24	12.4267	short SC cluster
chr19	27732271	chr3	165362503	translocation	chr19:27732271	+	ACA*CACACATCACAAAGGAGTTTCTGAGAATCATTCTGTCTAGTTTTTCTACGAAGATATTTCCTTTT	chr3:165362503	+	TCAACTCACCTGCAAAGTTACAAGTTTTTGTTT	1	65	0	0	0	11	chr3:165362503	+		chr19:27732271	+		0	0	40	214	27	12.275	short SC cluster
chr19	27734152	chr4	1235879	translocation	chr19:27734152	-	A*ATCCTTTACACAGAGCAGATTTGAAACACTGTTTTTCTGGAATTTGC	chr4:1235879	-	TCCCTCAATTCTCCCAAAAAAACTGCTCAGCTCATCCTGACCGCTACGGCCAG	1	47	0	0	0	11	chr4:1235879	-		chr19:27734152	-		0	0	3	42	17	13	short SC cluster
chr4	49275713	chr19	6550133	translocation	chr4:49275713	-	AAAAAAAAAAAAAACAAAAAAAAAAAAAAAAAACAAAAAAAAAAAAATCC	chr19:6550133	+	TTTTTTTTTTTTTTTTTTTTTTTTTTTTTTTTTTG	1	50	0	0	0	18	chr19:6550133	+		chr4:49275713	-		0	0	3	19	12	13	short SC cluster
chr19	27732683	chr5	100686604	translocation	chr19:27732683	-	A*GACCCCTTTGAGGCCTTCGTTGGAAACGGGATTTCTTCATATTATGC	chr5:100686604	-	ACACCAATATCACCCTGAAATCAAAATCAAGTAAGGAGGCACAACATTGAAAA	1	47	0	0	0	25	chr5:100686604	-		chr19:27732683	-		0	0	67	423	27	11.5075	short SC cluster
chr5	7846041	chr19	30751923	translocation	chr5:7846041	-	ACACTCACATTTTGCCTTCACCTGTGTTAATT	chr19:30751923	-	CGGCCGGGCGCGGTGGCTCACGCCTGTAATCCCAGCACTTTGGGAGGCCGAGGCGGGCGGATCACGAGG	1	32	0	0	0	44	chr19:30751923	-		chr5:7846041	-		0	0	3	38	20	44	short SC cluster
chr19	23951410	chr7	115079522	translocation	chr19:23951410	-	GAAAGAGTCTCGTTCTTTTGCCCAGGCTGGAGTGCAGTGGTACAATCTTGGCTCACTACAACCTTCACCTC	chr7:115079522	-	TCTTTTTTTTTTTTTTTTTTTTTTTTTTT	1	71	0	0	0	38	chr7:115079522	-		chr19:23951410	-		0	0	2	10	5	30	short SC cluster
chr19	27732097	chrX	26006849	translocation	chr19:27732097	+	T*ACAACACAAGGAAGTTACTGAGAATTCTTCTGTCTAGCATAATATGAAGAAATCCCGTTTCCAACGAAGG	chrX:26006849	+	GTATCCTCTTTTATTTCACTGCAAAGACTT	1	70	0	0	0	11	chrX:26006849	+		chr19:27732097	+		0	0	51	608	24	11.7059	short SC cluster
chr2	1979044	chr2	1979020		chr2:1979044	+	G*GTGGGATCTGGCGGTGGGATCTGGCAGTCTGTTTGGTG	chr2:1979020	-	GCCAGATCCCACTGCCAGATCCCACAGCTTTCTGAGACCCACAGCAGATCCCGCAGCTGTGG	1	38	0	0	0	41	chr2:1979020	-		chr2:1979044	+		0	0	2	35	22	42	short SC cluster
chr2	9177102	chr2	9177116		chr2:9177102	-	A*AGAATAAGACAATTTACAGGATGGGAGAAAATATTT	chr2:9177115	+	AATTGTCTTATTCTGTAAATAGCAATTTATAGAATGGGAGAAAATATTTGTAAATAATTTATC	1	36	0	0	0	18	chr2:9177116	+	AAATTGTCTTATTCTGTAAATAGCAATT	chr2:9177102	-	AGAATAAGACAATTTACAGGATGGGAGAAAATATTTACAAATAATTTCTCTAATAACGGACTTGTAACTAGAA	1	28	1	17	17	44	unequal distances of realigned breakpoint to anchor breakpoint: 1 v 0
chr2	10730684	chr2	10730710		chr2:10730684	+	TCAGCTGGAATCGGTAAACTGACATCACCA	chr2:10730710	-	TCCATCCCCTACAGGGTTGTTTCATCAATATTCCCCCTCAGGTCAACTAATTGTTGTCAAAGGATATTGTGTATC	2	56	1	2	2	44	chr2:10730710	-		chr2:10730684	+		0	0	2	30	19	44	short SC cluster
chr2	14452370	chr2	14455259		chr2:14452370	+	AGCTTCTTCCTAGATATTATTTGATTTATCTTTCTGGCTCTACTGTCTTCCACCTATCTGAATGANCACTA	chr2:14455258	-	TGGCACCCTGTCAAGCATCCTGGGACTAGGGTC	2	139	0	0	0	44	chr2:14455259	-	GGCACCCTGTCAAGCATCCTGGGACTAGGGTCTTTAGACGTCATGTCCTGGCTTATTTTTATCATCATGGA	chr2:14452371	+	AAGCTTCTTCNTAGATATTATTTGATTTATCTTTCTGGCTCTACTGT	2	125	0	0	0	44	Micro-homology: 1bp homology found! (T)
chr2	17319290	chr2	17319280		chr2:17319290	+	CGGCATGGATTTTAT*GAATTGATGTCATGAAGAAAAAAGAGAATC	chr2:17319280	-	TGACACAATTCTGTTTCTTCTATATTTAAATTATGATTTTCATGTATAGTATACTG	1	30	1	8	8	22	chr2:17319280	-		chr2:17319290	+		0	0	2	35	24	44	short SC cluster
chr2	18846480	chr2	18846488		chr2:18846480	-	TT*TTTTTCTTTGCATCAATTGAATTACCTCCCACAGGAAGTCTAGTAGTCTCTTTTGAGAGAAGCCAGAGATCG	chr2:18846488	+	AAAGAAAAAGGTAACTTGGTCTCCTATGACAAACCTCAAATTTTACTGTAAGTAGTAAAGGTGCTGTGTTAAGATA	2	95	0	0	0	33	chr2:18846488	+	AA*AAAGAAAAAGGTAACTTGGTCTCCTATAGATCG	chr2:18846480	-	TTTTTCTTTGCATCAATTGAATTACCTCCCACAGGAAGTCTAGTAGTCTCTTTTGAGAGAAGCCAG	1	33	0	0	0	22	Inserted sequence: TT
chr2	19791079	chr2	19791090		chr2:19791079	-	TACTAGTAGCAGCAACAGAAAGAGCAGCTGCC	chr2:19791090	+	CTGCTACTAGTATCATTAGTGAATTTTTCAGCTGGGAGGTTAAGATGCCTTACTGCTTAGCGGCGGTNCTTCCTT	3	87	2	40	21	44	chr2:19791090	+		chr2:19791079	-		0	0	2	27	24	31	short SC cluster
chr2	22729391	chr2	22729413		chr2:22729391	+	CCCGTCTGACATTTTCTGGCCTGGATTATTGAG	chr2:22729413	-	GTTCTATTTGGTGTCTAGGAAGATGCTTTCTGAGGGTGCCTAGGGAGTAGTGTAACTTTAAAGGGGAC	1	33	1	19	19	44	chr2:22729413	-		chr2:22729391	+		0	0	2	20	17	29	short SC cluster
chr2	26752796	chr2	26752765		chr2:26752796	+	AGCCGCTGAATGAGGCCTGTGGGCCGGGCTGCCTCCA	chr2:26752765	-	GCAGCCCGGCCCACAGGCCTCATTCAGCGGCTGCGGCTCCAGCTTCTGGATGCCTCTGGCAGCTCAGCA	2	69	0	0	0	44	chr2:26752765	-		chr2:26752796	+		0	0	2	28	18	29	short SC cluster
chr2	33481791	chr2	33481846		chr2:33481791	+	GTTAGCCCTCCATCCCATATATATCAGCAACCAATTAGAAAATACT	chr2:33481836	-	TATATATATAGTTACCCTCTGTATCCATGGTTATGCATCAGTGGATTCAACCCAATTGGTTGG	3	127	0	0	0	44	chr2:33481846	-	GTTACCCTCTGTATCCATGGTTATGCATCAGTGGATTCA	chr2:33481801	+	TATATATATAGTTAGCCCTCCATCCCATATATATCANCAACCAATTAGAAAATACTATATATCATATTAGGTTATA	2	64	0	0	0	44	Micro-homology: 10bp homology found! (TATATATATA)
chr2	34820839	chr2	34820872		chr2:34820839	-	AATGGACTTATTTTATGTTACTTTCTCAGCTGTTCTCTGTGTTTTTGGCT	chr2:34820872	+	AACAGCTGAGAAAGTAACATAAAATAAGTCCATTCTGAAGGAACGACTAAG	1	50	1	19	19	44	chr2:34820872	+	AACAGCTGAGAAAGTAACATAAAATAAGTCCATTCTGAAGGAA	chr2:34820839	-	AATGGACTTATTTTATGTTACTTTCTCAGCTGTTCTCTGTGTTTTTGGCTTGTTACCTCATAAGAG	4	158	1	1	1	44	Blunt-end joining
chr2	35007245	chr2	35007827		chr2:35007245	+	TTGGCTATTTCAAACAGCACTGCAGTAAGCATCGTTGTGCAGATACCTTTTTGAAATATTAAT	chr2:35007826	-	GTACCATAGAGATAATAAGAAGGTAGTGATATAGGTACAGGGTTGGTATGGTAGGTCCAAGGAAAAAT	2	96	0	0	0	44	chr2:35007827	-	TACCATAGAGATAATAAGAAGGTAGTGATATAGGTA	chr2:35007246	+	CTTGGCTATTTCAAACAGCACTGCAGTAAGCATCGTTGTGCAGATACCTTTTTGAAATATTAATT	1	36	0	0	0	44	Micro-homology: 1bp homology found! (G)
chr2	36675788	chr2	36675792		chr2:36675788	-	AGATGAATGAACTTACCA*TATTATTGACAAGTCACCTATTTTAAATTTATTTTTATGA	chr2:36675792	+	TAATAAAAAGGTACAAAGTTACTTATCAAAAGGCGTAGGGTATTTAAAAAACTCGT	2	67	2	12	9	25	chr2:36675792	+		chr2:36675788	-		0	0	2	19	12	44	short SC cluster
chr2	40618325	chr2	40618341		chr2:40618325	-	ATATATACACACACACATATGTCTGTGTGTATGTGTGTGTGTACATA	chr2:40618345	+	ATACGTGTGTGTGTAATATATATACACACACGCATCTACATATATATTTATATATATATATATTT	2	83	0	0	0	42.5	chr2:40618341	+	GTGTGTGTGTAATATATATACACACACGCATCTA	chr2:40618321	-	GTATATATANTACACACACACATATGTCTGTGTGTATGTGTGTGTGTACATATGCACACTCACAAATAATTAAGTA	3	87	0	0	0	38.6667	Micro-homology: 4bp homology found! (ATAC)
chr2	43163128	chr2	43163134		chr2:43163128	-	TGTGGGT*GTGTGTGACTGCAGGAGACTGCAGGAGATG	chr2:43163134	+	CACACACGCTCTGTGACAAGCGTCGTTAGCCTAGGTAGTGACTGCCAAAATCACTCATCAGCCA	1	30	1	2	2	28	chr2:43163134	+		chr2:43163128	-		0	0	2	35	24	36	short SC cluster
chr2	43459096	chr2	43459115		chr2:43459096	-	GTCTTTGTCCTCAGTTTCCCTATCTGTGACTGCACCCACCCTGGAGGGG	chr2:43459115	+	GGGAAACTGAGGACAAAGACAAGCAGCAAAAGCATCCTGAGAACTGAAATTGATCGCCACCAGCAT	2	83	0	0	0	44	chr2:43459115	+	GGGAAACTGAGGACAAAGACAAGCAGCAAAAGCATCCTGAGAACTGAA	chr2:43459096	-	GTCTTTGTCCTCAGTTTCCCTATCTGTGACTGCACCCACCCTGGAGGGGGCTAATAATAGTTTTCTT	3	119	0	0	0	44	Blunt-end joining
chr2	45033339	chr2	45033320		chr2:45033339	-	AAGGGAGGGAGAAGGTGGAGAGAGAGGTG	chr2:45033320	+	GGACCCCCATGCTCCCCAAAATTCCACCATCCATCCCATACTTTTGTTTGTTTTTCTAAAGTTCTCAGTATT	1	29	1	20	20	44	chr2:45033320	+		chr2:45033339	-		0	0	2	42	23	40	short SC cluster
chr2	59141699	chr2	59141712		chr2:59141699	-	TGTAGCTTCTGCTTTTATGCCACAGAAATAAGGTA	chr2:59141716	+	ATAAAAGCAGAAGCTACAATAAGAATAAGTGAGCAAACTTGTTGAAAAGCACCATGTTGGGAGCCTGGCTTTT	3	94	0	0	0	42.6667	chr2:59141712	+	AAGCAGAAGCTACAATAAGAATAAGTGAGCAAAC	chr2:59141695	-	TTATTGTAGCTTCTGCTTTTATGCCACAGAAATAAGGTAAGACGCTAGTATGGCATGAATTTAATAT	1	34	2	24	19	44	Micro-homology: 4bp homology found! (ATAA)
chr2	64961843	chr2	64961854		chr2:64961843	-	T*CATCACGGCAAGGTCAGTCTTAACTCTAG	chr2:64961854	+	CTTGCCGTGATGTGTAAGTCTTGTATGGGAAACGTTTATTCATGGCTGTGCAGTTGACCATACTCATTGCTG	2	57	1	10	10	44	chr2:64961854	+	A*CTTGCCGTGATGTGTAAGTCTTGTATGGGAAAC	chr2:64961843	-	CATCACGGCAAGGTCAGTCTTAACTCTAGTTGGGAAATTAAATGTTAGTTTGTTTGAGCTTTTGGAT	1	33	2	26	19	44	Inserted sequence: T
chr2	65596787	chr2	65596843		chr2:65596787	+	CCACACTAGTA*TGGTCAGGGGAGACTAGAAATTGCATAATTAAGTTGTTTTCTA	chr2:65596843	-	TCTGTGCCACCAGCAGCTGAGGAGCCTGCACCTGTGTGCAATGGCTTGGCAGCTCATGCC	2	73	0	0	0	32.5	chr2:65596843	-	TACTAGTGTGG*TCTGTGCCACCAGCAGCTGAGGAGCCTGCACCT	chr2:65596787	+	TGGTCAGGGGAGACTAGAAATTGCATAATTAAGTTGTTTTCTAAATAGTGGTATCATTAGCA	2	61	0	0	0	25	Inserted sequence: CCACACTAGTA
chr2	66157614	chr2	66160402		chr2:66157614	+	GTATGCACACATGCATATACACATACACACATGCATGGATGCACGTGCATGCACATACACATATACAGAT	chr2:66160400	-	ATTTTGAAGGTAACTTGGTTTTAGGTTCCCC	1	70	0	0	0	44	chr2:66160402	-	TTTGAAGGTAACTTGGTTTTAGGTTCCCC	chr2:66157616	+	ATGTATGCACACATGCATATACACATACACACATGCATGGATGCATGTGCATGCACATACACATATACAGAT	1	29	0	0	0	44	Micro-homology: 2bp homology found! (AT)
chr2	69096369	chr2	69096367		chr2:69096369	+	CCTCAATTCCTAGCAC*TGCTCCTTTATCACCTTGTCATTTGG	chr2:69096367	-	GCACGCTTTTTTCACCTTGGAGGTGGCACTTTTTTTTCCCAAGATGGGGTAGGTTTGGA	1	26	1	24	24	22	chr2:69096367	-		chr2:69096369	+		0	0	2	15	14	44	short SC cluster
chr2	76788784	chr2	76788782		chr2:76788784	+	TGAAAGAGAGAAAGAATGACGGCAGAACCTT*TTCATACCTCCCTGTTCATCTTCATAATCTT	chr2:76788782	-	GAATCACACAGGCAAGATCCAGTTTCCAAGTCATTTCTA	1	31	1	2	2	22	chr2:76788782	-		chr2:76788784	+		0	0	2	28	22	44	short SC cluster
chr2	78117890	chr2	78118359		chr2:78117890	+	TTAATCAATTATGTTAATCTACAAATCTATACAAGTATTTAA	chr2:78118358	-	ATCAGTGTGCATGGATTTGTTATAGAACTATACTCGGGTCCACTACCTGGTGCACTAAG	1	42	2	25	16	44	chr2:78118359	-	TCAGTGTGCATGGATTTGTTATAGAACTATACTCGGGTCCACTACCTGGTGCACTAAGACCAGATATCCACAC	chr2:78117891	+	TTTAATCAATTATGTTAATCTACAAATC	1	73	0	0	0	44	Micro-homology: 1bp homology found! (A)
chr2	80874448	chr2	80874469		chr2:80874448	-	CTAATTACCCTAATGTAATAATATGAGA	chr2:80874469	+	ATTATTACATTAGGGTAATTAGCAATGGTGACATTTACTCAAATGTTGGACAAGCATTTGGCAGACACTAAAG	1	28	0	0	0	44	chr2:80874469	+	ATTATTACATTAGGGTAATTAGCAATGGTGACATTTACTCAAATGTTG	chr2:80874448	-	CTAATTACCCTAATGTAATAATATGAGATGTTCTACTTTGGAAAACTTTTGTT	1	48	0	0	0	44	Blunt-end joining
chr2	89848677	chr2	92269192		chr2:89848677	-	ATG*AAAGGAGTCATCATCCAATGGAATTGCATGGAATCAT	chr2:92269192	-	TTCCATTCGATGATGATTCCATTCGTTTCCATCCGAAGATGATTCCATTCGATTCCGTTCA	1	37	2	29	28	18	chr2:92269192	-		chr2:89848677	-		0	0	5	56	28	9	short SC cluster
chr2	92320400	chr2	92326167		chr2:92320400	-	ACTGCT*TTGGGATGTTTCAATTGAAGTCCCAGTGTTGAACATTCCCATTCAT	chr2:92326167	+	TTCTGAGAATGCTTCTGTCTAGAGTTTACATGAAGACATTCCCGTTTCC	1	46	2	25	13	11	chr2:92326167	+		chr2:92320400	-		0	0	33	195	26	11.4848	short SC cluster
chr2	95788697	chr2	95788749		chr2:95788697	+	TATGGATTTGCTGTTCCTGCCCACAATGCATCTGCCAAAACAACT	chr2:95788744	-	TCCAACCTACAACCAGATAGCTGGCTGAGCCCCCAGGAGTGTTGCCATATCAGGAG	1	45	3	16	7	44	chr2:95788749	-	CCTACAACCAGATAGCTGGCTGAGCCCC	chr2:95788702	+	TTGGATATGGATTTGCTGTTCCTGCCCACAATGCATCTGCCAAAACAACTATCCTTGGGTTTAATTATTTCAC	1	28	0	0	0	44	Micro-homology: 5bp homology found! (TCCAA)
chr2	108275310	chr2	108279110		chr2:108275310	+	AAGTTCAAATTAGGGCCTAGTGTAGATCAAAACAGACTT	chr2:108279109	-	AAGGTGCTAGACTCTTAATCTCTTCAGGATTGGGAGGGCCTGGAAGAAAAATATCTAGCTAT	1	39	0	0	0	44	chr2:108279110	-	AGGTGCTAGACTCTTAATCTCTTCAGGATTGGGAGGGCCTGGAAGAAAAATATCTAGCTA	chr2:108275311	+	TAAGTTCAAATTAGGGCCTAGTGTAGATCAAAACAGACTTG	1	60	0	0	0	32	Micro-homology: 1bp homology found! (A)
chr2	109525900	chr2	109525917		chr2:109525900	-	AATCATAGGAAGATCATGGGGTGGGGGCAGGAG	chr2:109525918	+	CCATGATCTTCCTATGATTCACCTTGCAAAGCCATTCCAATCGATCCAGCATCTGTGTGGAGATCCTG	1	33	0	0	0	44	chr2:109525917	+	CATGATCTTCCTATGATTCACCTTGCAAAGCCATTCCAATCGAT	chr2:109525899	-	GAATCATAGGAAGATCATGGGGTGGGGGCAGGAGAGGAGGGCTTAACCTCTGCTCTTCCTGTAA	2	81	0	0	0	44	Micro-homology: 1bp homology found! (C)
chr2	109575274	chr2	109575292		chr2:109575274	-	TTGGAAGTGTCAGCCAGAGATAGTGGGCTCTCCAGGCTCATGGCTGGCTGGGAAAAGGCACCA	chr2:109575292	+	CTCTGGCTGACACTTCCAAGTGGCTGTAACATTCAACA	1	63	1	18	18	44	chr2:109575292	+	CTCTGGCTGACACTTCCAAGTGGCTGTAACATTC	chr2:109575274	-	TTGGAAGTGTCAGCCAGAGATAGTGGGCTCTCCAGGCTCATGGCTGGCTGGGAAAAGGCACCAAGTT	1	34	0	0	0	44	Blunt-end joining
chr2	114463334	chr2	114463354		chr2:114463334	-	AG*TATTTTTACTCTCTCCCAAAGCTTCTATGAATACACTA	chr2:114463354	+	CTTTGGGAAAGAGTAAAAATAATTTCTTAAATTTTTTTCTTGAAAGACTGAAAATAGAATC	1	38	4	43	22	41	chr2:114463354	+	CT*CTTTGGGAAAGAGTAAAAATAATTTCTTAAATTTTTTTCTTGAAA	chr2:114463334	-	TATTTTTACTCTCTCCCAAAGCTTCTATGAATACACTATCCTGAATGCTTTCAT	1	45	3	17	6	44	Inserted sequence: AG
chr2	116160994	chr2	116160964		chr2:116160994	-	GATACAGAGTCTCACTCTGTTGCCCAGGCTGGAATTCAGTGGCA	chr2:116160964	+	AAAAAAAGAAGGAAAGAAAGAAAGAGAGAAGTAGTGACAGTGAGCATCGTTGTCTTG	1	44	1	11	11	37	chr2:116160964	+		chr2:116160994	-		0	0	2	14	8	44	short SC cluster
chr2	118741206	chr2	118741255		chr2:118741206	+	ATTTTGAGCAGTTTGTTCAATGTAGAAAACAGTAAATGT	chr2:118741245	-	TATATATATAGTCATATAATCCTCATTTAATGGGAAAGATCTCCATGCAGTGGAGAATGCTG	1	39	1	3	3	44	chr2:118741255	-	GTCATATAATCCTCATTTAATGGGAAAGATCTC	chr2:118741216	+	TATATATATAATTTTGAGCAGTTTGTTCAATGTAGAAAACAGTAAATGTTAACCATTGGCTGCTGTCA	1	33	0	0	0	44	Micro-homology: 10bp homology found! (TATATATATA)
chr2	118893991	chr2	118894101		chr2:118893991	-	ACTATTTCTTGTTCTGTTGCTTTCAACTGCATCTCTTGACCCCCCGTTTTGCAAA	chr2:118894102	+	ACAGAAANAGGGAGATGAAAAGGGAAGAAAAACAGGTTGGGAAGGAAATACCTTCAT	2	99	1	14	14	44	chr2:118894101	+	CAGAAACAGGGAGATGAAAAGGGAAGAAAAACAGGTTGGGAAGGAAATACCTTCATT	chr2:118893990	-	TACTATTTCTTGTTCTGTTGCTTTCAACTGCATCTCTTGACCCC	1	57	0	0	0	44	Micro-homology: 1bp homology found! (A)
chr2	119906275	chr2	119906320		chr2:119906275	+	TGAGAAAGGGCAGGATTTTAGTGTCAGTAGC	chr2:119906317	-	CTCAGGAGAAAATGAAGAGATCCCTAATCATTATCTCAATACCACCACCACATACTAACCCCAGGTCTCA	1	31	1	7	7	44	chr2:119906320	-	AGGAGAAAATGAAGAGATCCCTAATCATTATCTCAATACC	chr2:119906278	+	GAGTGAGAAAGGGCAGGATTTTAGTGTCAGTAGCTGGCATTTATGAGCATGCCTGTGTGTT	1	40	0	0	0	44	Micro-homology: 3bp homology found! (CTC)
chr2	122623755	chr2	122623810		chr2:122623755	+	TCACACTGAAATATGAAAGAATGATTCTCGAGGGAGTGG	chr2:122623810	-	AATTGTGGAATAAAGCATGTTGTTTGCTGCTGAAGTAATTTCAGGCACCAGTGAGCAAGCAA	1	39	1	23	23	44	chr2:122623810	-	AATTGTGGAATAAAGCATGTTGTTTGCTGCTGAAGTAATTTCAG	chr2:122623755	+	TCACACTGAAATATGAAAGAATGATTCTCGAGGGAGTGGAGGAGTATGTCATCATCT	1	44	1	2	2	44	Blunt-end joining
chr2	124733384	chr2	124733391		chr2:124733384	-	ATAATAACCATAATGCCAACT*TAAGGTCTGGAAGGGCATACACTATGCATTACTTA	chr2:124733391	+	CAACCTTATAGCCACTATATGTCTCCTGTAGTATACTACACGATG	1	35	2	21	20	22	chr2:124733391	+	AGTTGGCATTATGGTTATTAT*CAACCTTATAGCCACTATATGTCTCCTGTAGT	chr2:124733384	-	TAAGGTCTGGAAGGGCATACACTATGCATTACTTAACCATATGATGCAA	2	63	1	7	7	22	Inserted sequence: ATAATAACCATAATGCCAACT
chr2	126639678	chr2	126639707		chr2:126639678	+	CTTATTCACAGTAGAAAACCCAAGGAATATAG	chr2:126639706	-	AATAACCTCTCTTCCCCATCCCTCTTCCTCAATAGCTAATTTCAAGTAATATCTTATTATTCCCAGTTA	1	32	1	1	1	44	chr2:126639707	-	ATAACCTCTCTTCCCCATCCCTCTTCCTCAATAGCTA	chr2:126639679	+	TCTTATTCACAGTAGAAAACCCAAGGAATATAGCACCCTCCCCCACAAAAGAGAGAACCACAGT	1	37	1	21	21	44	Micro-homology: 1bp homology found! (A)
chr2	137288238	chr2	137288308		chr2:137288238	+	GAGTAAGGAGGGTCTAAAAGCATCTTTACATCTGCAGCTGAAATCA	chr2:137288304	-	CCTGAAAGTGCAGGGGAGTTATCAGTCCAGGGATTACTCTCAACCAATGGGGGAT	1	46	0	0	0	44	chr2:137288308	-	AAAGTGCAGGGGAGTTATCAGTCCAGGG	chr2:137288242	+	CAGGGAGTAAGGAGGGTCTAAAAGCATCTTTACATCTGCAGCTGAAATCACAGGTATACCCAGGGATGTGGCA	1	28	0	0	0	44	Micro-homology: 4bp homology found! (CCTG)
chr2	139425661	chr2	139425681		chr2:139425661	-	GGATTTATCCTGACTTACTTTTCTGTAGTTGCAGTTTTTAA	chr2:139425681	+	AAAGTAAGTCAGGTTAAATCCTTATTTCCAAAGATAGGAGTCCTGGAATACATTAGCAAT	1	41	1	18	18	44	chr2:139425681	+	AAAGTAAGTCAGGTTAAATCCTTATATCCAAAGATAGGAGTCCTGGAATAC	chr2:139425661	-	GGATTTATCCTGACTTACTTTTCTGTAGTTGCAGTTTTTAAAAAATTTGT	1	51	0	0	0	44	Blunt-end joining
chr2	148322315	chr2	148322322		chr2:148322315	-	CCCATCAATGACAGTTGGATAAAGA	chr2:148322324	+	CATTGATGGGCACCATGTGTTTGCTATTGAGAATAGTGCCTTGCAGAAGTCTGAATGTTACCTCTCTCTTGCCTGT	1	25	1	19	19	44	chr2:148322322	+	TTGATGGGCACCATGTGTTTGCTAT	chr2:148322313	-	TGCCCATCAATGACAGTTGGATAAAGAAAATGTGGTACATATACACCATGGAATACTATGCAGCCATAAAAGAGAA	1	25	0	0	0	44	Micro-homology: 2bp homology found! (CA)
chr2	154994157	chr2	154994393		chr2:154994157	+	TATTTGATATTTGCAATATATTCAAAGGCATG	chr2:154994393	-	CTTTCTTAAGAAAGAGCACATGCAGGAAGCTGTTTCTGATATCCCTGTTTCGGCCTAAAAGAAGGTCAC	1	32	0	0	0	44	chr2:154994393	-		chr2:154994157	+		0	0	2	39	24	31	short SC cluster
chr2	155869266	chr2	155869300		chr2:155869266	+	TTTCCCAATGTCATTATTCTCCTTCAATTTTTCCAA	chr2:155869296	-	TGTCCCAAGACAATGGCAGCTCAATACACAAGGTATTTTGAGAGAGAGATTAAATGAGGTTAAAA	1	36	0	0	0	44	chr2:155869300	-	CCAAGACAATGGCAGCTCAATACACAAGGTATT	chr2:155869270	+	GACATTTCCCAATGTCATTATTCTCCTTCAATTTTTCCAAAAATATTCGATATATAACCAAGTTAAGC	1	33	0	0	0	44	Micro-homology: 4bp homology found! (TGTC)
chr2	160095386	chr2	160095817		chr2:160095386	-	ATATCCCGCAGCCACTGAGTCTTCCTACCCCTCAGCATGCTCCACCTGCCATTATACTTTCACAGGG	chr2:160095813	-	CAGCCAAGTTTAGGTCTCATTTGTTCTAGTTTTT	1	67	0	0	0	44	chr2:160095817	-	CAAGTTTAGGTCTCATTTGTTCTAGTTTTTGTTACTGTAACTTAACTATTCAG	chr2:160095382	-	GCTGATATCCCGCAGCCACTGAGTCTTCCTACCCCTCAGCATGCTCCACCTGCCATTATACTTTCACAGGGATGT	4	165	0	0	0	44	Micro-homology: 4bp homology found! (CAGC)
chr2	160694125	chr2	160694216		chr2:160694125	+	GATTGTTACAATACATACACTGTGG	chr2:160694214	-	CTATTTGATATTCTATTCTCAGATACCACAGGACTATGAGAAAGGAGTAGTGGATATTTTTATCTCCTTTTATTTC	1	25	0	0	0	44	chr2:160694216	-	ATTTGATATTCTATTCTCAGATACCACAGGACTATGAGAAAGGAGTA	chr2:160694127	+	AGGATTGTTACAATACATACACTGTGGGATGCTGAGGCTTGGGCTTCAGTTGAA	1	47	2	39	24	44	Micro-homology: 2bp homology found! (CT)
chr2	162332267	chr2	162334046		chr2:162332267	+	TAGGCAGTTCTTCCAGCACCATTTATTAAATAGGGAATTTGCTTACTTTTGTC	chr2:162334042	-	GCCAAGGCTGGCAGATAACCTGAGGTCAGGAGTTTGAGACCAGCCTGG	1	53	1	19	19	40	chr2:162334046	-	AGGCTGGCAGATAACCTGAGGTCAGGAGTTTGAGACCAGCCTGGCCAACATGGCAAAAC	chr2:162332271	+	TGGCTAGGAAGTTCTTCCAGCACCATTTATTAAATAGGGAAT	1	59	0	0	0	31	Micro-homology: 4bp homology found! (GCCA)
chr2	169385161	chr2	169385163		chr2:169385161	-	AATTTACAAACAAATTTGTT*AGGTTCATAGTTTTATAGCATGAGTCACTGCT	chr2:169385163	+	CCTCTAGTTCTTCTACAACTTCTGCCTAACTCCCTTATGTCAGCACTGG	1	32	0	0	0	22	chr2:169385163	+		chr2:169385161	-		0	0	3	52	20	40	short SC cluster
chr2	169606131	chr2	169606210		chr2:169606131	+	TCAGAGCTGCAGAAGGGCAGCCTCACTTAGCCACAGTCCCA	chr2:169606208	-	GACTTAGGAGAGTTGGCTTTCTGGAAACTCACCTGATGCAGGGCAGGTGAGCCCCAAAGT	1	41	0	0	0	44	chr2:169606210	-	CTTAGGAGAGTTGGCTTTCTGGAAACTCACCTGATGCA	chr2:169606133	+	TCTCAGAGCTGCAGAAGGGCAGCCTCACTTAGCCACAGTCCCAGCTTCCTGCTCCAGAAAAGG	1	38	0	0	0	44	Micro-homology: 2bp homology found! (GA)
chr2	169931267	chr2	169931271		chr2:169931267	-	TTAGAGACTGAAGAA*GAACCAGCATTTCTGGGCAATAATACTTGAGT	chr2:169931271	+	GGTTCAGATTCCTCTAGATCACTCGACTAAATCAACCACAAACACACACATATC	1	32	1	20	20	24	chr2:169931271	+	TTCTTCAGTCTCTAA*GGTTCAGATTCCTCTAGATCACTCGACTAA	chr2:169931267	-	GAACCAGCATTTCTGGGCAATAATACTTGAGTTAAGGAGAGTGTAGCAAAACTCTAGGTTA	2	55	3	42	23	22	Inserted sequence: TTAGAGACTGAAGAA
chr2	171264092	chr2	171264109		chr2:171264092	-	CTGGATATGAAA*GCTCTGGATATGAAAGCTATGTAAA	chr2:171264109	+	AGCTTTCATATCCAGAGCACCAGATAAAGGGAATAATTATGATGTTGACAGACCAGTTTATCTT	1	25	1	5	5	22	chr2:171264109	+	TTTCATATCCAG*AGCTTTCATATCCAGAGCACCAGAG	chr2:171264092	-	GCTCTGGATATGAAAGCTATGTAAAGATGAGTTCTATATAGAGGTTGATTAACAACTGGTTAGG	1	25	1	19	19	22	Inserted sequence: CTGGATATGAAA
chr2	173616766	chr2	173616807		chr2:173616766	-	GAACTGATAAGTACCATTCAGACCAGGAAAGGTACTATCATTTAA	chr2:173616807	+	AATGATAGTACCTTTCCTGGTCTGAATGGTACTTATCAGTTCTCTAGGTGTAGCTT	1	45	0	0	0	44	chr2:173616807	+		chr2:173616766	-		0	0	2	20	16	44	short SC cluster
chr2	178468719	chr2	178468744		chr2:178468719	-	ACTCCATCTGCCTCTAAATGCTTAGTGGCAGTGATC	chr2:178468744	+	ACTAAGCATTTAGAGGCAGATGGAGTACTAAGGTTGTAGAATTATGAATGATTTGTCTTTTACTGAAAAAAGTTT	3	91	1	24	24	44	chr2:178468744	+		chr2:178468719	-		0	0	2	24	22	17.5	short SC cluster
chr2	182401273	chr2	182401286		chr2:182401273	-	TACAAGTATAAGTGTTACCTTACATGGAAACGAAG	chr2:182401288	+	AACACTTATACTTGTAAAGGGTAACAAAGAATTACATCCAAGGAAATAGTTGTGTGATAGTCAATA	1	35	2	28	23	44	chr2:182401286	+	CACTTATACTTGTAAAGGGTAACAAAGAAT	chr2:182401271	-	TTTACAAGTATAAGTGTTACCTTACATGGAAACGAAGAAACAAAATTCATAAATTTAAATTCATAAATTTA	1	30	1	16	16	44	Micro-homology: 2bp homology found! (AA)
chr2	186568002	chr2	186568242		chr2:186568002	+	CTGTAGCACTATCAATAAAGTGGTATTGATGAAGTT	chr2:186568239	-	GAAAGCATTGTTCGAGAGTTCTATTTATACATGTAAACATGTATGAAAATTGATAGTAGATGACAGATG	2	68	1	13	13	44	chr2:186568242	-	AGCATTGTTCGAGAGTTCTATTTATACATGTAA	chr2:186568005	+	TTCCTGTAGCACTATCAATAAAGTGGTATTGATGAAGTTGTAATGATAATTAAGGTTATGTGTTTACT	1	33	0	0	0	44	Micro-homology: 3bp homology found! (GAA)
chr2	192681461	chr2	192681493		chr2:192681461	+	GGCTCTCTCCTTATACAATAGTATGACCTTAGCATGG	chr2:192681492	-	TACATAAACAGATCACCACAACCACAAGCAACAAGGCAGTATTGGTTTCACAGTTAAAACACTG	1	37	0	0	0	44	chr2:192681493	-	ACATAAACAGATCACCACAACCACAAGCAAC	chr2:192681462	+	AGGCTCTCTCCTTATACAATAGTATGACCTTAGCATGGCTTGTTACTTATAGAAGAAACCTAATAAATGT	1	31	1	22	22	44	Micro-homology: 1bp homology found! (T)
chr2	202215410	chr2	202215426		chr2:202215410	-	AAAACAAAACAAAACAATACTTACTTTGGGGAAACAACAGGTTT	chr2:202215426	+	TTGTTTTGTTTTGTTTTTTTTTTGAGATGGAGTCTCACTCTGTTGCCCAGGCTAGA	1	44	2	43	22	40	chr2:202215426	+		chr2:202215410	-		0	0	2	26	13	44	short SC cluster
chr2	214455640	chr2	214455670		chr2:214455640	+	CT*ATCACTGATGAGTAGCTGAGTTGATTCCA	chr2:214455668	-	ATACACCATAGAATATTACACAGCCATAAAAGAGAACAAAACCTTTACAGCAACATGGATGCAGCTGGAG	1	29	1	3	3	42	chr2:214455670	-	ACACCATAGAATATTACACAGCCATAAAAGA	chr2:214455644	+	ATCTATCACTGATGAGTAGCTGAGTTGATTCCATGTATTTGCTATTGTGAATAGTGCTGTGATAAACATA	1	31	1	18	18	34	unequal distances of realigned breakpoint to anchor breakpoint: 2 v 4
chr2	218263214	chr2	218263221		chr2:218263214	-	GAGATGAAT*AGAAATTCATCTCAGATTAGAGATTCCTTGAAATG	chr2:218263221	+	GAATTTCTAGAGCTGTCTGAAACGAAGTAGTAAGTTTCCCATATCTGAAAGTGTC	2	69	0	0	0	28	chr2:218263221	+	ATTCATCTCAAG*GAATTTCTAGAGCTGTCTGAAACGAAGTAGTA	chr2:218263213	-	TAGAAATTCATCTCAGATTAGAGATTCCTTGAAATGAACCCCAAAACATGCCAGGCTTT	2	62	0	0	0	24	unequal distances of realigned breakpoint to anchor breakpoint: 0 v 1
chr2	223621472	chr2	223621482		chr2:223621472	-	GAGGCCTGGGCATTTGTATTTTCAAG	chr2:223621482	+	GCCCAGGCCTCACCCAGCCCAATGAACAGAGACTCTGGAGTGGGATTCAGTCCTGGTAATTCCCCCAGGGTAGGC	1	26	0	0	0	44	chr2:223621482	+		chr2:223621472	-		0	0	2	11	10	44	short SC cluster
chr2	227521143	chr2	227521218		chr2:227521143	-	TTTTGATTGCCCCAGTCTTTAAGTACTCAGAAAAGACACTTTACTGTTTGTGCGCACAGGGAAATTAT	chr2:227521218	+	TAACCACAATAATTTCCCTGTGCGCACAAACAG	1	68	2	24	16	44	chr2:227521218	+		chr2:227521143	-		0	0	2	23	12	44	short SC cluster
chr2	229264344	chr2	229268339		chr2:229264344	+	ATAGCAGATAAAACAGACTTTAAAATAATGACAATCAAGAAGAACAAAGAGGGGCATTACA	chr2:229268337	-	AAATTACTTACTTCTCTGTGTTTCAGTTAATGCATCTGTACGAACAAAAAACAAACAAACAAAAAC	2	96	0	0	0	40	chr2:229268339	-	ATTACTTACTTCTCTGTGTTTCAGTTAATGCATCTGTACGAACAAAAAACAAACAAACAAAAACACACATAACACAAC	chr2:229264346	+	TTATAGCAGATAAAACAGACTTT	1	78	0	0	0	44	Micro-homology: 2bp homology found! (AA)
chr2	233450785	chr2	233450819		chr2:233450785	+	CCGTTTGGCAAACCAGGTAAATAATGCATATT	chr2:233450810	-	CAATGGAACCTCCAGTTCCTCCAATGGAGCTAATCCAGCACCACTCTCACTTTTTTGGAGCTGTGTCCCCCGGCTA	3	84	1	23	23	44	chr2:233450819	-	CTCCAGTTCCTCCAATGGAGCTAATCCAGCACCACTCT	chr2:233450794	+	GTTCCATTGCCGTTTGGCAAACCAGGTAAATAATGCATATTCTATATGTGAATTTGCGTTTCC	1	38	0	0	0	44	Micro-homology: 9bp homology found! (CAATGGAAC)
chr2	239908214	chr2	239908228		chr2:239908214	-	CCTCTCGGTGACCCAGGACGTGCTCAAGTTACCTTCTTC	chr2:239908232	+	GTCCTGGGTCACCGAGAGGGTCCCTGCATTTGGACCTTGGGGCCGTTGGTTGCGCAGGGCAG	1	39	0	0	0	44	chr2:239908228	+	TGGGTCACCGAGAGGGTCCCTGCATTT	chr2:239908210	-	GGACCCTCTCGGTGACCCAGGACGTGCTCAAGTTACCTTCTTCCTGGCACACACACCCACCCCTAAATTCAAAA	1	27	0	0	0	44	Micro-homology: 4bp homology found! (GTCC)
chr2	41443218	chr22	29065649	translocation	chr2:41443218	-	CTTTCAGCAGTGTTTTGTACTTTTCTTTGCAGAGATCTTTCACCTCCTCGGTAGG	chr22:29065646	-	AAAAATGTTAAGTTACTTATAATCCAATTTAAATGTAAGTTCAAAT	1	55	0	0	0	39	chr22:29065649	-	AATGTTAAGTTACTTATAATCCAATTTAAATGTAAGTTCAAATACCTTAACATGT	chr2:41443215	-	TTTCTTTCAGCAGTGTTTTGTACTTTTCTTTGCAGAGATCTTTCAC	1	55	0	0	0	44	Micro-homology: 3bp homology found! (AAA)
chr22	45046896	chr2	72992431	translocation	chr22:45046896	-	AAAG*GAACTTCTAGAGGGCTGAAGGAAAATTATGCAAGATGAAAACTCA	chr2:72992431	+	TTTTAAATTTTTTTTTGAGAGAGG	1	45	0	0	0	44	chr2:72992431	+		chr22:45046896	-		0	0	2	19	10	44	short SC cluster
chr2	69168897	chr4	91602909	translocation	chr2:69168897	-	ATTTCAATTTTTTTTAATTTATTGAGACTTGCTTTCTTACCTAGCATGTGATTGATCTTGGAATGT	chr4:91602909	+	CGAGGGAGGAGCCAAGATGGCCGAATAGGAACAGC	1	66	0	0	0	37	chr4:91602909	+		chr2:69168897	-		0	0	2	12	6	39	short SC cluster
chr4	49099672	chr2	89875283	translocation	chr4:49099672	-	GGATGATTCCATTCCATTGCATTCCGTTCC	chr2:89875283	-	GGAATGGAATGGAATGGAATGGAATGGAATGGAATCAACCCGAGTGCAATGGAATGGAGTGGAATGGAATGGAATGGAA	4	112	53	719	24	17	chr2:89875283	-		chr4:49099672	-		0	0	2	15	14	11	short SC cluster
chr4	49275712	chr2	88350444	translocation	chr4:49275712	-	AAAAAAAAAAAAAAAAAAAAAAAAAAAAAAAAAACAAAAAAAAAAAAA	chr2:88350444	-	TTTTTTTTTTTTTTTTTGAGACAGGGTCTTGCTCTGTCACCCAGGCTGAAGTG	1	48	0	0	0	31	chr2:88350444	-		chr4:49275712	-		0	0	3	19	12	13	short SC cluster
chr7	6785213	chr2	165060078	translocation	chr7:6785213	+	AAAA*AAAAAAAAAAAAAAACAAAAAAAAAAACACCCACAAAAAAAAAAAAAAAAAAAAAAAAAAAAA	chr2:165060078	-	TTTTTTTTTTTTTTTTTTTTTTCTGTGATGGAGT	1	63	0	0	0	12	chr2:165060078	-		chr7:6785213	+		0	0	2	36	24	12.5	short SC cluster
chr2	6798282	chr8	50864469	translocation	chr2:6798282	+	CTGACTTCAAAACCGAAACTTTGTCTGGTAAACCTTGCTACTTCTGAACAGAGAGCA	chr8:50864469	+	ACTTCTTTTTTTTTTTTTTTTTTTTTTTTTTTTT	1	57	0	0	0	44	chr8:50864469	+		chr2:6798282	+		0	0	2	19	10	26.5	short SC cluster
chr2	46439794	chr8	2524414	translocation	chr2:46439794	+	AATAAGACAAAAAAAAAAAAAAAAAAAAAAAAAAAAAAAAAAAAAA	chr8:2524414	-	TTTTTTTTTTTTTTTTTTCTGTTGTTTTTAAACACAGGAATAGGAAATTACATCT	1	46	0	0	0	14	chr8:2524414	-		chr2:46439794	+		0	0	2	20	14	21.5	short SC cluster
chr9	100561378	chr2	184446523	translocation	chr9:100561378	-	AA*AAAAAAACAAAAAAAAAAAAAAAAAAAAAAAAAAAAAAAAAAGAAAAGAAGGGTG	chr2:184446523	+	TTTTTTTTTTTTTTTTTTTTTTTTTTTTTTTTTTTTTTTTGG	1	55	0	0	0	11	chr2:184446523	+		chr9:100561378	-		0	0	2	31	20	12.5	short SC cluster
chrUn_gl000220	121247	chr2	133034596	translocation	chrUn_gl000220:121247	-	TGTGTGTGTGTGTGTGTGTGTGTGTGTGTGTGTGTGTGTGTATCTATGTATGTACGTATGTATGT	chr2:133034596	-	TACCTACCTACGGAAAACATGAGAAACAACATAAAA	1	65	0	0	0	39	chr2:133034596	-		chrUn_gl000220:121247	-		0	0	2	10	9	12.5	short SC cluster
chrUn_gl000220	121285	chr2	126707406	translocation	chrUn_gl000220:121285	-	TATCTA*TGTATGTACGTATGTATGTATGTATGTGAGTGAGATGGGTTTCGGGGTTCTATCATG	chr2:126707406	-	CACACACACACACACACACACAAACACACACACACACG	1	57	0	0	0	25	chr2:126707406	-		chrUn_gl000220:121285	-		0	0	52	306	14	26.3654	short SC cluster
chr20	1497989	chr20	1498017		chr20:1497989	+	CCCAC*TCAAAGATTTCCACACAAAGGTTAC	chr20:1498017	-	AATATGAAAGACGAATTAAGAGTTAACTCTATGTGGCAGATTGCATTTTCCAAAAATTATGGCAGCCACAT	1	25	0	0	0	22	chr20:1498017	-	GTGGG*AATATGAAAGACGAATTAAGAGTTAACTCTATGTGGCAGATTGCATTTTCCAAAAATTATGGCAGCCA	chr20:1497989	+	TCAAAGATTTCCACACAAAGGTTACTTC	1	68	1	9	9	44	Inserted sequence: CCCAC
chr20	2639705	chr20	2639755		chr20:2639705	-	GAGCAGGCAAAGATGATGGGAAATGCAGA	chr20:2639755	+	GGTAGCCACATCCTGCCTCTGATCTGCGTTTCCCATCATCTTTGCCTGCTCAGTCTCCTGTCCTGCCCTGGC	1	29	1	20	20	36	chr20:2639755	+	GGTAGCCACATCCTGCCTCTGATCTGCGTTTC	chr20:2639705	-	GAGCAGGCAAAGATGATGGGAAATGCAGATCAGAGGCAGGATGTGGCTACCTTCCTTGGAAGAAATAGA	1	32	1	23	23	44	Blunt-end joining
chr20	2734615	chr20	2734608		chr20:2734615	+	AAAGTTTCAAAA*CCAAGGGGGTGCCCACAGAGAGGCTGTGAGGGTAC	chr20:2734608	-	CCCCTTGGGCCCACACTGGTGGGGGTATGGAACATCACATACACTGTGGTCAAC	1	35	0	0	0	28	chr20:2734608	-		chr20:2734615	+		0	0	2	14	10	44	short SC cluster
chr20	5681649	chr20	5681701		chr20:5681649	+	TATA*CATGTTCAGCACAGAGCCTGCTAGTGATCACTT	chr20:5681701	-	CATGTATTAATGTATACAGTCACCCTGTCATGCCGTTCAATAAGCACAAATATCTTCCGTGCAT	1	33	0	0	0	41	chr20:5681701	-		chr20:5681649	+		0	0	2	15	14	25.5	short SC cluster
chr20	6473904	chr20	6473939		chr20:6473904	+	AGAATTAGGGAAAAAAACAAATATTTAAAAGGCCAGTG	chr20:6473934	-	AGGTGTTATTAATATACCTAGTGCACCTATTTATAGTCTATAGCTTGATGAATTTTTATAATA	1	38	0	0	0	39	chr20:6473939	-	TTATTAATATACCTAGTGCACCTATTT	chr20:6473909	+	CACCTAGAATTAGGGAAAAAAACAAATATTTAAAAGGCCAGTGTTCATAGCTTGCCAAGTTTAATTTGTCAAGC	1	27	0	0	0	44	Micro-homology: 5bp homology found! (AGGTG)
chr20	11398595	chr20	11398629		chr20:11398595	+	GACAG*TAAAATAAATTAATTAAAGTGATTAAAAAAA	chr20:11398629	-	TTCTTGCTTTCATGGTTTCTGGTGAGAAGTCTGCTGTAATTTTAACCTTTTTCTCTATAGATAAG	1	31	0	0	0	36	chr20:11398629	-	CTGTC*TTCTTGCTTTCATGGTTTCTGGTGAGAAGTCTGCTGTA	chr20:11398595	+	TAAAATAAATTAATTAAAGTGATTAAAAAAAGCAAACATTAATCTGGAACTCTATATC	1	38	0	0	0	37	Inserted sequence: GACAG
chr20	19135571	chr20	19135517		chr20:19135571	-	ATGGAT*TCACAGTTCCATGTGGCTGGGGAGGCCTCGCCATCATGGCAG	chr20:19135517	+	TAAACCTCTTTTTCTTTATAAATTACCCAGTCTCAGGTATGTCTTTATCAGCA	1	42	1	8	8	11	chr20:19135517	+		chr20:19135571	-		0	0	2	32	21	37.5	short SC cluster
chr20	21491898	chr20	21491915		chr20:21491898	-	AACAAAACAAAAAACAAACCCAAACAAGCCA	chr20:21491915	+	TTTGTTTTTGTTTTTTGTTTTTGTTTTTGCGTTTTCCCCTGCTTTCTTCCTTTCTCTTTTTATTTTATTG	1	31	0	0	0	39	chr20:21491915	+		chr20:21491898	-		0	0	2	34	18	30	short SC cluster
chr20	33628863	chr20	33628957		chr20:33628863	-	GGAAGAAAGGCCTCAACCAGGAACC	chr20:33628958	+	TAACTAACAGACATTTATTTTTCTAACAGTTGTGGAGGCTAGAAGTCCAAGATCAAGGTGCTGTCAGGATTGGTTC	1	25	0	0	0	44	chr20:33628957	+	AACTAACAGACATTTATTTTTCTCACAGTTCTGGAGGCTAGAAG	chr20:33628862	-	AGGAAGAAAGGCCTCAACCAGGAACCAATCCTGACAGCACCTTGATCTTGGACTTCTAGCCTCCAGAACTG	2	74	1	22	22	36	Micro-homology: 1bp homology found! (T)
chr20	41543714	chr20	41543691		chr20:41543714	-	AGCAGTCCCAACTTTGGCCATCTAA	chr20:41543691	+	TCCTTAGCTTTCATTTTATTAATCATTGGATAGCATATTTATGAAGTAGGCCATTTGGAGAGGGATAAGGGTTTAG	1	25	1	17	17	44	chr20:41543691	+		chr20:41543714	-		0	0	3	51	22	26.6667	short SC cluster
chr20	49204854	chr20	49204834		chr20:49204854	-	GCGCTCTCTACTGGGCACCTGGCCCTCGCTG	chr20:49204834	+	TGGCCTGCAGGAGCAGCCAGGGGGCATGTGCCTGAGTTGGGCGAAGTACTGGCACAGGCTGTCCTGGAGA	1	31	1	17	17	36	chr20:49204834	+		chr20:49204854	-		0	0	2	15	10	43	short SC cluster
chr20	49356429	chr20	49356473		chr20:49356429	-	GTGGCGGGAAGGTAGGAGGGGAAATACTTGGGAGTCATTNCACTCACTGT	chr20:49356473	+	GAGTGCAATGACTCCCAAGTATTTCCCCTCCTACCTTCCCGCCACTGCCTTCT	2	98	1	12	12	44	chr20:49356473	+	GAGTGCAATGACTCCCAAGTATTTCCCCTCCT	chr20:49356429	-	GTGGCGGGAAGGTAGGAGGGGAAATACTTGGGAGTCATTGCACTCACTGTGGCTGCTTTGCAGTGAAGG	1	32	4	33	12	44	Blunt-end joining
chr20	51364652	chr20	51364687		chr20:51364652	+	CCTCGATATAACCATATAACTAAGTTCTGGCGAATGAGGTGTG	chr20:51364685	-	TGGGCTCCTTTGTGCCAAACAAAAACTACTGTTACTGTTGGACAAGGGGAGAATAAGTATTGGGGGCACCTGGAAT	3	110	0	0	0	44	chr20:51364687	-	GGCTCCTTTGTGCCAAACAAAAACTACTGTTACTGTTGG	chr20:51364654	+	CACCTCGATATAACCATATAACTAAGTTCTGGCGAATGAGGTGTGAGAGGAAGTGGAAGTTT	1	39	0	0	0	44	Micro-homology: 2bp homology found! (TG)
chr20	52825046	chr20	52825023		chr20:52825046	-	TCGCATTAGCCTCACTGGTTATGGGT	chr20:52825023	+	TCAAGGCCAACCACACTCAACGGGACCTTCGGCTTCCCACACCTCAGGGGCGAGGCCGGGGCTGCAGGTTCCTCA	1	26	0	0	0	44	chr20:52825023	+		chr20:52825046	-		0	0	2	17	15	41	short SC cluster
chr20	53690016	chr20	53690050		chr20:53690016	-	CACTCTGTTAATTATTTTCTTTGCTGTGCAGAAGTTT	chr20:53690057	+	ATGAGAAACTTCTGCACAGCAAAGAAAATAATTAACAGAGTGATGAGAACCTGTTGAATGGGGG	1	37	0	0	0	32	chr20:53690050	+	ACTTCTGCACAGCAAAGAAAATAATTAACAGAGTGATGAGAA	chr20:53690009	-	TTCTCATCACTCTGTTAATTATTTTCTTTGCTGTGCAGAAGTTTTTCATTTGTCTGTTT	1	42	3	42	20	40	Micro-homology: 7bp homology found! (ATGAGAA)
chr20	55148174	chr20	55148246		chr20:55148174	+	CAGTGGCGCGATCATGGCTCACTGAAGCCTCAATCAGGCTCAAGCAAT	chr20:55148244	-	CAATGGATCTTGCAGTATTGACTGGATAGAAGGCTGGAAGCCAATAAAGCAAA	1	48	0	0	0	39	chr20:55148246	-	ATGGATCTTGCAGTATTGACTGGATAGAAGGCTGGAAGCCAATAAA	chr20:55148176	+	TGCAGTGGCGCGATCATGGCTCACTGAAGCCTCAATCAGGCTCAAGCAATCCTCC	1	46	0	0	0	44	Micro-homology: 2bp homology found! (CA)
chr20	56654379	chr20	56654364		chr20:56654379	+	TATGGTT*GGGGAACTCTGTCTGGGGGCATCTGACCCGTGTTTT	chr20:56654364	-	CCAGAGAGGGTCCCCCCACAACCCGCCCTCCCACTAGCTGCAGAAAAGCAGCTAGGCT	1	36	2	37	19	28	chr20:56654364	-		chr20:56654379	+		0	0	4	49	19	44	short SC cluster
chr20	58360957	chr20	58360930		chr20:58360957	-	NCC*CTGCATCCCCTGCTTCTGGTTTTCCAANGGCCCT	chr20:58360930	+	AGGGGATGCAGGNGCAGGGGATGCAGAGGGCTGCTGGAAAACAAAATGAAGCAGCTTTAAGGATCGGACCT	2	62	3	33	15	36	chr20:58360930	+		chr20:58360957	-		0	0	3	28	14	20	short SC cluster
chr20	58874631	chr20	58874686		chr20:58874631	-	ACCTGGAGAGAGGAAGAGGCTTCCATTGACCTGGAGAG	chr20:58874686	+	CAATGGAAACCTCTTCCTCTCTCCAGGTCAATGGAAACCTCTTCCTCTCTCCAGGTGATACTC	1	38	4	68	24	42	chr20:58874686	+	CAATGGAAACCTCTTCCTCTCTCCAGGTCAATGGAAACCTC	chr20:58874631	-	ACCTGGAGAGAGGAAGAGGTTTCCATTGACCTGGAGAGAGGAAGAGGTTTCCATTGGCAAGTGGTAC	2	75	3	35	21	36.5	Blunt-end joining
chr20	58882200	chr20	58882327		chr20:58882200	+	TTTTTAGCACTATCAGAATAACCCTGGCTCCCT	chr20:58882327	-	TACTAAAAATACAAAGACTAGCTGGCATGGTGGTGAGCGCCTGTAGTCCCAGCTACTTGAGAGGCTGA	1	33	2	20	12	44	chr20:58882327	-		chr20:58882200	+		0	0	2	30	19	43	short SC cluster
chr20	61464124	chr20	61464161		chr20:61464124	-	GTTCTGCTTGGCAGAAAAGCCTCATTATGCAAACAAATGT	chr20:61464162	+	CATTTGTTTGCATAACGAGGCTTTTCTGCCAAGCAGAACCTGCGGTGGGGGTTCGATGGCT	1	40	2	24	20	44	chr20:61464161	+	ATTTGTTTGCATAACGAGGCTTTTCTGCCAAGCAGAACCTGCGG	chr20:61464123	-	GGTTCTGCTTGGCAGAAAAGCCTCATTATGCAAACAAATGTCTTCCGTTTTTTGGCCCCGCCCCTGCCT	2	76	1	14	14	40	Micro-homology: 1bp homology found! (C)
chr20	62690946	chr20	62690929		chr20:62690946	-	TACTTCTGATCTGCACACAGGTATCA	chr20:62690929	+	CAGGATGGATAAGGAATAAGGGGTGCCCAGAGGAAGGGAGAGGCACAAGAAGGGCTGGGAGTTTCTTTTCAGAGG	1	26	0	0	0	44	chr20:62690929	+		chr20:62690946	-		0	0	2	13	10	44	short SC cluster
chr20	62709634	chr20	62709531		chr20:62709634	+	AACTGGGCCGGTGGTGAGGGGCCAAGGTCCCAGGGGATGCTGCACCTGCCCCAGACTTGGGCCAGGGCAG	chr20:62709531	-	CCAATACCCCCGAGGCCTGGGCATGCAGAGGCCACTGCCCTGGCCCAAGTCTGGGGCAGGTG	4	222	0	0	0	44	chr20:62709531	-		chr20:62709634	+		0	0	2	25	20	44	short SC cluster
chr21	16275282	chr21	16275362		chr21:16275282	+	AGCTCCGCCTCCCAAGCTCAAGTGATTCTCCAGCCTCGG	chr21:16275362	-	TAATATTACCTTATCCAGGACAGCTCCTGGTGTCCCCAGTGCTACACAGCAATGTGGCACCAT	2	77	1	16	16	38	chr21:16275362	-		chr21:16275282	+		0	0	2	10	9	29	short SC cluster
chr21	19914048	chr21	19914398		chr21:19914048	+	GGCAATATAAACATATCTATAGAGAATTCATATATTGAAATTA	chr21:19914390	-	AAAATTTTCAGTATATCTGTTCAGCTTCCCATCCTTTCCTCCATAGCTTTGGGATTGA	1	43	0	0	0	44	chr21:19914398	-	CAGTATATCTGTTCAGCTTCCCATCCTTTCCTCCATAGCTTTGGG	chr21:19914056	+	AAAATTTTGGCAATATAAACATATCTATAGAGAATTCATATATTGAAATTATTTTTATAGGCCTTT	3	123	1	3	3	44	Micro-homology: 8bp homology found! (AAAATTTT)
chr21	26862375	chr21	26865761		chr21:26862375	+	GACCTCTTTGGGGTATGACCAAAAGTTGGGCAGAAA	chr21:26865761	-	TACCAGCTACTTGGGAGGCTGAGGCAGAAGAACTACTTGAACCCGGGAGGTGGAGGTTGCGGTGA	1	36	1	15	15	44	chr21:26865761	-		chr21:26862375	+		0	0	2	24	13	44	short SC cluster
chr21	44970364	chr21	44973305		chr21:44970364	+	CTTGTTCTCAGTTAGCTGTGACTTAACTCT	chr21:44973301	-	GAGACCGTTCAGGTCCCTTTGGCTGCGATGTCTTTTCCATGCAGGCCCGGATTCCCCAATGCAAGCACACC	1	30	0	0	0	44	chr21:44973305	-	CCGTTCAGGTCCCTTTGGCTGCGATGTCTTTTCCATGCAGGCCCGGATTCCCCAAT	chr21:44970368	+	TCTCCTTGTTCTCAGTTAGCTGTGACTTAACTCTGAGTGCCATTT	1	56	0	0	0	44	Micro-homology: 4bp homology found! (GAGA)
chr21	40613405	chr6	22393969	translocation	chr21:40613405	-	AAAAAAAAAAAACAAAAAAAAAAAAAAAAAAAAAAAAGATTTAAAAAAAAACCAACA	chr6:22393969	-	TTTTTTTTTTTTTTTTTTTTTTACGAGTAGGGAGTAAATAAGTG	1	57	0	0	0	14	chr6:22393969	-		chr21:40613405	-		0	0	2	15	13	14.5	short SC cluster
chr22	18202929	chr22	18202940		chr22:18202929	-	TTTCTTTCTTTCTTTCTTTCGTTAGAGACAGGGTCTCGTTCTGTCA	chr22:18202948	+	GAAAGAAAGAAAGAAAGAAAGAAAGAAAATGAAACCCACCATTTCTAGGTGTACC	1	46	2	26	24	44	chr22:18202940	+	GAAAGAAAGAAAGAAAGAAAATGAAACCCACCATTTCTAGGTG	chr22:18202921	-	TTTCTTTCTTTCTTTCTTTCTTTCTTTCGTTAGAGACAGGGTCTCGTTCTGTCATTCA	1	43	0	0	0	40	Micro-homology: 8bp homology found! (GAAAGAAA)
chr22	20872367	chr22	20872389		chr22:20872367	-	GTGAGGGACTGCCATAATGCGTCAACATC	chr22:20872398	+	GTCAATGTCGACGCATTATGGCAGTCCCTCACGTCAATGTCAACAGCAGCACAGAGCCCATCACCTGCAGCT	1	29	2	18	17	44	chr22:20872389	+	GACGCATTATGGCAGTCCCTCACGTCAATGTCAACAGCAGC	chr22:20872358	-	GACATTGACGTGAGGGACTGCCATAATGCGTCAACATCGACAAGCGCTTGTTACCAAGCA	1	41	1	3	3	44	Micro-homology: 9bp homology found! (GTCAATGTC)
chr22	26295786	chr22	26295767		chr22:26295786	+	ATCTGAACCATCAGTCACTCTCTGGCCCGGAGAG	chr22:26295767	-	GAGTGACTGATGGTTCAGATGGTGCAGAAGTCTCAGTTTAACAGGTCATCTGATCTGGAAGAATGGC	1	34	2	26	13	42	chr22:26295767	-		chr22:26295786	+		0	0	3	38	20	44	short SC cluster
chr22	27168066	chr22	27169803		chr22:27168066	+	GGTGGGCTGGGCTGGTAATGGGTACCCACTGATAAAAGCAACAATAATAGCAACTCTTACTTTTTTTCTGTATGT	chr22:27169793	-	CTTAACCTCTAAATGAAATTAGAAGC	1	75	0	0	0	44	chr22:27169803	-	AAATGAAATTAGAAGCCATGTGTTCTGACTGTCTGTATTCA	chr22:27168076	+	AGAGGTTAAGGGTGGGCTGGGCTGGTAATGGGTACCCACTGATAAAAGCAACAATAATAG	1	41	0	0	0	44	Micro-homology: 10bp homology found! (CTTAACCTCT)
chr22	37827912	chr22	37827925		chr22:37827912	-	ACACACACACACACACACACACACCCCAGAGCTTGTGCGGGGTGT	chr22:37827935	+	GTGTGTGTGTGTGTGTGTGTGTGTGTGTGTGTTTCTCTGAAAGAATCACTTTAACC	1	45	0	0	0	35	chr22:37827925	+	GTGTGTGTGTGTGTGTGTGTGTTTCTCTGAAAGAATCACTTTA	chr22:37827904	-	ACACACACACACACACACACACACACACACACCCCAGAGCTTGTGCGGGGTCTCACAT	1	43	1	21	21	39	unequal distances of realigned breakpoint to anchor breakpoint: 10 v 8
chr22	43649759	chr22	43649792		chr22:43649759	-	CAGCGCGGCCCTCTTCCACCACTCATCCT	chr22:43649792	+	GGAAGAGGATGGGTGGTGGAAGAGGGCCGCGCTGTGTTGGCATCACGTAAATCGGTGGTGCAGGCGGGGGGA	1	29	0	0	0	36	chr22:43649792	+	GGAAGAGGATGGGTGGTGGAAGAGGGCCGCGCTGTGTTGGCA	chr22:43649759	-	CAGCGCGGCCCTCTTCCACCATCCATCCTCTTCCTGGGAAGGTCGCGGGGTACCTAAGG	1	42	1	24	24	44	Blunt-end joining
chr22	44523622	chr22	44523670		chr22:44523622	+	TTTCCACATGGCCAAACCAGAAGTCTGTTTTCTTTCCTCCTCTC	chr22:44523670	-	TTTTTTTTTCTCTTGAGATAGTGTCTCACTCTGTTGCCCAGGCTGGAGTGCAGTGGC	1	44	1	1	1	44	chr22:44523670	-		chr22:44523622	+		0	0	2	44	24	27.5	short SC cluster
chr22	46452222	chr22	46452275		chr22:46452222	+	TAGGCAGCAGGCGGCAGGGGGTTAATGTGGGGA	chr22:46452275	-	CCTGGCCAGAGGCGTGCTCCTTCTAGAAGCCGGGCTCAAGCCTGCATGATTTCATGGGCCTGTCTCGG	1	33	1	18	18	44	chr22:46452275	-		chr22:46452222	+		0	0	2	26	16	44	short SC cluster
chr22	47555560	chr22	47555572		chr22:47555560	-	CACATACATGTGTCACATGCACATCACAAAACTACA	chr22:47555581	+	GTGCATGTGACACATGTATGTGGCACATGTGTGTGGTGTGGAGGATGTGTGCATGTATGGTGGGT	1	36	1	20	20	44	chr22:47555572	+	ACACATGTATGTGGCACATGTGTGT	chr22:47555551	-	CACATGCACCACATACATGTGTCACATGCACATCACAAAACTACACAGCACACATACAAACCATACAGGTGACTCA	1	25	0	0	0	44	Micro-homology: 9bp homology found! (GTGCATGTG)
chr22	47696463	chr22	47696866		chr22:47696463	+	CACCCCCACATGCACCTGGTGAGGAAGGGGTGACTAAACAAACACCTT	chr22:47696860	-	AGGAAGGTACTGGGCACAGAGTGGGCACAGAGCAAGCGTGGTGCATTTGCTGT	1	48	1	22	22	44	chr22:47696866	-	GTACTGGGCACAGAGTGGGCACAGAGCAAGCGTG	chr22:47696469	+	CTTCCTCACCCCCACATGCACCTGGTGAGGAAGGGGTGACTAAACAAACACCTTCTGAAGGTTGGAA	1	34	0	0	0	44	Micro-homology: 6bp homology found! (AGGAAG)
chr22	48842209	chr22	48842208		chr22:48842209	+	AGAACCTCCCGGCGG*GCCTCACCTCCCTACCTGTCACTCCTG	chr22:48842208	-	GCTTCTCTCAGACCCCCCNACCCCCTCCAGGGATGGAGACCTTCTGGGCCTCTGACAGCC	1	27	2	16	14	22	chr22:48842208	-		chr22:48842209	+		0	0	2	27	16	32.5	short SC cluster
chr22	49096402	chr22	49096409		chr22:49096402	-	ATTGG*GTGGGGGTGCCACTGTGACCTGCTTCT	chr22:49096409	+	ACCCCCACTCCCGAGGGAGAAGAAACCCAGGCCCGCTTCCGCTCCCCTCCTTTCCTACCCAAGGGGCAC	1	27	3	41	15	28	chr22:49096409	+		chr22:49096402	-		0	0	3	48	22	43.3333	short SC cluster
chr22	49255075	chr22	49255084		chr22:49255075	-	TCCATCCATCCAATGTCCCTCCCACCCT	chr22:49255086	+	TGGATGGATGGATGCTGGGAGAGACAGACAGATGGATGATGAAAGGTGGGAGGGATGGATGGATGGAGGATGG	1	28	2	40	22	44	chr22:49255084	+	GATGGATGGATGCTGGGAGAGACAGACA	chr22:49255073	-	CATCCATCCATCCAATGTCCCTCCCACCCTCCATCATCCATCCATCCATTCATCCATCCACCCCTTCTACCCT	1	28	3	45	21	36	Micro-homology: 2bp homology found! (TG)
chr22	49344322	chr22	49344346		chr22:49344322	-	GATAGGGACACATAGCAAATGCTTAATGACTTTTTAACCTTTTA	chr22:49344354	+	AAAGTCATTAAGCATTTGCTATGTGTCCCTATCAAAGTCATCTTAATTTTGCCAAGA	1	44	1	18	18	44	chr22:49344346	+	TAAGCATTTGCTATGTGTCCCTATCAAAGT	chr22:49344314	-	ATGACTTTGATAGGGACACATAGCAAATGCTTAATGACTTTTTAACCTTTTATGACTTTAGTGGGTGGAAC	1	30	2	17	9	44	Micro-homology: 8bp homology found! (AAAGTCAT)
chr22	50584578	chr22	50584584		chr22:50584578	-	AGCCTG*GGCCTGGCGGGCTGTGGAGGGGCCTTT	chr22:50584584	+	CCAGGCCTCCCCCTCACCACCCCTTTCAGGCCGTTCCTGCTCACGAGGCTCTGGCTCTACAGTCTCCT	1	27	4	48	17	24	chr22:50584584	+		chr22:50584578	-		0	0	2	11	9	44	short SC cluster
chr22	50923286	chr22	50923279		chr22:50923286	+	TGGGGAAGGTGGGG*GTGGGTGCAGGTGCTGCTGGGCCTCCGCGTG	chr22:50923279	-	GCAACCACTTCCAGCTCCTCTGGCCAAAATCTCCGCTCGGCCAGGCCCCGTGGCTC	1	31	0	0	0	22	chr22:50923279	-		chr22:50923286	+		0	0	2	27	14	42.5	short SC cluster
chr22	49045073	chr5	17815855	translocation	chr22:49045073	-	GGTTT*TTCCAGCTGAGCCACCTGTCTATCTTCCCTAGACC	chr5:17815855	-	AAAACAAATTTGGGTTTTACTTCTTAGATTAACTACTTAGTAGTCACTCTTTTTTTTTTTT	1	35	0	0	0	41	chr5:17815855	-	AAACC*AAAACAAATTTGGGTTTTACTTCTTAGAGTAACTA	chr22:49045073	-	TTCCAGCTGAGCCACCTGTCTATCTTCCCTAGACCTAGCAGCCGTATGCCACCGGCCCTCC	1	35	0	0	0	36	Inserted sequence: GGTTT
chr22	32928560	chr6	24683988	translocation	chr22:32928560	+	TTACATCATCG*AGAGAGGCCAGGAAGCTCCTGCAGGAAGAGCTGC	chr6:24683988	-	TCTAATTAGCCTTTCTAAAGGAAGCAATCAGATACGCGTTTATCTCAGTGAGCAGA	1	34	0	0	0	28	chr6:24683988	-	CGATGATGTAA*TCTAATTAGCCTTTCTAAAGGAAGCAATCAGATA	chr22:32928560	+	AGAGAGGCCAGGAAGCTCCTGCAGGAAGAGCTGCATCTGTATTAGCAGACCTAGTC	1	34	0	0	0	9	Inserted sequence: TTACATCATCG
chr3	475263	chr3	475264		chr3:475263	+	TAGAAAGAACCCTGCAGAAG*GCAGGAACCAGCCAATTCCAGTGTCCCTGCTA	chr3:475264	-	TGGACAAGTTTGGCTCAGGGATTCCCCATCAGCCATAAGACTTTTTTTT	1	32	2	25	15	22	chr3:475264	-	CTTCTGCAGGGTTCTTTCTA*TGGACAAGTTTGGCTCAGGGATTCCCCATC	chr3:475263	+	GCAGGAACCAGCCAATTCCAGTGTCCCTGCTAGACTTAGTCTGTGGCTGGG	1	30	1	22	22	22	Inserted sequence: TAGAAAGAACCCTGCAGAAG
chr3	1365573	chr3	1366707		chr3:1365573	+	TATTCAACGTGAACATTCTTTGGATGATTAAAATTCTGGAGAGCAAAGTTNTAAATTTAAAACTAGGTAG	chr3:1366707	-	TGGCACCTCCAGGCAGTTTCCAGTCAGTTTATGAAAGAGATATTCATGTGAA	3	187	0	0	0	44	chr3:1366707	-	TGGCACCTCCAGGCAGTTTCCAGTCAGTTTATGAAAGAGATAT	chr3:1365573	+	TATTCAACGTGAACATTCTTTGGATGATTAAAATTCTGGAGAGCAAAGTTTTAAATTT	1	43	1	17	17	44	Blunt-end joining
chr3	2649295	chr3	2649310		chr3:2649295	-	CACA*CACACACACACACACATAACTAATGGCTAATACAGTATAAAAACATGG	chr3:2649310	+	TGTGTGTGTGTGTGTGGATGCATATGTATATACACACGTATTATTTTGG	1	48	1	8	8	38	chr3:2649310	+	TGTG*TGTGTGTGTGTGTGTGGATGCATATGTATATACACACGTA	chr3:2649295	-	CACACACACACACACATAACTAATGGCTAATACAGTATAAAAACATGGTAATGATAC	1	40	0	0	0	42	Inserted sequence: CACA
chr3	2819994	chr3	2820021		chr3:2819994	-	GAAAACCATGATACAATTGTTTTAAAGATCTTGAGGTA	chr3:2820021	+	TCTTAAAAACAATTGTATCATGGTTTTCTCTTATACATACATGGATAACACAAAATATTTCTG	1	38	1	4	4	44	chr3:2820021	+		chr3:2819994	-		0	0	3	57	24	35.3333	short SC cluster
chr3	3146281	chr3	3146255		chr3:3146281	-	CTAACTACTCCCTTGTGTGAGAAGACATTC	chr3:3146255	+	AACTTCCACTGCATTTTGTCCTGAAATCTGCTGATGTTATGTATTTGATGTGATGACAGAGTTTAAGGAAA	1	30	0	0	0	44	chr3:3146255	+		chr3:3146281	-		0	0	3	45	24	32.6667	short SC cluster
chr3	3483343	chr3	3481047		chr3:3483343	-	TGTATTTAATACTACTAAGCTGTACACTTAAAAATGGTTCAGATGGTAAATTTCATATTATGTGTCTTTTAAC	chr3:3481047	+	TTGAATTGTGTCCCCTCAAAAAAGATATGCTGGTGTCCTAACCTCCAGTAC	2	123	1	15	15	38.5	chr3:3481047	+		chr3:3483343	-		0	0	3	53	24	39.3333	short SC cluster
chr3	4474110	chr3	4487454		chr3:4474110	-	CA*TCTAACTGTGTTTCAGATGAAAACCAAACACCTAGATCGGAAGAGCGTCGTGTAGGGA	chr3:4487454	-	AAACTGGTGAAATCAGACAAAAACAAGTGGGTCATATGAAT	2	91	0	0	0	33	chr3:4487454	-	TG*AAACTGGTGAAATCAGACAAAAACAAGTGGGTCATATGAATGCTCAATTTT	chr3:4474110	-	TCTAACTGTGTTTCAGATGAAAACCAAACACCTTTGAGGCCTACAAAG	1	51	0	0	0	44	Inserted sequence: CA
chr3	5606880	chr3	5606956		chr3:5606880	-	GAATGAAACATTCTGACGCCCAGGCTAAAGGAGCAGCAGCTCCTAGAG	chr3:5606958	+	TGTCCTTCCACCACTGTGTGAGAAGAGCTTCCTCTAGGAGCTGCTGCTCCTTTAGCCTGGGCCTCAGAATGTTT	5	185	9	105	23	43.6	chr3:5606956	+	TCCTTCCACCACTGTGTGAGAAGAGCTTCCTCTAGGAGCTGCTGCTCCTTTAGCCTGGG	chr3:5606878	-	CAGAATGAAACATTCTGAGGCCCAGGCTAAAGGAGCAGCAGCTCCTAGAGGAAGCTCTTCTCACACAGTGGT	9	367	8	116	26	40.2222	Micro-homology: 2bp homology found! (TG)
chr3	5668862	chr3	5668875		chr3:5668862	-	ATTATTTTCTTCCATTTGCTTTATATTTAAATTGCTCGACT	chr3:5668877	+	AATGGAAGAAAATAATAAAAATTAGATTGGAAATAAAAAAAACCAAAAACAGAAAAATAT	1	41	1	1	1	44	chr3:5668875	+	TGGAAGAAAATAATAAAAATTAGATTGGAAA	chr3:5668860	-	TTATTATTTTCTTCCATTTGCTTTATATTTAAATTGCTCGACTTTTTCTAGTTTTCTATGGTAGAAGGTG	1	31	0	0	0	44	Micro-homology: 2bp homology found! (AA)
chr3	6009169	chr3	6009179		chr3:6009169	-	CCCTC*CCTTCCTCCCTTGATCCCTCCTTCCCTCCTTTTTTTCCT	chr3:6009179	+	AGGGAGGAAGGAAAATTTATCCTTAATAGGGGAGTTTAATATTTTCCCCAGAATATC	1	39	0	0	0	41	chr3:6009179	+	GAGGG*AGGGAGGAAGGAAAATTTATCCTTAATAGGG	chr3:6009169	-	CCTTCCTCCCTTGATCCCTCCTTCCCTCCTTTTTTTCATTCCTTCCTTCCTTCCCTTCTTTCTTT	1	31	0	0	0	18	Inserted sequence: CCCTC
chr3	9489188	chr3	9489211		chr3:9489188	+	AC*GCGACAAATGTTTGCGTTATTTCTA	chr3:9489211	-	TGTATACATTTTTGTATTTAAAAATTAGATTTTAAATTAGTGTTTCTAATCCTTATATTTTTCATCAGTAGACA	1	25	0	0	0	36	chr3:9489211	-	GT*TGTATACATTTTTGTATTTAAAAATTAGATT	chr3:9489188	+	GCGACAAATGTTTGCGTTATTTCTAATAAGCATTTATAAAATAGGCCAATGAAATGGTTCCAGTTAAA	1	31	1	3	3	42	Inserted sequence: AC
chr3	9851652	chr3	9851672		chr3:9851652	-	GATCAGGGGCCCTGGGAGGGCGAGCGCGGCGAGGGGCGCATGCA	chr3:9851680	+	CCGCGCCCGCCCTCCCAGGGCCCCTGATCCCGCGCCCCTCCGCGTCGCCGCCTCCTC	1	44	0	0	0	44	chr3:9851672	+	GCCCTCCCAGGGCCCCTGATCCCGCGCCCCTCCGCGTCGCCGCCT	chr3:9851644	-	GGGCGCGGGATCAGGGGCCCTGGGAGGGCGAGCGCGGCGAGGGGCGCATGCAGGGC	1	45	0	0	0	44	Micro-homology: 8bp homology found! (CCGCGCCC)
chr3	10009065	chr3	10009097		chr3:10009065	-	TTTTGTGCATGGTGTGAAATAGGTGCCCA	chr3:10009098	+	GAGGCTGGGCACCTATTTCACACCATGCACAAAAGTTAAGTCCAAATGGTTCAACAGGCATGTTAGTGCAGA	1	29	0	0	0	44	chr3:10009097	+	AGGCTGGGCACCTATTTCACACCATGCACAAAAGTTAAGTCCAAATG	chr3:10009064	-	CTTTTGTGCATGGTGTGAAATAGGTGCCCAGCCTCATTCTTTTGCATGTAGATA	1	47	0	0	0	44	Micro-homology: 1bp homology found! (G)
chr3	10149758	chr3	10149786		chr3:10149758	+	GATCTCCGTTTACAGTTCAGGACCTCAGCTGCACTT	chr3:10149785	-	CGAGAGGCTCCCACTCCCCGCCGGAAGAAGGGGCTTGGGCCTCCTGGGTCCCTATCCGGGGGCGG	1	36	0	0	0	44	chr3:10149786	-	GAGAGGCTCCCACTCCCCGCCGGAAGANATCGGAA	chr3:10149759	+	GGATCTCCGTTTACAGTTCAGGACCTCAGCTGCACTTTGGCGCTAACGCCCTGTTTCCCAGGTGGGGAAATCA	3	89	2	45	26	36.6667	Micro-homology: 1bp homology found! (C)
chr3	12820534	chr3	12820512		chr3:12820534	+	CCATATTGGCCAGGCTGGTTTCGAACTCCCGAACTCAAGCG	chr3:12820512	-	CGAAACCCGCCTGGCCAATATGGCGAAACCCCACCTCTACTAAAAATACAAAAATGCATG	1	41	0	0	0	37	chr3:12820512	-		chr3:12820534	+		0	0	2	23	14	41	short SC cluster
chr3	16771522	chr3	16771478		chr3:16771522	-	AGCATGATTTTCCAAAGAGTGAATCATACTTAAAGATAATCA	chr3:16771478	+	AATTCATTTAAGNTGCCTAATTTCATTAGTTAGTATTCTTTTAACTCCAAGTTAAAAAAACC	2	81	1	23	23	44	chr3:16771478	+		chr3:16771522	-		0	0	2	25	18	44	short SC cluster
chr3	23685439	chr3	23685508		chr3:23685439	-	ATTCCCACTTCTCTCACCTCTGGGGAGGAATGGGGAGTTGGGTAG	chr3:23685508	+	ATACCTTCTACAAGCTCCATCAGCCCTACCCAACTCCCCATTCCTCCCCAGAGGTGAGAGA	2	85	1	10	10	43	chr3:23685508	+		chr3:23685439	-		0	0	2	30	17	44	short SC cluster
chr3	24306048	chr3	24306096		chr3:24306048	+	GTGATTTTTCATATATTATCTCATTTAGTTTACGCATTGTCAGCTGGGAAAACAAGGAGATAAT	chr3:24306092	-	TTAGGACAGTGGTTGCTACTGACAAAACATTCATTAA	1	64	0	0	0	38	chr3:24306096	-	GACAGTGGTTGCTACTGACAAAACATTCATTAAACAGAA	chr3:24306052	+	CTAAGTGATTTTTCATATATTATCTCATTTAGTTTACGCATTGTCAGCTGGGAAAACAAGGAGATAATTTAAGACA	2	64	1	16	16	44	Micro-homology: 4bp homology found! (TTAG)
chr3	25508994	chr3	25509034		chr3:25508994	+	ATGGTGATTGTCTTCTCTTACTGATGGGAACCCATCCACCACGTGAAGA	chr3:25509034	-	GCTCAAACAAACACTTCTCACCCTCTGCTTGTATCACATTTGCTAATATCCC	1	49	0	0	0	44	chr3:25509034	-	GCTCAAACAAACACTTCTCACCCTCTG	chr3:25508994	+	ATGGTGATTGTCTTCTCTTACTGATGGGAACCCATCCACCACGTGAAGAAGCCTAGGCTAGGCTAATGGTGAGC	1	27	2	35	23	44	Blunt-end joining
chr3	25973684	chr3	25979056		chr3:25973684	+	CTCCCCTTCAGGAGGCATGGGGGTCAGGGACCCACTTGAGGAGGCAGTCCGTCCCTTAGCAGAGC	chr3:25979056	-	GCACATGTATCCCAGAACTTACAGAATTAACTATTA	1	65	1	20	20	37	chr3:25979056	-	GCACATGTAGCCCAGAACTTACAGAATTAACTATTAAAAAAAAGTCACAGTTAA	chr3:25973684	+	CTCCCCTTCAGGAGGCATGGGGGTCAGGGACCCACTTGAGGAGGCAG	1	54	3	24	19	44	Blunt-end joining
chr3	38589673	chr3	38589667		chr3:38589673	+	GAGAAGAGAGTAGGAAAA*AGGAGGGAAGGACAGACATCAAGTGCCAGATGT	chr3:38589667	-	CCCTCCTGCTGGTCATTGTGCAGTTCTGGAAATTAAAAAGGTGACAGCCA	1	33	1	16	16	22	chr3:38589667	-		chr3:38589673	+		0	0	3	38	19	44	short SC cluster
chr3	39011492	chr3	39011536		chr3:39011492	+	TAACATCTGCGCTGCAGATAAAAGGGAGCATTCAAAA	chr3:39011530	-	GCGGCCCCTGGCTTCTGGTCCCCCAAAGAGCCTGCTCTCAGGAAAGCATTAGTGAGCATCGTAG	1	37	0	0	0	44	chr3:39011536	-	CCTGGCTTCTGGTCCCCAAAGAGCCTGCTCTCAGGAAAGCATTA	chr3:39011498	+	GGCCGCTAACATCTGCGCTGCAGATAAAAGGGAGCATTCAAAAGATGGCCACAGGGG	1	44	0	0	0	42	Micro-homology: 6bp homology found! (GCGGCC)
chr3	43217369	chr3	43217391		chr3:43217369	-	AACGTCTCAGTGCGCTACGAGGGGGCATAGAGGTTTTCATGGCGAGAGAAGC	chr3:43217391	+	CCCTCGTAGCTCACTGAAACGTTTCCAGAGATGAGTTTAATGATCTTTG	1	52	1	6	6	44	chr3:43217391	+	CCCTCGTAGCTCACTGAGACGTTTCCAGAGATGAGTTTA	chr3:43217369	-	AACGTCTCAGTGAGCTACGAGGGGGCATAGAGGTTTTCATGGCGAGAGAAGCAAGGGCAATG	1	39	4	42	18	44	Blunt-end joining
chr3	45831051	chr3	45831106		chr3:45831051	+	AAAATATAAGCTTAAATAGCTCCATAATATTCCATTTACAGAG	chr3:45831106	-	CAAAATACCAAGTCACATATAAAAATATGGTTCTAATTTTTTACAGCAAAAATGTTAACAGTCAT	2	79	1	13	13	44	chr3:45831106	-		chr3:45831051	+		0	0	2	22	18	31	short SC cluster
chr3	52709830	chr3	52710168		chr3:52709830	+	AA*GTGTGTATCCAGTTTTCCCGGTATCGTTTGTTGAAAAGACTGTGCTTTTCTCATTGAATGGTTTTGGCGC	chr3:52710168	-	ATAAAGAATGAAGCGGGATCCTTACCTAAACACTACTTATAAAAATTCAAAATGGATCAAAGGCCTAAAT	2	99	1	15	15	40.5	chr3:52710168	-		chr3:52709830	+		0	0	2	22	19	37	short SC cluster
chr3	54562482	chr3	54562455		chr3:54562482	-	AACCACAACTTGGATGTCCTGGTTTCCTT	chr3:54562455	+	AAGACTACATCTACATCATCATCATCATTTTATTAGCATTATATGACATACTGTTACATATTGCTATATTTG	1	29	0	0	0	44	chr3:54562455	+		chr3:54562482	-		0	0	2	33	17	36	short SC cluster
chr3	55777370	chr3	55777401		chr3:55777370	-	G*ATGCCAGCATCATTTGGCATCCTGCTACAAATCAGTAAGTCTGAAGCCAACTGATTTTCCCACAGATC	chr3:55777401	+	ATTTGTAGCAGGATGCCAAATGATGCTGGCAT	1	68	0	0	0	44	chr3:55777401	+	C*ATTTGTAGCAGGATGCCAAATGATGCTGGCATAGATC	chr3:55777370	-	ATGCCAGCATCATTTGGCATCCTGCTACAAATCAGTAAGTCTGAAGCCAACTGATTTTCCCAC	1	37	0	0	0	36	Inserted sequence: G
chr3	56135445	chr3	56135422		chr3:56135445	+	TGAAACTCCTCATCTGTTACAGGAACAGGTGAA	chr3:56135422	-	TCCTGTAACAGATGAGGAGTTTCATTCTAGTTCCTCTTTAAAACAATGTAATAGTAACACAACCTACT	1	33	0	0	0	44	chr3:56135422	-		chr3:56135445	+		0	0	2	33	18	44	short SC cluster
chr3	59740867	chr3	59740882		chr3:59740867	-	TATCAACAGTACTACTGCTGTCCTTTGCAAACCTT	chr3:59740882	+	AGTAGTACTGTTGATAGGATCACAAGCAATGTGCTTAAAGGCAAGCGGATTCTTTCTATATGTGTG	1	35	1	16	16	44	chr3:59740882	+		chr3:59740867	-		0	0	2	41	24	30	short SC cluster
chr3	60050363	chr3	61557954		chr3:60050363	-	CAAAGTTTGCATGTGCACATACACACAACACAAGCACACTGAGAATGAAGGAGAACAATGTGAGACTATA	chr3:61557954	+	AGAAATAAGGTTTCATGTTTAAAAAACAAAC	1	70	0	0	0	44	chr3:61557954	+	AGAAATAAGGTTTCATGTTTAAAAAACAAACA	chr3:60050363	-	CAAAGTTTGCATNTGCACATACACACAACACAAGCACACTGAGAATGAAGGAGAACAATGTGAGACTATACTGGT	2	58	0	0	0	44	Blunt-end joining
chr3	60185956	chr3	60589487		chr3:60185956	+	A*ATTAGCACGTCAGGGAGCACCCACAATCCAGTGTCT	chr3:60589487	-	CACTAGAAGTGAATGATACGTAAGAATGAGTAGAATGTATCCAAGGCAATAACACTATAAGGCT	1	36	0	0	0	44	chr3:60589487	-	T*CACTAGAAGTGAATGATACGTAAGAATGAGTAGAATGTATCCAAGGCAATAACACTATAAGGCTCT	chr3:60185956	+	ATTAGCACGTCAGGGAGCACCCACAATCCAGTGT	1	66	0	0	0	44	Inserted sequence: A
chr3	60695516	chr3	60710575		chr3:60695516	+	AAAAATTCAAATTTTGGGAAACTTGGATATGCCACCATGAGCTTGACAGCTTCCCAATACTTAAAG	chr3:60710574	-	GTTTCACCATGTTGGCCAGGCTGGTCTCAAACTCC	1	66	0	0	0	39	chr3:60710575	-	TTTCACCATGTTGGCCAGGCTGGTCTCAAACTCCTGGCCTCTAGTGATCTTCCCGCCTCAGCCTCCCAA	chr3:60695517	+	CAAAAATTCAAATTTTGGGAAACTTGGATATG	1	69	0	0	0	39	Micro-homology: 1bp homology found! (G)
chr3	62844348	chr3	62850614		chr3:62844348	+	AAGTTCAAATGAAGCTTTTGATTGTACATTTTAAATATAATATCTACATATCCCA	chr3:62850614	-	TTTTTCTACAGGATCTAGTGAGTTTCTCATACATAGAAGTGGCTCAAA	2	108	1	13	13	44	chr3:62850614	-	TTTTTCTACAGGATCTAGTGAGTTTCTCATACATAGAAG	chr3:62844348	+	AAGTTCAAATGAAGCTTTTGATTGTACATTTTAAATATAATATCTACATATCCCATTTTTAGTAGA	2	74	0	0	0	44	Blunt-end joining
chr3	64218218	chr3	64218254		chr3:64218218	+	GCCAGAGGGTAGGAGGGAAAGCAGGAGAA	chr3:64218249	-	TGCTCATCTCCTTCAGAGCTTAATGCTGGAGAACCTGCAGCTAAGTCCTGGGACTCCTGTATATCTACATTT	1	29	0	0	0	44	chr3:64218254	-	ATCTCCTTCAGAGCTTAATGCTGGAGAACC	chr3:64218223	+	GAGCAGCCAGAGGGTAGGAGGGAAAGCAGGAGAATGTGGCATCCTGGAAGCAAAGCTAAGAAGTGTTTCAG	1	30	0	0	0	44	Micro-homology: 5bp homology found! (TGCTC)
chr3	66861214	chr3	66861264		chr3:66861214	+	TTTTTTTTTAAGTTACCAGCATTTTAAAATGGGAAGATTTCGTAC	chr3:66861263	-	ATATATATATATATATATCCCTTCATGGGTCTATACAGTTCTAGAGAAAAAAAAGA	1	45	0	0	0	44	chr3:66861264	-	TATATATATATATATATCCCTTCATGGGTCTATACAGTTCTAG	chr3:66861215	+	TTTTTTTTTTAAGTTACCAGCATTTTAAAATGGGAAGATTTCGTACAAAAATCTAGAT	1	43	0	0	0	44	Micro-homology: 1bp homology found! (A)
chr3	78280119	chr3	78280119		chr3:78280119	-	AAGGCAGTCTCAGAACCTAT*ATCTCCTGAAGCCATTATGCTTTCTCTGT	chr3:78280119	+	TGGCCTCTGGATAGACTTAGATGGGCACATGTTTATCCCAGGTAGATCAATA	1	29	0	0	0	22	chr3:78280119	+		chr3:78280119	-		0	0	2	27	15	44	short SC cluster
chr3	83828245	chr3	83828295		chr3:83828245	+	ATGTAAAACTACTTTATTAATATACATTGTAAAA	chr3:83828295	-	ACAATATTTTGATTTAATAAATATTTACGAAGCATTCCCTAATCATTTGTTCTCTGGATAGAACTTT	1	34	1	9	9	44	chr3:83828295	-	ACAATATTTTGATTTAATAAATATTTACGAAGCA	chr3:83828245	+	ATGTAAAACTACTTTATTAATATACATTGTAAAACTCTCTTTTAATTTTTAGTCACAAAACCTTTGA	1	34	1	10	10	44	Blunt-end joining
chr3	99308047	chr3	99308057		chr3:99308047	-	GGCTCAACAGGTCCCATGCCCATGGAGCCTTGCTCACTGCTGG	chr3:99308067	+	GGGCATGGGACCTGTTGAGCCATGCATGGGAGAATCTCCTTGTCTGCCTGTTGCTAAG	1	43	1	16	16	31	chr3:99308057	+	CCTGTTGAGCCATGCATGGGAGAATCTCCTTGTCTGCCTGTT	chr3:99308037	-	TCCCATGCCCGGCTCAACAGGTCCCATGCCCATGGAGCCTTGCTCACTGCTGGTGCAGC	1	42	0	0	0	42	Micro-homology: 10bp homology found! (GGGCATGGGA)
chr3	100737226	chr3	100737305		chr3:100737226	-	ACCTCTCCTGTATAAACACCTTAAGTACCACTGTGTCNAGA	chr3:100737308	+	GGTAGTCTAGGTAAATTTATCTGTTGTTGGCCAGAGTCCAAATCTGGACACAGTGGTACTTAAGGTGTTTATACA	6	207	4	57	21	43.6667	chr3:100737305	+	AGTCTAGGTAAATTTATCTGTTGTTGGCCAGAGTCCAAATCTGG	chr3:100737223	-	ACCACCTCTCCTGTATAAACACCTTAAGTACCACTGTGTCCAGATTTGGACTCTGGCCAACAACAGATAAATTTA	4	144	2	23	17	44	Micro-homology: 3bp homology found! (GGT)
chr3	100868430	chr3	100868474		chr3:100868430	-	ACGAGTTATTTAACAAG*TAGTTAAATAACTAACGAGTTATTTAACAAGTAGT	chr3:100868474	+	TAGTTATTTAACTACTTGTTAAATAACTCATTAGTTATTTAACTAACAA	1	35	2	20	11	9	chr3:100868474	+	CTTGTTAAATAACTCGT*TAGTTATTTAACTACTTGTTAAACAACTCGTTAGTTAT	chr3:100868430	-	TAGTTAAATAACTAACGAGTTATTTAACAAGTAGTTAAATAACTAC	1	38	2	14	8	9	Inserted sequence: ACGAGTTATTTAACAAG
chr3	101576030	chr3	101576031		chr3:101576030	-	TTTTAGAAAGCTTTAATAACC*ACACCAGAGTTGGAATGGCCTTCTGTACACCCTC	chr3:101576031	+	GTACCTTTGCATTCACAAAAGACAGGCAACTGGGCAGCTCCAAAAAGAGGCG	2	62	0	0	0	22	chr3:101576031	+		chr3:101576030	-		0	0	4	51	24	43.5	short SC cluster
chr3	101817045	chr3	101817047		chr3:101817045	-	GTTTTGTTGTATTACCTGGGCAATTCCC*TTTTCAATTGTATGGTTATGATTAGCAATGAACAAGG	chr3:101817047	+	AAACTCTGTTTCTTGGTTATGAAATACACGTTTTAC	1	37	1	15	15	22	chr3:101817047	+	GGGAATTGCCCAGGTAATACAACAAAAC*AAACTCTGTTTCTTGGTTATGAAATACACGTT	chr3:101817045	-	TTTTCAATTGTATGGTTATGATTAGCAATGAACAAGGAGAA	1	32	1	12	12	22	Inserted sequence: GTTTTGTTGTATTACCTGGGCAATTCCC
chr3	101988886	chr3	101988885		chr3:101988886	-	CTATTTAAGCTTATGTTTTTGTTT*AGCATTGGTTAAACATTTATAGATGGCACTAAGTAC	chr3:101988885	+	CTACTTCCAGTCTAATGCATGCAGACTTTATTATGGTATTTTATTCAGACT	2	62	1	1	1	22	chr3:101988885	+		chr3:101988886	-		0	0	2	43	23	42	short SC cluster
chr3	103431676	chr3	103431764		chr3:103431676	+	AAGAGGTGAGTGGTACTTTAAATAG	chr3:103431764	-	AAATGTTCTTCCTTGAAATACTTATGAAGTAATTAACCATGAGAGTGTTTGTTTAAACATATTTTTGAATGTACAC	1	25	1	22	22	44	chr3:103431764	-		chr3:103431676	+		0	0	2	24	23	31	short SC cluster
chr3	103598714	chr3	103598728		chr3:103598714	-	AAGCCCCTTCTCTGCACTGGTCTAAAGGAGGAAACCCCTG	chr3:103598729	+	TGCAGAGAAGGGGCTTTAAGAATGCAGCTCCCTGTTTATGCCATGCATCCAGTGCCTGCAA	1	40	2	28	17	44	chr3:103598728	+	GCAGAGAAGGGGCTTTAAGAATGCAGCTCCCTG	chr3:103598713	-	AAAGCCCCTTCTCTGCACTGGTCTAAAGGAGGAAACCCCTGAAAGTACTTGCAATCCATATACAATGC	1	33	1	15	15	44	Micro-homology: 1bp homology found! (T)
chr3	104416316	chr3	104416446		chr3:104416316	+	GCTTGGG*GAGCATCCCATTTCCTTAGGAATGTCACTGCCTGCTTCTCCACCACTGC	chr3:104416446	-	CTATTGTGGGACTGCAGGACCAGTCTTGGCTGTGTCTTGGGCTAA	1	49	2	27	22	36	chr3:104416446	-	CCCAAGC*CTATTGTGGGACTGCAGGACCAGTCTTGGCTGTGTCTTGGGCT	chr3:104416316	+	GAGCATCCCATTTCCTTAGGAATGTCACTGCCTGCTTCTCCACCACTGCAGAG	2	84	0	0	0	41.5	Inserted sequence: GCTTGGG
chr3	106514777	chr3	106514804		chr3:106514777	+	TAC*ATGTAACCAGTAATGGGATGGCCAGGAGGAA	chr3:106514804	-	CAAAAAGACACATGTACAAGTATGTTCACAGCACTATTCACAATAGCAAAGACATGGATTCAAACAC	1	31	2	35	23	42	chr3:106514804	-	GTA*CAAAAAGACACATGTACAAGTATGTTCACAGCACTAT	chr3:106514777	+	ATGTAACCAGTAATGGGATGGCCAGGAGGAATGGTAGTTCAACTCTTAGTTTTTTGAGAAATCTANAAACTGCT	3	91	0	0	0	35.6667	Inserted sequence: TAC
chr3	106813625	chr3	106813796		chr3:106813625	+	TGATATAATGACAATATTGAGTCTTTCTAGCCACGAATATGG	chr3:106813790	-	GTTTTTCCCAACTTGATCTATAGATTCAACACAATCCCAAACAAAATCCCACCAAGTTA	1	42	0	0	0	44	chr3:106813796	-	CCCAACTTGATCTATAGATTCAACACAATCCCAAACAAAATCCCACC	chr3:106813631	+	AAAAACTGATATAATGACAATATTGAGTCTTTCTAGCCACGAATATGGACTATCTCTTCATTTA	4	168	0	0	0	33.5	Micro-homology: 6bp homology found! (GTTTTT)
chr3	107037954	chr3	107040333		chr3:107037954	+	ATTTTCAGGTTATCCTAAGATTTGACCCTAACTAGGGGTCTAGTGGCTAGGAGG	chr3:107040333	-	GATAGCTTTAAACAGTGCACTTGGTCATCTACATAGGGTGTAGAAGGAGAAGTGGCTTAAGCCAGGA	2	88	1	18	18	42.5	chr3:107040333	-		chr3:107037954	+		0	0	2	22	20	44	short SC cluster
chr3	109619948	chr3	109619958		chr3:109619948	-	AAA*CACACATACACCTGCAAACTGCTTCT	chr3:109619958	+	GTGTATGTGTGCGTGTGTATGTTTTAACTCTGAGTGGCACTAAGAACTAAGGCCATGTGGGAGGAACCACAT	1	26	2	25	21	36	chr3:109619958	+		chr3:109619948	-		0	0	2	11	7	30.5	short SC cluster
chr3	109619950	chr3	109619937		chr3:109619950	+	GTGCGTGTGTATGTTTTAACTCTGAG	chr3:109619937	-	ACATACACAAACACACATACACCTGCAAACTGCTTCTCTCTGCAACCAGACATACATGCACAAAAGATATCCAAT	1	26	1	21	21	44	chr3:109619937	-		chr3:109619950	+		0	0	2	25	21	40.5	short SC cluster
chr3	110922313	chr3	110922355		chr3:110922313	+	GTTTTCTGGATGGATCAGAACATGTTAACTTCTGTTGCTTTGCC	chr3:110922354	-	TGACTGTAATGGAGATGGCACCACATTCGAGAGGCTGAAGAAGAGACTTGGGGCCAG	1	44	0	0	0	44	chr3:110922355	-	GACTGTAATGGAGATGGCACCACATTCGAGAGGCT	chr3:110922314	+	AGTTTTCTGGATGGATCAGAACATGTTAACTTCTGTTGCTTTGCCTTTATTCCAGTGTGGTTTTTT	1	35	1	13	13	44	Micro-homology: 1bp homology found! (T)
chr3	114005771	chr3	114005779		chr3:114005771	-	CACACACACACACACACATATCTCAGTACATTTTGACTGATA	chr3:114005788	+	TGTGTGTGTGTGTGTGTGTGTGTGTGTAGTATAAAAAAGGAAAAGCCATTCCTAAAATT	1	42	0	0	0	38	chr3:114005779	+	GTGTGTGTGTGTGTGTGTAGTATAAAAAAGAAAAAGCCATTCCTCA	chr3:114005762	-	ACACACACACACACACACACACACACATATCTCAGTCCATTTTGACTGCTATAAC	1	46	1	15	15	42	Micro-homology: 9bp homology found! (TGTGTGTGT)
chr3	116204834	chr3	116205179		chr3:116204834	+	TGA*TGCTTTCTGTAGGGTGGCTGGACTGAAGGAAATAATAGCTAAG	chr3:116205179	-	TCCATCTGCATCAGAGTCAAACCTCCCTGGGATGGAGCTCCCAGAGGGAGGGCCAGGCTA	2	81	1	7	7	44	chr3:116205179	-		chr3:116204834	+		0	0	2	24	16	32	short SC cluster
chr3	117627129	chr3	117627143		chr3:117627129	-	C*ACACACATGCACACAGTTAACTGGCACATT	chr3:117627143	+	TGTGTGCATGTGTGTTTCTTAGTATGTATAACATACGAACCCAGGAATATGGACTTGTTTCTTTGTTATT	2	60	1	6	6	44	chr3:117627143	+	G*TGTGTGCATGTGTGTTTCTTAGTATGTATAACA	chr3:117627129	-	ACACACATGCACACAGTTAACTGGCANATTTTATATATATATAAAGGGTCGAAGAATAAACTTGATATTT	2	63	1	18	18	44	Inserted sequence: C
chr3	123253646	chr3	123253660		chr3:123253646	-	G*TGTGTGTGTGTGTGTCTTAGTTTTTAACAAAAAAGTTTTAA	chr3:123253660	+	ACACACACACACACAAGCCTACGTCTACATGGGGACAGGATCATCACTATCACTGTCTT	1	41	0	0	0	11	chr3:123253660	+	C*ACACACACACACACAAGCCTACGTCTACATAG	chr3:123253646	-	TGTGTGTGTGTGTGTCTTAGTTTTTAACAAAAAAGTTTTAAAGAGTAAAAAAAGAAATTAAAAATAGGAGAAAGCT	3	83	1	21	21	40.6667	Inserted sequence: G
chr3	123721918	chr3	123786806		chr3:123721918	-	CAGTGGAAGGAAGGGAGGAAGGAGAAAGTATGAAAGTGGTGAAAAGTATAGAAGTGGGAAGAGTTG	chr3:123786809	+	CTCAGGAAACATGTGCAGTACATCAGGAGGCAGCT	1	66	0	0	0	11	chr3:123786806	+	AGGAAACATGTGCAGTACATCAGGAGGCAGCTGGGTGGTTACAAGACTACGTCAGGAGTC	chr3:123721915	-	GAGCAGTGGAAGGAAGGGAGGAAGGAGAAAGTATGAAAGTGGTGAAAAGTATAGAAGTGGGAAGAGTTG	2	92	0	0	0	44	Micro-homology: 3bp homology found! (CTC)
chr3	124663306	chr3	124663365		chr3:124663306	+	TCCCTCATGATTTTTGACAAATCATGTATTATCACTACACTTTCTT	chr3:124663363	-	GGCAAGGAAGAGGGCCTTCGAAAGTGTGAGAGCAGAGAAGCAAACAGGTGAGTTAACTAAAAAAGAAATACACAT	3	107	2	10	6	44	chr3:124663365	-	CAAGGAAGAGGGCCTTCGAAAGTGTGAGAGCAGAGAAGCAAACAGG	chr3:124663308	+	CCTCCCTCATGATTTTTGACAAATCATGTATTATCACTACACTTTCTTACATATTTTTGTTGAAATTGACC	2	76	1	2	2	44	Micro-homology: 2bp homology found! (GG)
chr3	125752136	chr3	125752179		chr3:125752136	+	TGCCTCTAATTGTGCTTCTCAGGCC	chr3:125752172	-	AGAGAAGGAGCAAGTACAGGTGAGTCTTTCAAGAAGTGGGGCTTGGAAAGGAGGGAGTGGGGAAGCTGGAGGGACA	1	25	1	19	19	44	chr3:125752179	-	GAGCAAGTACAGGTGAGTCTTTCAAGAAGTGGGGCTT	chr3:125752143	+	CTTCTCTTGCCTCTAATTGTGCTTCTCAGGCCACAGGTGTTCCCCTAACTGAGGCAACCTGTAA	1	37	2	20	10	44	Micro-homology: 7bp homology found! (AGAGAAG)
chr3	126276822	chr3	126276857		chr3:126276822	+	GGCTGTGGCTG*TGGCCCAGGCTGTGGCTGCAGGACTGTGGGC	chr3:126276857	-	TGGGTGAGTCACCTCCAGCCCAGGCTCAACCCTGAGGAGTGCGGGGCAGGGGAAGCCTGG	2	61	1	3	3	24	chr3:126276857	-		chr3:126276822	+		0	0	3	47	19	34	short SC cluster
chr3	127559506	chr3	127559558		chr3:127559506	-	CAGAATCTCAAAAAGCCAATATGCTCATTGAAGAGAGGCTCAAAATCATTAG	chr3:127559559	+	TGCTAATGATTTTGAGCCTCTCTTCAATGAGCATATTGGCTTTTTGAGA	1	52	1	22	22	44	chr3:127559558	+	GCTAATGATTTTGAGCCTCTCTTCAATGAGCATATTGGCT	chr3:127559505	-	ACAGAATCTCAAAAAGCCAATATGCTCATTGAAGAGAGGCTCAAAATCATTAGCAGTCAGA	1	40	1	8	8	44	Micro-homology: 1bp homology found! (T)
chr3	133684471	chr3	133684472		chr3:133684471	-	GNTTGGAAGGGTGATACCTG*GCTTGGCACAATGTATGGGGACAAGTCTCTGG	chr3:133684472	+	GCTGACTAGCTGAATTCCTTGAAGCTACGGTCAAGCTTCATATTTTCTCCCTGTAG	2	57	3	26	15	22	chr3:133684472	+	CAGGTATCACCCTTCCAACC*GCTGACTAGCTGAATTCCTTGAAGCTACGGTCAA	chr3:133684471	-	GCTTGGCACAATGTATGGGGACAAGTCTCTGGTGTTTTGACCACAAGT	2	67	1	3	3	22	Inserted sequence: GGTTGGAAGGGTGATACCTG
chr3	134534898	chr3	134534896		chr3:134534898	+	CTATTCTATCTGTTCAGGAAGCCATTCAG*AAGTACCTCAGAGGCAGAAGGACAACGTGCAGA	chr3:134534896	-	CTTTTTTTCTTTTTTCTTTTTCTGTTTCTGTTTTTTTTT	1	33	0	0	0	22	chr3:134534896	-		chr3:134534898	+		0	0	2	23	20	44	short SC cluster
chr3	134911144	chr3	134911177		chr3:134911144	-	AAAACAAACTCACATATATTCTGAAATTCCACTTTAGTTACCCAA	chr3:134911177	+	AAGTGGAATTTCAGAATATATGTGAGTTTGTTTTTCCCCACACTTAATTTTTCCAT	1	45	2	31	20	44	chr3:134911177	+	AAGTGGAATTTCAGAATATATGTGAGTTTGTT	chr3:134911144	-	AAAACAAACTCACATATATTCTGAAATTCCACTTTAGTTACCCAAACTATTTCTAAGTACCAAGGTAAG	1	32	0	0	0	44	Blunt-end joining
chr3	136021013	chr3	136026200		chr3:136021013	+	T*GCCGGGGTGGGCATAAAAGGACCCTGTCCTCCAAATATGGAGAA	chr3:136026200	-	TATAAGTACTATATGTTTAGTTTCAGAAAAAAATGCAACTGAAAAATGGGAGGAGAAGAGAGGGGAAGA	4	141	1	1	1	42.5	chr3:136026200	-	A*TATAAGTACTATATGTTTAGTTTCAGAAAAAAATGCAACTGA	chr3:136021013	+	GCCGGGGTGGGCATAAAAGGACCCTGTCCTCCAAATATGGAGAATCTGTGCTTGCTGA	1	42	0	0	0	44	Inserted sequence: T
chr3	136490780	chr3	136661871		chr3:136490780	-	ATTAATGCTGTTATCTTGGTAGTGGGTTTGTTATGAAAGGA	chr3:136661874	+	TCAGTGATGGCTGTGTGGACAGTAACCTGCACTCCTAATGCCAGAGGAAGCAATACAGAT	1	41	0	0	0	34	chr3:136661871	+	GTGATGGCTGTGTGGACAGTAACCTGCACTCCTAATG	chr3:136490777	-	TGAATTAATGCTGTTATCTTGGTAGTGGGTTTGTTATGAAAGGAAGAATTTGGACCCTTTTTAC	1	37	0	0	0	44	Micro-homology: 3bp homology found! (TCA)
chr3	137087319	chr3	137087366		chr3:137087319	+	AGCTGTTCTCTGATCACAATGAATTGAAACTCAAATTTTAAAG	chr3:137087356	-	TTTGTATTATGGCCAAGGATATAATCTATCTTAGTTTATATTTTGTATGCACTTAAAA	1	43	0	0	0	40	chr3:137087366	-	GGCCAAGGATATAATCTATCTTAGTTTATATTTTGTATGC	chr3:137087329	+	ATAATACAAAAGCTGTTCTCTGATCACAATGAATTGAAACTCAAATTTTAAAGTGGAAAGATAATAGGAAAA	3	105	2	11	10	44	Micro-homology: 10bp homology found! (TTTGTATTAT)
chr3	140239972	chr3	140239987		chr3:140239972	-	ACTTCTATCAGTCCAGCCAAGCCTCAACTCA	chr3:140239987	+	CTGGACTGATAGAAGTAGGCATCAGAAGGTGGGTAATAATGAACTTTGCTGAGCTAAAGGAGCATGTTGT	1	31	2	38	20	44	chr3:140239987	+	CTGGACTGATAGAAGTAGGCATCAGAAGGTGGGTAATAA	chr3:140239972	-	ACTTCTATCAGTCCAGCCAAGCCTCAACTCAGTTCTGTGCCCTTGCTGGAGAGGTGTTGCGG	1	39	1	22	22	37	Blunt-end joining
chr3	140256935	chr3	140256987		chr3:140256935	-	CCCTGCTCATTGCCTCATCCTCATCTATTCTTGGTGGAGATCTCATCTCAGGG	chr3:140256987	+	CCCTGAGATGAGATCTCCACCAAGAATAGATGAGGATCAGGCAAGGAGCAGGGTGGTAGC	3	146	1	2	2	40	chr3:140256987	+	CCCTGAGATGAGATCTCCACCAAGAATAGATGAGGATCA	chr3:140256935	-	CCCTGCTCATTGCCTCATCCTCATCTATTCTTGGTGGAGATCTCATCTCAGGGTAGGCTACCTGTG	2	72	4	54	22	44	Blunt-end joining
chr3	140793980	chr3	140793961		chr3:140793980	+	ACGGACTCAGAAACTGCATTGAATTCTCACTCCCTTGTT	chr3:140793961	-	AATGCAGTTTCTGAGTCCGTATTGAAAAACACAGCTGTGGGAGGATGTAGGAGCTTAGGAGGAGAG	2	74	1	3	3	44	chr3:140793961	-		chr3:140793980	+		0	0	3	48	21	44	short SC cluster
chr3	140951885	chr3	140951897		chr3:140951885	-	TGTGAAGCTGGCAGTGCGGAGCCCACCCTTTCAAACGGG	chr3:140951902	+	CGCACTGCCAGCTTCACACCCACGGGCCTTCTGCAAATATCAACAAACGGCTCCATTTGTGGAGCACTCT	2	70	0	0	0	44	chr3:140951897	+	TGCCAGCTTCACACCCACGGGCCTTCTGCAAATATCAACAAACG	chr3:140951880	-	GTGCGTGTGAAGCTGGCAGTGCGGAGCCCACCCTTTCAAACGGGATGCGACTGCGGTCGGGCTTGGCAGT	2	75	0	0	0	44	Micro-homology: 5bp homology found! (CGCAC)
chr3	144686284	chr3	144686286		chr3:144686284	+	TGAAAATAGCTTTGCCTGA*AAACAATCTGTCTGGTTATTTCTTTCTTGA	chr3:144686286	-	GGTATAAAATCCTGGCAGAGTTGATGGAAGAAATATGATGACCATCTGTTTT	1	30	0	0	0	22	chr3:144686286	-		chr3:144686284	+		0	0	4	66	22	35.5	short SC cluster
chr3	144693110	chr3	144693238		chr3:144693110	+	GAATCTGCCCAGGCTCAGACATCCCTCCG	chr3:144693237	-	TTCAGGATGGCTCTTCTCATTTACCTAAATTTGATTGAATATTTCTATTAGTTTGAAAAACAAAACAAAGAC	1	29	1	7	7	44	chr3:144693238	-	TCAGGATGGCTCTTCTCATTTACCTAAATTTGATTGAATAT	chr3:144693111	+	AGAATCTGCCCAGGCTCAGACATCCCTCCGTAACAACTGGCATTTAAGAAAACATGGAAC	1	41	1	17	17	44	Micro-homology: 1bp homology found! (T)
chr3	145220369	chr3	145220374		chr3:145220369	-	GAAGTTTTCCATAATAATAATAAAT*TAAAAACCTTACTTCCAGATCCATCAGAATAA	chr3:145220374	+	TTTTTATTCTTTGTGAAATATACGTTTGTGTCTAGATATGTATTTTTAAA	3	85	1	16	16	22	chr3:145220374	+		chr3:145220369	-		0	0	4	60	24	14	short SC cluster
chr3	145757718	chr3	145757729		chr3:145757718	-	ATGATGATGATGTGAAATGATACAATG	chr3:145757729	+	CATCATCATCATAAGGGTTAGTACAGCAAAATAAGATATGTTGAGAGACAGGGAGATAGCACATTAATAAAACT	1	27	0	0	0	40	chr3:145757729	+		chr3:145757718	-		0	0	2	24	15	44	short SC cluster
chr3	145785436	chr3	145785450		chr3:145785436	-	TTGTG*CACACACATGCGCACACACACACGGTTACTATTGACATCCAT	chr3:145785450	+	GTGTGCATGTGTGTGTATGTGTATACATACATTACCAAGGTGCTTTAAATGCTCACCGTGGTAGA	3	107	2	30	16	28	chr3:145785450	+		chr3:145785436	-		0	0	2	15	12	40.5	short SC cluster
chr3	147750921	chr3	147750928		chr3:147750921	-	ACAGAATTAATATACATACACACCAATAGA*ATATATTAGTGTAATTAGAAATATATGTATT	chr3:147750928	+	TAATATATGTAGTATACTCCAAAAGTTAGAATGAAATGGT	1	31	1	1	1	22	chr3:147750928	+	TCTATTGGTGTGTATGTATATTAATTCTGT*TAATATATGTAGTATACTCCAAAAGTTAGAATG	chr3:147750921	-	ATATATTAGTGTAATTAGAAATATATGTATTAAAACTA	1	33	2	42	22	22	Inserted sequence: ACAGAATTAATATACATACACACCAATAGA
chr3	147836863	chr3	147836870		chr3:147836863	-	GTGTAGAAGGGGTGTAC*CTTAACAAAACAAAGGTCATGTATGATGAGCCTATAGC	chr3:147836870	+	TTGTCAAGAGATTTTATTGTTAAATAATGTTGAATTTTGTTGAATGT	2	75	2	4	2	28	chr3:147836870	+	GTACACCCCTTCTACAC*TTGTCAAGAGATTTTATTGTTAAATAATGTT	chr3:147836863	-	CTTAACAAAACAAAGGTCATGTATGATGAGCCTATAGCTAACATCAAACTTAA	1	31	0	0	0	22	Inserted sequence: GTGTAGAAGGGGTGTAC
chr3	148410850	chr3	148413242		chr3:148410850	+	CCTTCTCCACTGGATTGTGCCTCTGCGACAGGGCTCTGTCTTATCAGTTCACTGTATTCCTGGG	chr3:148413236	-	GGAATGTCATTCCATTTATTTAGGTCTACCTTATTTC	1	64	0	0	0	44	chr3:148413242	-	TCATTCCATTTATTTAGGTCTACCTTATTTCAACAAT	chr3:148410855	+	CATTCCCCTTCTCCACTGGATTGTGCCTCTGCGACAGGGCTCTGTCTTATCAGTTCACTGTATT	1	37	1	19	19	44	unequal distances of realigned breakpoint to anchor breakpoint: 6 v 5
chr3	148687222	chr3	148687220		chr3:148687222	+	AGCAAAGGGTAATTGCCA*GTTTGGGCTTATCTTTGTAGTAAAAATCAAATG	chr3:148687220	-	AACCCTACCAAATAATCTCAGCATGAAGACATTGGCATTCCTCTAGCTAC	1	33	0	0	0	22	chr3:148687220	-		chr3:148687222	+		0	0	3	47	20	41.3333	short SC cluster
chr3	149991678	chr3	149992217		chr3:149991678	+	TTTACTCCTAACTTCAAGATAGAAAACTTTCACC	chr3:149992214	-	AAATCTTGTGGGCTACATTCAAGAATTGAGAGATACAGCTGCTCTATTTTGGAATACAGAGAAAGGA	1	34	0	0	0	44	chr3:149992217	-	TCTTGTGGGCTACATTCAAGAATTGAGAGATACAGCTGCTCTATTTTGGAATACAGAGAAAGG	chr3:149991681	+	TTTTTTACTNCTAACTTCAAGATAGAAAACTTTCACCACC	2	124	0	0	0	44	Micro-homology: 3bp homology found! (AAA)
chr3	150599421	chr3	150599410		chr3:150599421	-	GACACATTGATATGAGAAAGAAAGAGTATTTCTGAAAAATGTTCCTGAAAAGATTGACCCCTGGGTAATGAAATTTG	chr3:150599410	+	TTTTTTTTTAAACAGAGACAGGGG	1	77	0	0	0	44	chr3:150599410	+		chr3:150599421	-		0	0	3	19	9	44	short SC cluster
chr3	151450430	chr3	151450386		chr3:151450430	+	CTGCCCTTGGATATCAGAGCTCCTAG	chr3:151450386	-	GAGTCTAAGGGCATAGGAACTAGGAGCTCTGATATCCAAGGGCAGGAGAAGATGGATGTCTGTTGTGGTTTGTTA	1	26	1	7	7	37	chr3:151450386	-		chr3:151450430	+		0	0	2	27	18	44	short SC cluster
chr3	151657628	chr3	151657626		chr3:151657628	+	CTATATAAACTATGCTAAAACATAGTAT*TTAAAATACTAATTAGGCTGGGCATGGTGGCT	chr3:151657626	-	TAATAATAGATTATACCTCAAAATAATTATTTTATACAAAACAGTA	2	59	0	0	0	22	chr3:151657626	-		chr3:151657628	+		0	0	2	33	19	26	short SC cluster
chr3	152936866	chr3	152936889		chr3:152936866	-	TCTTGACCCGGAACTCTGGAGTGCAAATATAACCATT	chr3:152936889	+	GCACTCCAGAGTTCTGGGTCAAGATGAAATTCAAATGAATCTACTGGGAAGTTATTTATCTCTG	1	37	3	26	15	42	chr3:152936889	+	GCACTCCAGAGTTCTGGGTCAAGATGAAATTCAAA	chr3:152936866	-	TCTTGACCCGGAACTCTGGAGTGCAAATATAACCATTATCTGAAACTGTGAAACATCAGAAGTGGA	1	35	3	29	14	44	Blunt-end joining
chr3	155343990	chr3	155344020		chr3:155343990	+	TGA*CACCCCACTGTGTCCATGTGTTCTCATTGTTCAGCT	chr3:155344020	-	GATTAATATCTGACAGCCACCTCAGAAGCCCCCAATGTCAGAAACACAGGACACTGGAAGGGTGTCTCAT	2	64	3	36	22	15.5	chr3:155344020	-	TCA*GATTAATATCTGACAGCCACCTCAGAAGCCCC	chr3:155343990	+	CACCCCACTGTGTCCATGTGTTCTCATTGTTCAGCTCCCACTTATGAATGAGAACATGCAGTGTTT	1	32	2	34	19	42	Inserted sequence: TGA
chr3	155498773	chr3	155499067		chr3:155498773	+	GAGGTAGGCTGCTGGCAGTGGTTCCTTGCCTCAGTGACATAAGGGCTTAAGTCTATGTAGTTTTTTGGACT	chr3:155499057	-	TAGACTTCTTATGACTTGAGAAAAATAAAC	1	71	2	34	24	44	chr3:155499067	-	ATGACTTGAGAAAAATAAACCCCTTACATGGTGAAGCTGCTGTTACTTGGGGTTTCTCTTACTTACAGCCA	chr3:155498783	+	AAGAAGTCTAGAGGTAGGCTGCTGGCAGTGGTTCCTTGCCTCAGTGACATAAGG	2	118	1	24	24	44	Micro-homology: 10bp homology found! (TAGACTTCTT)
chr3	161156703	chr3	161156729		chr3:161156703	-	TCTTTATAGATTCTATAGTCTATAGAATCTATTCTTTATAGATTCTATATTCT	chr3:161156734	+	ATAGATTCTATAGACTATAGAATCTATAAAGATTAGACTTCTGTTGGATGCATAGTTTGTGGACATTTTCTTCCA	4	159	3	28	19	30.5	chr3:161156729	+	TTCTATAGACTATAGAATCTATAAAGAATAGATTCTA	chr3:161156698	-	TCTATTCTTTATAGATTCTATAGTCTATAGAATCTATAAAGAACTGAAACAGTCCATCAAGCTA	1	37	0	0	0	24	Micro-homology: 5bp homology found! (ATAGA)
chr3	161676355	chr3	161676392		chr3:161676355	+	T*ACTAGAAATAATATTCCCCATGTTCTTATACACTGAGCTGAC	chr3:161676392	-	CATATACAATGAAAATTATTTTCCAAGTTTTCCTGAAAGTTGTAGATAAAACCAGTTC	1	42	0	0	0	44	chr3:161676392	-	A*CATATACAATGAAAATTATTTTCCAAGTTTTCCTGAAAG	chr3:161676355	+	ACTAGAAATAATATTCCCCATGTTCTTATACACTGAGCTGACAAAAAAATCACCAATAATT	1	39	0	0	0	44	Inserted sequence: T
chr3	162777972	chr3	162777953		chr3:162777972	+	GTGTGTGTGTGTGTCTGTGTACATATATATATATATG	chr3:162777953	-	ACACACACACACACACACACACACACACACCGGAGTTTAAGTATTAACTCACACAATCACAAGG	1	37	1	3	3	31	chr3:162777953	-		chr3:162777972	+		0	0	2	18	11	44	short SC cluster
chr3	163003990	chr3	163003992		chr3:163003990	-	AAAGAAAGAACCC*AGGCATTGAGAAATTTCTGTGCCAAAA	chr3:163003992	+	CCTTCCTTCCTTCTCACTTTTTTTTTCTTTTCTATTCTTCTTTTTTTTCTTTTTTTTTTTT	1	27	0	0	0	22	chr3:163003992	+		chr3:163003990	-		0	0	3	20	14	44	short SC cluster
chr3	163658868	chr3	163665178		chr3:163658868	+	GACTTAAAGTATGATTTTAAAAAAAAAGTGCAACAGTGAAAGGACACAATTTCCTTATTTTTA	chr3:163665173	-	CTATGCAAAAACATAGATGAATCTTCAAAATGTATTAAGTTAAAGGAGTCAGTCTGGAAAAAGGATACAT	2	94	2	20	11	40.5	chr3:163665178	-	CAAAAACATAGATGAATCTTCAAAATGTATTAAGTTAAAGGAGTCAGTCTGGAAAAAGGATACATACTTTATTACTCT	chr3:163658873	+	CATAGGACTTAAAGTATGATTTTAAAAAAAAAGTGCAACAGTGAAAGGACACAATTTCCTTATTTTTAA	2	110	2	21	14	44	Micro-homology: 5bp homology found! (CTATG)
chr3	164147123	chr3	164147133		chr3:164147123	-	AGTGTGG*TTGTGTGTGTGAATAATATATATGTATATG	chr3:164147133	+	CACACACACAATGGAATATAATTCAGCCATAGAAAAGAATGAAATCTGATTTGTACCAACGTGGATGGATGG	3	84	0	0	0	28.6667	chr3:164147133	+		chr3:164147123	-		0	0	2	37	19	40.5	short SC cluster
chr3	166060848	chr3	166060853		chr3:166060848	-	ACTTCTC*CCAGATCTTGTTCAAAACCTTCAAGGC	chr3:166060853	+	ATCTGGATCACCAGGCGGAGTCTCTTGTTCTCTTCCCTTACTTTGTTCCAAATCAATAGAGAATCTC	1	27	1	22	22	22	chr3:166060853	+		chr3:166060848	-		0	0	2	11	9	41.5	short SC cluster
chr3	168738454	chr3	168738838		chr3:168738454	+	GAGAGGCCAAGGTGAATAGACAGACAAAAGATGCTAAGAAAG	chr3:168738836	-	TTGGGAAAATTCTATGAAAACATGTATATATTTTAACACAAAAAATTGGGGGACTTAAA	1	42	2	17	13	44	chr3:168738838	-	GGGAAAATTCTATGAAAACATGTATATATTTTAACACAAAAAATTGGGGGACTTAAAGGAATGAGCTTCAATTATCTA	chr3:168738456	+	AAGAGAGGCCAAGGTGAATAGAC	1	78	1	9	9	44	Micro-homology: 2bp homology found! (TT)
chr3	170161109	chr3	170161143		chr3:170161109	+	TGTT*ACCTTGGATCCTTTCATGTCCCCTAAGCA	chr3:170161143	-	CATGTCTATTACATTTACCAATATCCCAAAGTACGATTCAATCATTCTTATTGTCTCCTCCCTGCCCC	1	29	1	14	14	36	chr3:170161143	-	AACA*CATGTCTATTACATTTACCAATATCCCAAAGTACGATTCAATCATTC	chr3:170161109	+	ACCTTGGATCCTTTCATGTCCCCTAAGCACCTTAATTTCTTTGGGGAAAC	1	47	2	24	17	42	Inserted sequence: TGTT
chr3	170731510	chr3	170731676		chr3:170731510	-	AGGTGGGCTCAAATAGGAGAAAATCTAAAAAATAATCATTTGATATTCTGGTTTTATCTCCTCTTTATAT	chr3:170731677	+	TGTTAGGTTTTTTGGATTAAAAACATCAGTGGAACTCCTTTACCCTCAAATTTTACTTATTCATGCAATGGACTAC	4	162	2	21	12	44	chr3:170731676	+	GTTAGGTTTTTTGGATTAAAAACATCAGTGGAACT	chr3:170731509	-	AAGGTGGGCTCAAATAGGAGAAAATCTAAAAAATAATCATTTGATATTCTGGTTTTATCTCCTCTTTAT	2	67	0	0	0	44	Micro-homology: 1bp homology found! (T)
chr3	174213477	chr3	174213478		chr3:174213477	-	TTTTAGAAAATCAAGGATTAGGGAT*TCCAGCTGTATGTCTTTTTCTGTTGCAGTTAAAATT	chr3:174213478	+	GATTCAGTATCCCCTGTGAACCTCTCAAAAAGCTCTCTCC	1	36	0	0	0	22	chr3:174213478	+	ATCCCTAATCCTTGATTTTCTAAAA*GATTCAGTATCCCCTGTGAACCTCTCAAAAAG	chr3:174213477	-	TCCAGCTGTATGTCTTTTTCTGTTGCAGTTAAAATTTTTAGTACTTA	2	61	2	38	22	22	Inserted sequence: TTTTAGAAAATCAAGGATTAGGGAT
chr3	174531141	chr3	174531149		chr3:174531141	-	TGTGGCCCA*TGGGCCATGGGTTGGACAAGCTTTTTTAATACTCT	chr3:174531149	+	CATGGCCCAGGTCCACTTTAAACGTGGCCCAACACAAATTCATAAACTTTCTTAAAA	1	35	0	0	0	18	chr3:174531149	+	TGGGCCACA*CATGGCCCAGGTCCACTTTAAACGTGGCCCA	chr3:174531141	-	TGGGCCATGGGTTGGACAAGCTTTTTTAATACTCTATTTTTACCCTACCTTTTCTATGTTT	1	31	0	0	0	28	Inserted sequence: TGTGGCCCA
chr3	177230873	chr3	177230901		chr3:177230873	+	AGTTTTTCCTTGGGCTCTGAAATGGCATCA	chr3:177230900	-	GGTCAGGACTCAGGGACTAGAGAAGAGGCAGGACATGCCAAGCATTGAGAAGTCAAGGAAANACTAAGAAT	2	60	0	0	0	44	chr3:177230901	-	GTCAGGACTCAGGGACTAGAGAAGAGGC	chr3:177230874	+	CAGTTTTTCCTTGGGCTCTGAAATGGCATCACCATAGTCACCGCCACTCAGGTTCTGAACTTCCCAGGGGTGT	2	56	1	5	5	44	Micro-homology: 1bp homology found! (G)
chr3	178414640	chr3	178414647		chr3:178414640	-	CTAC*TTACCAAATAGTAAACAATGAAA	chr3:178414647	+	TTTGGTAAAAGTAATTTACTTTTTGGTAAATAATATCATTATTTACTTTTGAGAACAAAGATACCACATATCAG	1	23	0	0	0	22	chr3:178414647	+	GTAG*TTTGGTAAAAGTAATTTACTTTTT	chr3:178414640	-	TTACCAAATAGTAAACAATGAAATTCAGAAGGAAGTCATTCAATTTACTTGTAATTGCATGGTTTTGAGTGAA	1	24	5	77	17	22	Inserted sequence: CTAC
chr3	178550130	chr3	178550875		chr3:178550130	+	CAAGATTACCTTCAAAGAAGCAGCAGTTAGACTGAGGGCTGATTTCTGAATAGTAACAATGCTCA	chr3:178550872	-	GCCATTCAGGATCACCTCATTCTGACTTCATAAACT	1	65	2	12	10	44	chr3:178550875	-	ATTCAGGATCACCTCATTCTGACTTCATAAACT	chr3:178550133	+	GGCCAAGATTACCTTCAAAGAAGCAGCAGTTAGACTGAGGGCTGATTTCTGAATAGTAACAATGCTCA	1	33	0	0	0	44	Micro-homology: 3bp homology found! (GCC)
chr3	181236099	chr3	181236112		chr3:181236099	-	GTGTGTGTGTGTGTAAAAATGGCATATGAAAAAAG	chr3:181236112	+	ACACACACACACACAGAGAGAGAGAGAGAGAGAGAGAGAGAGAGAGAGAGA	1	35	1	24	24	44	chr3:181236112	+		chr3:181236099	-		0	0	2	15	14	44	short SC cluster
chr3	181870922	chr3	181871051		chr3:181870922	-	CAGGGATATTGGCCTGAAGTTTTCTTTTGTTGTTGTGTCTCTGCCAGGTTTTGTT	chr3:181871051	+	TCTGAAACTATTCCAAACAGTAGAAAGAGAGGGACTCCTCCCTAAC	1	55	2	22	15	35	chr3:181871051	+	TCTGAAACTATTCCAAACAGTAGAAAGAGAGGGAC	chr3:181870922	-	CAGGGATATTGGCCTGAAGTTTTCTTTTGTTGTTGTGTCTCTGCCAGGTTTTGTTATGAGGATGAT	1	35	0	0	0	33	Blunt-end joining
chr3	184659040	chr3	184659057		chr3:184659040	-	CTTGAATAGGCTGTGGTACATTTAAATTTAGTCAAACGAA	chr3:184659066	+	ATTTAAATGTACCACAGCCTATTCAAGATTTAAATGGTTGAGCTTTCAAAAAAATTTTACA	1	40	2	13	10	44	chr3:184659057	+	TACCACAGCCTATTCAAGATTTAAATGGTT	chr3:184659031	-	CATTTAAATCTTGAATAGGCTGTGGTACATTTAAATTTAGTCAAACGAATATGTATGTGTAGATGTTTACT	1	30	3	52	22	44	Micro-homology: 9bp homology found! (ATTTAAATG)
chr3	185256460	chr3	185256530		chr3:185256460	-	ATGCCCCTTTTACCTTTAATTCCACCAAATATATATTCC	chr3:185256532	+	ATATATGTATATATATGTACATATATTATTTGGTGGAATATATAT	1	39	1	3	3	44	chr3:185256530	+	ATATGTATATATATGTACATATATTATTTGGTGGAATATAT	chr3:185256458	-	ATATGCCCCTTTTACCTTTAATTCCACCAAATATATATTCCACCAAATAATATATGTACATATATATACATA	5	183	0	0	0	40.8	Micro-homology: 2bp homology found! (AT)
chr3	186922012	chr3	186922024		chr3:186922012	-	ATG*TAATTGTAAAATTGTTTCTATTGTTTTT	chr3:186922024	+	AATTTTACAATTATGTCGGGGGCCACCACTGGAATTGATAGGCTCCATCCGTTTTTAGTGTTTTTATCAC	1	28	1	8	8	36	chr3:186922024	+	CAT*AATTTTACAATTATGTCGGGGGCCACCACTGGA	chr3:186922012	-	TAATTGTAAAATTGTTTCTATTGTTTTTCCTNTTCATATCTCCTGCATGGCCAATTTTTTCTTTTTTTTTT	2	60	0	0	0	39	Inserted sequence: ATG
chr3	187101504	chr3	187101565		chr3:187101504	-	ATTTGAGAAGCTAGGTCTATACAAGCAATTTAATAGCTTGGT	chr3:187101567	+	GTCTTTATATAGCTTATTACACACCAAGCTATTAAATTGCTTGTATAGACCTAGCTTCT	1	42	0	0	0	44	chr3:187101565	+	CTTTATATAGCTTATTACACACCAAGCTATTANATNGNNNGNNNANAC	chr3:187101502	-	ACATTTGAGAAGCTAGGTCTATACAAGCAATTTAATAGCTTGGTGTGTAATAAG	3	126	0	0	0	37.3333	Micro-homology: 2bp homology found! (GT)
chr3	187259948	chr3	187259963		chr3:187259948	-	ATAAATAAATAAATAAGCACAGATCA	chr3:187259963	+	TTATTTATTTATTTATTTATTTATTTTACTAAGCCAAGAACTTTGTTTTCATTTTTTAAACATCATTTAACAAGA	1	26	3	25	23	40	chr3:187259963	+		chr3:187259948	-		0	0	5	92	24	18.4	short SC cluster
chr3	190273108	chr3	190273092		chr3:190273108	+	AGGATGCGGAGTAGAGAGGAGGGAGGAAGGAG	chr3:190273092	-	TCTCTACTCCGCTTCCTTCTCTACTCCCTACTCTCAGGTGCTTTGAAATGCCTCTGCTGCAGCACTGTT	1	32	3	39	22	42	chr3:190273092	-		chr3:190273108	+		0	0	5	55	20	35.6	short SC cluster
chr3	194207710	chr3	194207730		chr3:194207710	-	GAGCGCGCGCGGGCTCAGGACTCCC	chr3:194207730	+	GTCCTGAGCCCGCGCGCGCTCCCCCGCCTGCCTGCCGGCTCTCCCCGCAGCGTGATCGGGCGCCGCCGCGGAGGGG	1	25	1	12	12	44	chr3:194207730	+	GTCCTGAGCCCGCGCGCGCTCCCCCGCCTGCCTGCCGGCTCTCC	chr3:194207710	-	GAGCGCGCGCGGGCTCAGGACTCCCGCGCCGGATGTGAGGTCACGTGGTGGCTTCAT	1	44	1	4	4	44	Blunt-end joining
chr3	103461524	chr5	101266146	translocation	chr3:103461524	+	C*AAGAGTATTTCTTGTGAAATATTTTATTTTTTCTCTAAACAGAACATGGTACAAAATAAATTATGTAATAG	chr5:101266146	+	TGAACATAGTGAAAAAAAATCACA	2	140	0	0	0	44	chr5:101266146	+		chr3:103461524	+		0	0	3	26	17	44	short SC cluster
chr6	57506486	chr3	14033997	translocation	chr6:57506486	-	TAGAAAGTTTAGAAGAAATGGATACAT	chr3:14033997	-	GTTTACAGTATTCTCTGATGGTAGTTTGTATTTCTGTGGGATCAGTGGTGATATCCCCTTTATCATTTTTTATT	1	27	0	0	0	39	chr3:14033997	-		chr6:57506486	-		0	0	2	22	17	19.5	short SC cluster
chr7	61982142	chr3	1948220	translocation	chr7:61982142	-	AG*CTCACAGAGTTTAACCTTTCTTTTGATGGAGCAGTTTGGAAACACTCTGTTTGTAATGTCTGCAAGTCGAT	chr3:1948220	+	TCACTGAGGGCAAGCAAGCTCAAGTGTT	1	71	0	0	0	11	chr3:1948220	+		chr7:61982142	-		0	0	3	30	25	12.3333	short SC cluster
chr7	61983002	chr3	41979520	translocation	chr7:61983002	+	AAAGGTTAT*ACTCTGTGAATTGAACGCACACATCACAAAGTAGTTTCTGAGAATGATTCTGTCTAGTTTT	chr3:41979520	+	CTTTTGATGTTATTTACTATGTTAACTTGAA	1	61	0	0	0	11	chr3:41979520	+		chr7:61983002	+		0	0	17	126	25	11.4118	short SC cluster
chr3	140602124	chr9	14388449	translocation	chr3:140602124	-	GGAAGGAAGGAAGGAAGGAAAAAGAGGGAGGGAGAGG	chr9:14388449	+	TTCTCTCTCTCTCTTTCTCTCTCCTTCCTTCCTTCCTTCCTTCCTTCCTTCCTTCCTTCCTTCC	1	37	0	0	0	25	chr9:14388449	+		chr3:140602124	-		0	0	2	24	23	19	short SC cluster
chrUn_gl000220	119478	chr3	51745257	translocation	chrUn_gl000220:119478	-	TCTCCCTCGC*TCTTTTTCTTTCTCTCTCTCTCTCTCTCTCTCTCTCTCTCTCTCTCTCTGTCTCTCGCTCTCG	chr3:51745257	-	ACTGGAGGGGGCTAGGCAGCAGCCTGGG	1	63	0	0	0	11	chr3:51745257	-		chrUn_gl000220:119478	-		0	0	5	12	7	12.8	short SC cluster
chr3	137044090	chrX	131379936	translocation	chr3:137044090	-	ACAGCCCCTAGCAATTGGTTTATTAAAGAATAGTCTAACGGACTCTGCTACGTCCAGACATACCCAGGAGTTTCA	chrX:131379936	-	CTTATCAGCTTAAGGAGATTTTAGGC	1	75	0	0	0	44	chrX:131379936	-		chr3:137044090	-		0	0	3	16	7	41.3333	short SC cluster
chr4	938946	chr4	938962		chr4:938946	-	TCATGGCAGTCCCATTGAGACTGCCTGGAATGGACCCTTG	chr4:938972	+	CAGGCTGCCTCACTGGGACTGCCATGACAGGCTGCCTAGGGTCTGCACTGAGGCAACACGCAGTT	2	76	1	13	13	42	chr4:938962	+	CACTGGGACTGCCATGACAGGCTGCCTAGGGTCTGCACTGAGG	chr4:938936	-	AGGCAGCCTGTCATGGCAGTCCCATTGAGACTGCCTGGAATGGACCCTTGGAGGGTAT	1	43	1	1	1	44	Micro-homology: 10bp homology found! (CAGGCTGCCT)
chr4	7547731	chr4	7548325		chr4:7547731	+	TAGCTCTTTTTCTGCCACGTGAAGATAACGAGAAGGCAGCCACCTGTAAACTAGGAAGACAGCCCTCACCA	chr4:7548324	-	GGTGACCGTGACACCTGGCCCCCAAGGTCA	1	71	0	0	0	39	chr4:7548325	-	GTGACCGTGACACCTGGCCCCCAAGGTCATCGAAGGTCAGAGGTGCAGCCGGTGATGGTGGGCCCCT	chr4:7547732	+	CTAGCTCTTTTTCTGCCACGTGAAGATAACGAGA	1	67	2	25	23	44	Micro-homology: 1bp homology found! (G)
chr4	7902107	chr4	7902063		chr4:7902107	-	CTGT*GCTAAAATGGCCATTCTTCCCCAC	chr4:7902063	+	AGATGCGCACAAAGGAACAATTGGCTAAATGTGAGCAAAGACATTCTTGGGGGGGTTTCAGTTCTTTTATTCT	1	24	2	29	15	22	chr4:7902063	+		chr4:7902107	-		0	0	2	21	19	44	short SC cluster
chr4	12911317	chr4	12912307		chr4:12911317	+	TTTCCTCTTCTGTGTGTGTCACATATTTCTGCCTTCCTCTTAAAAGGATGCTGGTGATTATATTCATTGTCCACCCAG	chr4:12912306	-	ATGAGACTTGGTAAATTTGTCAGTGGTAAGAAGAGCAAAGTGAAGTATTTCATATCTAATGATCTGTTGTCT	2	107	0	0	0	44	chr4:12912307	-	TGAGACTTGGTAAATTTGTCAGTGGTAAGAAGAGCAAAGTGAAGTATTT	chr4:12911318	+	TTTTCCTCTTCTGTGTGTGTCACATATTTCTGCCTTCCTCTTAAAAGGATGC	1	49	0	0	0	44	Micro-homology: 1bp homology found! (A)
chr4	28421590	chr4	28421942		chr4:28421590	+	GCATTGAGCTATTTTTGAGGATGTTCGCAAAAAAGTAGCTACGATA	chr4:28421941	-	TATGTTCAAATGTATGTTCACATGTATCTGTGTACAGAGGTTTATACTACCAAAG	1	46	2	41	24	44	chr4:28421942	-	ATGTTCAAATGTATGTTCACATGTATCTGTGTACAGAGGTTTATACTACCAAAGGAAATCAAAATATTTCACCTCT	chr4:28421591	+	AGCATTGAGCTATTTTTGAGGATGTTCGCAAAAAAGTAGCTACGATATTAGTACACAAAAGGATA	2	112	0	0	0	44	Micro-homology: 1bp homology found! (T)
chr4	30975872	chr4	30975896		chr4:30975872	-	CTTTCCTTTCCTTTCCTTTCCTTTCATAAATTTCT	chr4:30975896	+	GAAAGGAAAGGAAAGGAAAGGAAAGGAAGAAAGAAAGAAAAAGAAAGAAAGAAAGAGAAAGAAAGA	1	35	1	6	6	40	chr4:30975896	+		chr4:30975872	-		0	0	2	11	8	21	short SC cluster
chr4	31355173	chr4	31355262		chr4:31355173	+	TTTCTGCAAACAAAATAAGTAATCNATCAT	chr4:31355262	-	CAACTCTTACTTTANGTTGGCTAATTTTTGAGTAGCTTTGTTGAAAACTAATTTGAANTTTACCTTAGATTT	2	59	0	0	0	40	chr4:31355262	-	CAACTCTTACTTTATGTTGGCTAATTTT	chr4:31355173	+	TTTCTGCAAACAAAATAAGTAATCCATCATTTATTATTAATTTTAAGAGTAAATAGTTAATATATGGAATTCT	1	28	0	0	0	44	Blunt-end joining
chr4	35894777	chr4	35894832		chr4:35894777	+	AT*TATCATTTTGGTGAATAGAACAATGAAAGCAAA	chr4:35894830	-	TATATATATAGTTTTGTGGCTTACCTGTTTAAAATTAACTTTGTATTGTGGTGACTTTTTTGTGTG	1	33	0	0	0	36	chr4:35894832	-	TATATATAGTTTTGTGGCTTACCTGTTTAAAATTAACTTTGTATTG	chr4:35894781	+	TAATTATCATTTTGGTGAATAGAACAATGAAAACAAAAAAATGCAAATTAAAATATATAGAAAA	3	120	0	0	0	42.6667	unequal distances of realigned breakpoint to anchor breakpoint: 2 v 4
chr4	36652561	chr4	36652678		chr4:36652561	+	CAGCAGGCTGGGCCTGGATTAGGAAAGGCTAC	chr4:36652673	-	TCCTACAACATAGGCTTACTAACTAGATGGAAATGCAAGTATTGCAGACCATTTCCAAAATTGGTTTTT	1	32	0	0	0	44	chr4:36652678	-	CAACATAGGCTTACTAACTAGATGGAAATGCAAGTATTGCAG	chr4:36652566	+	TAGGACAGCAGGCTGGGCCTGGATTAGGAAAGGCTACAAATTTCATACTGAGGATTTTG	1	42	1	2	2	44	Micro-homology: 5bp homology found! (TCCTA)
chr4	43947487	chr4	43947536		chr4:43947487	-	CAGTGTATATTCATGGAAACAGAATGCTTTCACTAGT	chr4:43947538	+	AAGGGAGAATTTCGGACTAGTGAAAGCATTCTGTTTCCATGAATATACACTGAATGTTCCTTTC	1	37	1	23	23	44	chr4:43947536	+	GGGAGAATTTCGGACTAGTGAAAGCATTCTG	chr4:43947485	-	TTCAGTGTATATTCATGGAAACAGAATGCTTTCACTAGTCCGAAATTCTCCCTTGACTTCACAGATGATA	1	31	1	13	13	44	Micro-homology: 2bp homology found! (AA)
chr4	45123407	chr4	45123437		chr4:45123407	-	ATTA*AATGGATGTTACATAAATTTAATTNAATTTANNNAAATGGATGTTACA	chr4:45123437	+	TAAATTTAATTAAATTTATGTAACATCCATTGTTACATATTTCAGGGTG	2	82	0	0	0	25	chr4:45123437	+	TAAT*TAAATTTAATTAAATTTATGTAACATCC	chr4:45123407	-	AATGGATGTTACATAAATTTAATTAAATTTA	1	28	0	0	0	36	Inserted sequence: ATTA
chr4	48903516	chr4	48903501		chr4:48903516	+	GAAAATTCTTTCTTTAACTTGCTTGGAAT	chr4:48903501	-	TAAAGAAAGAATTTTCTAACACTTGGAATTATCCAGTTTTCTAAGCTGATAGGTATAAAGTAACATTTATTA	1	29	2	6	4	44	chr4:48903501	-		chr4:48903516	+		0	0	2	34	24	44	short SC cluster
chr4	49099672	chr4	49122622		chr4:49099672	-	GGATGATTCCATTCCATTGCATTCCGTTCC	chr4:49122622	+	GGAATGGAATGGAATGGAATGGAATGGAATGGAATGGAATGGAATGGAATCAACCGGAGTGGAATGGA	1	30	0	0	0	12	chr4:49122622	+		chr4:49099672	-		0	0	2	15	14	11	short SC cluster
chr4	49109993	chr4	49135017		chr4:49109993	-	C*ATGGATTCAATGTATTCTTTGCATTCCATTCCGTTCTGTTC	chr4:49135017	+	TGGAATTGAATGGAATGGAATGGAATGGAATGGTATGGAATGGAATGGAATAGAATGG	1	41	1	1	1	14	chr4:49135017	+		chr4:49109993	-		0	0	5	10	5	12.2	short SC cluster
chr4	49123144	chr4	49123137		chr4:49123144	+	TC*ATGGAATGGAACGGAATATAATGG	chr4:49123137	-	CATTCCATTCCACTCGGGTTGATTCCATTCCATTCCATTCCATTCCATTCCATTCCATTCCACTCCATTCCACTC	1	24	1	20	20	24	chr4:49123137	-		chr4:49123144	+		0	0	5	58	19	11.6	short SC cluster
chr4	49655722	chr4	49151753		chr4:49655722	-	CAACCCGAAGA*GAATGGAATGAAAGGAATCAACACGAGTGGAATGGCATGGAATGGAA	chr4:49151753	-	ATTCCATTCCATTCCATTCCATTGCACTCGAGTTGATTCCATT	1	47	14	195	24	9	chr4:49151753	-		chr4:49655722	-		0	0	2	31	17	11	short SC cluster
chr4	61669406	chr4	61669504		chr4:61669406	+	TCAAGAAAATGCTCTGTTTCTCCAAAGGGCTTGTAATTTCTATT	chr4:61669501	-	AGTTTACAATCTCTTCTTGCCTCTCTCCAGCAGAGCCTCAGAAAATCATACTGGGTT	1	44	0	0	0	44	chr4:61669504	-	TTACAATCTCTTCTTGCCTCTCTCCA	chr4:61669409	+	ACTTCAAGAAAATGCTCTGTTTCTCCAAAGGGCTTGTAATTTCTATTGTTGCTGCTTTTGTTGACATTAACTTTT	1	26	1	9	9	44	Micro-homology: 3bp homology found! (AGT)
chr4	64019701	chr4	64019723		chr4:64019701	-	ATTTA*TTTATTTATTTATTTATTTATTTTCTGGTATTTTATTTGCTGTGTTGAT	chr4:64019723	+	AAATAAATAAATAAATAAATAAAGTGTATCCCACAAGAGAAGGAGAT	1	49	1	2	2	25	chr4:64019723	+	TAAAT*AAATAAATAAATAAATAAATAAAGTGTATCCCACA	chr4:64019701	-	TTTATTTATTTATTTATTTATTTTCTGGTATTTTATTTGCTGAGTTGATTCAGGTTTCAGT	1	35	0	0	0	14	Inserted sequence: ATTTA
chr4	64758519	chr4	64758564		chr4:64758519	+	AGGGTATTCCTTGAGCTATATAACGAAATGCACNCAAGGGCTAATTA	chr4:64758562	-	TATTAATCATTCCCCATAAACTTCTGTGAATCATTCAGCTTTCCTACTAGTTGAAGTTACTGTCAAATCCT	3	111	1	29	29	44	chr4:64758564	-	TTAATCATTCCCCATAAACTTCTGTGAATCATTCAGCTTTCCTACTAG	chr4:64758521	+	TAAGGGTATTCCTTGAGCTATATAACGAAATGCACTCAAGGGCTAATTAACCCAAGTTTACT	2	87	0	0	0	44	Micro-homology: 2bp homology found! (TA)
chr4	69959841	chr4	69960173		chr4:69959841	+	AAAACAAATTGTGTGATTTGCTTCATTGCAA	chr4:69960166	-	GGTTTCTAAGGCATATAAAAAGTTATGTTTACACAATGCTATAGTATATTAAGTCTGCAATAATATTAAG	1	31	0	0	0	44	chr4:69960173	-	AAGGCATATAAAAAGTTATGTTTAC	chr4:69959848	+	AGAAACCAAAACAAATTGTGTGATTTGCTTCATTGCAATATTTGCTTTATTTTAGTATTCTAGAACCAAATCTGCA	1	25	0	0	0	44	Micro-homology: 7bp homology found! (GGTTTCT)
chr4	72514746	chr4	72514759		chr4:72514746	-	AAAATTATTTGTTACAAGAAATCTGCATGCGAACTTG	chr4:72514759	+	TAACAAATAATTTTTAACAAAAAGATGTTCCTTTTTTCCAGCTTCCTAATGACTGAGAAGTTTA	1	37	1	19	19	44	chr4:72514759	+		chr4:72514746	-		0	0	2	18	11	42.5	short SC cluster
chr4	77862793	chr4	77862764		chr4:77862793	-	ATAGGTCTTTTGTGTTTTCACATAC	chr4:77862764	+	GAACAAAGTTGGATAACTTACACTGTGCAATTTCAATACTTAACTAAAAAGCTACAATAATCAAGACATGGAATCG	1	25	0	0	0	44	chr4:77862764	+		chr4:77862793	-		0	0	3	39	20	37.6667	short SC cluster
chr4	86571297	chr4	86572911		chr4:86571297	+	GCTATC*CAATGCTGGATAGCATTTATGGAGCGACCATGTAC	chr4:86572911	-	CTGTATTCCTTCAAGGCCATATATTTAATTAAATTAATNATTTCCTGTTATTAGATATGTC	1	35	0	0	0	41	chr4:86572911	-	GATAGC*CTGTATTCCTTCAAGGCCATATATT	chr4:86571297	+	CAATGCTGGATAGCATTTATGGAGCGACCATGTACTTCTTAAATTTACACCGTATATTGGAAAAGTATAA	1	25	0	0	0	22	Inserted sequence: GCTATC
chr4	88847164	chr4	88858700		chr4:88847164	-	T*TTATATGATGCAGCATATTCATTAAACAAGTGGTTTCCCATGCTTGGGAAACCATATGTCCAAGATTCAAGG	chr4:88858700	-	TAACACCTTGTCCTCACAAGATTTGTCT	1	72	1	18	18	44	chr4:88858700	-	A*TAACACCTTGTCCTCACAAGATTTGTCTCCATATGGTTCCATAAATGAGTCTACATATGCCATTCCAC	chr4:88847164	-	TTATATGATGCAGCATATTCATTAAACAAGTGGTTTCCCATGCTTGGGAAACCATATGTCCAAGATTCA	2	99	0	0	0	44	Inserted sequence: T
chr4	91569665	chr4	91569728		chr4:91569665	+	A*TTAGGGCTTTAACATATTAATTTTGGGGACATACAATT	chr4:91569728	-	TAGGGCCCTAATTCAATATGATTGTTGTCTTTATAAGAAGACAAAGAAACAGTAAAAGCCAA	1	38	0	0	0	40	chr4:91569728	-	T*TAGGGCCCTAATTCAATATGATTGTTGTCTTTAT	chr4:91569665	+	TTAGGGCTTTAACATATTAATTTTGGGGACATACAATTCATTCCATAACAACTGGTTTTCTTAGAA	1	34	0	0	0	21	Inserted sequence: A
chr4	93627630	chr4	93627639		chr4:93627630	-	GTCACACATATATTATCTACAGATGTGG	chr4:93627644	+	TAATATATGTGTGACTCATACATTTGGATATGGATATCCATATGGATTTCATATAGATTAGTACAAACTTTAC	1	28	0	0	0	44	chr4:93627639	+	TATGTGTGACTCATACATTTGGATAT	chr4:93627625	-	TATTAGTCACACATATATTATCTACAGATGTGGATAACCACTCAAATAGTGGTTATCCATGGGAATGATGCTGTC	1	26	0	0	0	44	Micro-homology: 5bp homology found! (TAATA)
chr4	103869132	chr4	103869141		chr4:103869132	-	GGTTATAGCGGTGATGGTTAAAATCAAAGAATAAATGTTTACGAAGT	chr4:103869149	+	ACCATCACCGCTATAACCACCATCACTCATGGATTCACCAAAAATTAAGTAAAT	1	47	1	20	20	14	chr4:103869141	+	CGCTATAACCACCATCACTCATGGATTCACCAAAAATT	chr4:103869124	-	GTGATGGTGGTTATAGCGGTGATGGTTAAAATCAAAGAATAAATGTTTACAAAGTGAAAATTG	1	38	1	4	4	35	Micro-homology: 8bp homology found! (ACCATCAC)
chr4	112945867	chr4	112945870		chr4:112945867	-	ATTATAGGGAAACAAAGAAT*GTTACCTTTTTTTTCACAGTTAAGTTG	chr4:112945870	+	TAACTTAAGCTTACTCAAGTCCTCATTTTCTGTTGATGAGGACCAACTCATTAT	1	27	0	0	0	22	chr4:112945870	+	ATTCTTTGTTTCCCTATAAT*TAACTTAAGCTTACTCAAGTCCTCATTTTCTGTTGAT	chr4:112945867	-	GTTACCTTTTTTTTCACAGTTAAGTTGTAACTTGTATCCATTTACAACT	2	69	0	0	0	23	Inserted sequence: ATTATAGGGAAACAAAGAAT
chr4	113070237	chr4	113070258		chr4:113070237	+	ACTC*AGAGTGGGATTTCAAAGGCTTTTT	chr4:113070258	-	AATATTTTGATATCAAATATGAAACTTGGTATTACTACAGTATATTCATTTGTCTATGTGTATCTGCATATAT	1	24	0	0	0	22	chr4:113070258	-		chr4:113070237	+		0	0	3	15	13	34.3333	short SC cluster
chr4	113880013	chr4	113880002		chr4:113880013	+	AAGAAAAAGAAATCTTCTCTTGGACCCCC	chr4:113880002	-	TTTCTTTTTCTTTTTTTTTGGTGATGAAGCCTTGCTCTTATCCCCCAGGCTGGAGTGCGATGGCATGATCTT	1	29	1	5	5	36	chr4:113880002	-		chr4:113880013	+		0	0	3	37	22	44	short SC cluster
chr4	119895259	chr4	119896157		chr4:119895259	+	GTTTAATATTTAGCTATGTTTAACTCTCATTCTCAACTCTCTTTTCAAAAATTAAAATCATATGACCAAGAT	chr4:119896152	-	CTGGATGAGAGCCAAGTGTTACATTCTGG	1	72	0	0	0	44	chr4:119896157	-	TGAGAGCCAAGTGTTACATTCTGGCANTC	chr4:119895264	+	TCCAGGTTTAATATTTAGCTATGTTTAACTCTCATTCTCAACTCTCTTTTCAAAAATTAAAATCATATGACCA	2	57	0	0	0	40	Micro-homology: 5bp homology found! (CTGGA)
chr4	123757305	chr4	123757327		chr4:123757305	-	CTGGGACTGTGAACTCTTTGTAGGCAAGCACTG	chr4:123757330	+	TGCCTACAAAGAGTTCACAGTCCCAGTGCAGAAGTCAGACACATAAACCACTAACTATTACAGAAAGC	1	33	0	0	0	44	chr4:123757327	+	CTACAAAGAGTTCACAGTCCCAGTGCAGAAGTCAGACACATAAACCAC	chr4:123757302	-	GCACTGGGACTGTGAACTCTTTGTAGGCAAGCACTGGATCCCATTTGCTGCATCTATCCTCACACACAGTGGC	2	76	1	8	8	44	Micro-homology: 3bp homology found! (TGC)
chr4	125902416	chr4	125902386		chr4:125902416	+	TGGGTCCTGGTTAAATTAACCAACTGTGAAAATATATTTTGGAGGCAAAC	chr4:125902386	-	TTTCACAGTTGGTTAATTTAACCAGGACCCAAACAAAGATCCACCTCATTG	1	50	1	24	24	44	chr4:125902386	-		chr4:125902416	+		0	0	2	48	24	20	short SC cluster
chr4	130134230	chr4	130134245		chr4:130134230	-	ATAGATAGATAGATAGATAGATATGTTTTTGGATTTTTTAG	chr4:130134253	+	ATATCTATCTATCTATCTATCTATCTATATATATGTGTGTGTGTGTGTATATATATATAT	1	41	0	0	0	40	chr4:130134245	+	CTATCTATCTATCTATCTATATATATGTGTGTGTGTG	chr4:130134222	-	ATAGATAGATAGATAGATAGATAGATAGATATGTTTTTGGATTTTTTAGTCTATTTCATTTAGA	1	37	0	0	0	32	Unresolved sequence difference: ATATCTAT v CTATCTAT
chr4	134601896	chr4	134601926		chr4:134601896	+	T*ACTACACATTTATGTTTTCTTTATACTCT	chr4:134601926	-	ACTGAGATGTGTCTCTGTAGTATATTTTCTAATTTAAAAAATTATATCATTTAAAAAGTTATACCTGGAAT	1	29	0	0	0	22	chr4:134601926	-		chr4:134601896	+		0	0	2	22	17	31	short SC cluster
chr4	135590180	chr4	135590185		chr4:135590180	-	ACTCAGTAGAAAGGTCAGTTT*TTATTAGTAGCATAAACATTTGAATATTATTATTGTTTTT	chr4:135590185	+	TGATAACTTTAGGTAAGTAATCCAATCTCTCTGAACTTTA	1	40	1	11	11	22	chr4:135590185	+		chr4:135590180	-		0	0	2	29	19	29	short SC cluster
chr4	148270654	chr4	148270655		chr4:148270654	-	TACTTAGAGCAATGCTTCTCACATTTCAGCAT*GAAGCAGAATCACCTAAAAAGCTTGTCA	chr4:148270655	+	TCGTGACTTCTGTGACAGGACGAAGAAATATCACAGCATTT	1	28	0	0	0	22	chr4:148270655	+		chr4:148270654	-		0	0	2	13	11	37.5	short SC cluster
chr4	148458956	chr4	148459009		chr4:148458956	+	CTGTACTGT*ACAAAATCTTGGGTTCTAATCTCCA	chr4:148459009	-	AAGTACAGAAGAGCAAGTGTGGCTGAAAGTCCTGCAGATGGGACTGCGGGAGAAACAGCATAGAGCA	1	25	1	16	16	22	chr4:148459009	-	ACAGTACAG*AAGTACAGAAGAGCAAGTGTGGCTGAAAGTCCTGCAGATGG	chr4:148458956	+	ACAAAATCTTGGGTTCTAATCTCCATTTGGTTGAGCAAACCTCTAAATCAC	1	41	1	10	10	41	Inserted sequence: CTGTACTGT
chr4	149158788	chr4	149158812		chr4:149158788	+	AATTATTGAAGCGCTGCAGAATGTAAATTC	chr4:149158812	-	AAACAAAATGGGTTTTTTTTTTTTTTTGGAAGCCAAAATGATTTACATTGAAAATTAAATTACTGAATAAA	1	30	0	0	0	44	chr4:149158812	-	AAACAAAATGGGTTTTTTTTTTTTTTTT	chr4:149158788	+	AATTATTGAAGCGCTGCAGAATGTAAATTCATTTAGTTGGACTAATAAGTTCATACAATTGTGCCATATTTCA	1	28	0	0	0	25	Blunt-end joining
chr4	153792755	chr4	153792774		chr4:153792755	-	AC*ATTTTTACTGGGGGCTGATCCTAATTTTTTCTTTTCCTTATTTC	chr4:153792774	+	GATCAGCCCCCAGTAAAAATCCCCAAAAATTTCTTCTCTCACTTATTCCTATAATCAGACCAATCT	2	77	1	15	15	44	chr4:153792774	+	GT*GATCAGCCCCCAGTAAAAATCCCCAAAAATTTCTTCTCTCACTTATTCC	chr4:153792755	-	ATTTTTACTGGGGGCTGATCCTAATTTTTTCTTTTCCTTATTTCATTATT	1	49	3	35	17	44	Inserted sequence: AC
chr4	155110634	chr4	155110692		chr4:155110634	-	CTGAAACCAACTCATCCCCACTCTGGTCTCATTT	chr4:155110692	+	TCTGTGACTGTTATCCAAGGAGAGGAAATGAGACCAGAGTGGGGATGAGTTGGTTTCAGCAACCCTG	1	34	1	15	15	44	chr4:155110692	+	TCTGTGACTGTTATCCAAGGAGAGGAAATGAGA	chr4:155110634	-	CTGAAACCAACTCATCCCCACTCTGGTCTCATTTCCTCTCCTTGGATAACAGTCACAGAAGCCACATG	1	33	4	63	22	44	Blunt-end joining
chr4	156953169	chr4	156953186		chr4:156953169	-	GATGATGATGATGATGATAGAATTTATTATTTTA	chr4:156953186	+	ATCATCATCATCATCATCATCATCATCACAGGAAAGAAGGCAAGGGCACCGTGGCTCACGCCTGTAA	1	34	0	0	0	38	chr4:156953186	+		chr4:156953169	-		0	0	2	26	20	19.5	short SC cluster
chr4	158764888	chr4	158764915		chr4:158764888	+	AAGATG*ATTGGTTATAATCATCTTTCTCCAA	chr4:158764915	-	TCAGGAAGAGGAAATTATTTCTGACAAGTTTACCAAATACTTTTATATATGTTACATCATTTTTAAGCAA	1	25	0	0	0	22	chr4:158764915	-	CATCTT*TCAGGAAGAGGAAATTATTTCTGACAAGTTTACC	chr4:158764888	+	ATTGGTTATAATCATCTTTCTCCAAAAGGCCCAGTTGGGACCTGTCTTCCTGCCTTTCTGC	1	34	0	0	0	41	Inserted sequence: AAGATG
chr4	168806478	chr4	168806592		chr4:168806478	+	CCTCCCTCACAGTTTTCCCACAAAGAAATTCCTTGTGGTCAAAG	chr4:168806591	-	CTCAAGATTTATTTTCCTTTCTCATTAGTAAACATGTTTTTATTCCTCTGTTGCAAA	1	44	4	79	24	40	chr4:168806592	-	TCAAGATTTATTTTCCTTTCTCATTA	chr4:168806479	+	GCCTCCCTCACAGTTTTCCCACAAAGAAATTCCTTGTGGTCAAAGGACAGCCAGAACTCAAAGTCATCCCTCTGC	1	26	1	3	3	40	Micro-homology: 1bp homology found! (C)
chr4	169038148	chr4	169038158		chr4:169038148	-	ACACACACACACACTATGTGGTGTTAT	chr4:169038161	+	GTGTGTGTGTGTGTCTGTGTGAAAAATTTGCTGATGATATTAGTGAAACTGGAGGAAATTCATAAAATTAAATG	1	27	0	0	0	44	chr4:169038158	+	GTA*TGTGTGTGTGTCTGTGTGAAAAATTTGCTGATGA	chr4:169038148	-	ACACACACACACACTATGTGGTGTTATTAACAGCTTTATTAATCTGTATCTCATTAGTCTTAGC	1	34	0	0	0	42	unequal distances of realigned breakpoint to anchor breakpoint: 3 v 0
chr4	172988639	chr4	172992932		chr4:172988639	+	G*TGGCTATATACACATCTGGTGGTCTGCTGGG	chr4:172992932	-	ATTATGGAAAAAAGAAAGACTTCAGGAATGCTCAGATTGAGGACTATTGGCATAAGAAAACTAAAGGCA	1	31	1	3	3	44	chr4:172992932	-	C*ATTATGGAAAAAAGAAAGACTTCAGGAATGCTCTGATTGAGGACTATTGGCATAAGAAAACTAAAGGCAGGCTAAC	chr4:172988639	+	TGGCTATATACACATCTGGTGGTCTGCTGGGAAATCTGAGCTGTAATTGCAAATTCGAGAGTCGTT	2	110	0	0	0	44	Inserted sequence: G
chr4	173176433	chr4	173176490		chr4:173176433	+	ACCTACAAACCACATTGCGGTAACTAATGATTTGAAGCACTGGAGGG	chr4:173176488	-	TTGGTAGAGCCTGTTCAATTAGTTGAAGAAGCTAAATGTAATAATGGTTTCCCA	1	47	2	40	24	44	chr4:173176490	-	GGTAGAGCCTGTTCAATTAGTTGAAGAAGCTAAATGTAATAATGGT	chr4:173176435	+	AAACCTACAAACCACATTGCGGTAACTAATGATTTGAAGCACTGGAGGGCTATCA	2	92	0	0	0	44	Micro-homology: 2bp homology found! (TT)
chr4	178156827	chr4	178157167		chr4:178156827	+	ATGTGGTCTTGTCCTTAAGAGATCTACACCAGA	chr4:178157157	-	AAGTATTCTTAAATGTTATACAATATCTATGTTTAATGACTATATTCACTAGAATTGTAAAGATTCAA	1	33	2	9	5	44	chr4:178157167	-	AAATGTTATACAATATCTATGTTTAATGACTATATTCACTAGAATTGTAAGATCGGAAGAGCGTCGTGTAGGGAAAGA	chr4:178156837	+	AAGAATACTTATGTGGTCTTGTC	1	78	0	0	0	28	Micro-homology: 10bp homology found! (AAGTATTCTT)
chr4	187156505	chr4	187156506		chr4:187156505	-	TCTAACTTCATCACC*TTAAAGTGAAAAATTGTTCCCAAGT	chr4:187156506	+	AAAAAACATTAAAAGCAAGCTAAGTGAGTAACACTGAGTTTTAGAATACATGAACAATAAC	1	25	1	23	23	22	chr4:187156506	+	GGTGATGAAGTTAGA*AAAAAACATTAAAAGCAAGCTAAGTG	chr4:187156505	-	TTAAAGTGAAAAATTGTTCCCAAGTACATAAAATCTCTACACTCAAGAACAATTCTAGTC	1	26	1	20	20	22	Inserted sequence: TCTAACTTCATCACC
chr4	189376665	chr4	189376701		chr4:189376665	-	TCAC*TGCATCAGCTTTCAGCTAGGCATGCCTGCCAATGTTCAACATCCTCC	chr4:189376701	+	GAACATTGGCAGGCATGCCTAGCTGAAAGCCGATGCACCGAGGCCTGCTC	1	47	1	21	21	36	chr4:189376701	+	GTGA*GAACATTGGCAGGCATGCCTAGCTGAAA	chr4:189376665	-	TGCATCAGCTTTCAGCTAGGCATGCCTGCCAATGTTCAACATCCTCCTGGGATACGGAAGGCACCGTGATA	2	52	2	52	28	29	Inserted sequence: TCAC
chr6	58778650	chr4	72958822	translocation	chr6:58778650	-	TAAT*TTCTTTGTGATGTGTGAATTCAACTCACAGTGTGGATCCTTCCTTTTGATAGAGCAGT	chr4:72958822	-	ATACAAAATTCTTGGCTGAAAATTGTTTTGTTTAAGGGG	1	58	0	0	0	17	chr4:72958822	-		chr6:58778650	-		0	0	49	83	12	20.7347	short SC cluster
chr4	49275711	chr8	16440476	translocation	chr4:49275711	-	AAAAAAAAAAGAAAAAAAAAAAAAAAAAAAAAAAACAAAAAAAAAAAAA	chr8:16440476	+	TTTTTTTTTTTTTTTTTTTGATTAGTAACTAATTTTTTTTCTTGTTATGTCT	1	49	0	0	0	38	chr8:16440476	+		chr4:49275711	-		0	0	3	19	12	13	short SC cluster
chr4	49275713	chr9	97637654	translocation	chr4:49275713	-	AAAAAAAAAAAAAAAAAAAAAAAAAAGAAAAAACAAAAAAAAAAAAAAA	chr9:97637654	+	TTTTTTTTTTTTTTTTTTTTTTTTTCTT	1	49	0	0	0	37	chr9:97637654	+		chr4:49275713	-		0	0	3	19	12	13	short SC cluster
chr9_gl000198_random	56339	chr4	147556684	translocation	chr9_gl000198_random:56339	+	TATGT*GAAGATATTGGTTTTTCCACAGTAGGCCCCAAGATCGGAAGAGCACAC	chr4:147556684	+	AAAACTCCCATGAGAATATTTTCCTGATAATTGAAATTCATATATCAT	2	79	0	0	0	22	chr4:147556684	+		chr9_gl000198_random:56339	+		0	0	45	427	23	12.7556	short SC cluster
chr4	68711	chrUn_gl000214	129202	translocation	chr4:68711	+	CTATAGTCAAAGCAATTTAATTGTACATTTTTAAGTAACTAAAAGAATGTTATTAGATTGTTCGTAA	chrUn_gl000214:129202	+	TCACTCCCGACCAGAGAAAAACCCTGTAGACATT	1	67	1	6	6	39	chrUn_gl000214:129202	+		chr4:68711	+		0	0	3	27	14	38.3333	short SC cluster
chr4	49275711	chrUn_gl000220	120087	translocation	chr4:49275711	-	AAAAAAAAAAAAAAAAAAAAAAAAAAAAAAAACAACAAAAAAAAAAAA	chrUn_gl000220:120087	-	TTTTTTTTCTTTCTTTCTTTCTTTCTTTCTTTCTTTCTTTCTTTCTTTCTTTC	1	48	8	14	7	11	chrUn_gl000220:120087	-		chr4:49275711	-		0	0	3	19	12	13	short SC cluster
chrUn_gl000220	118422	chr4	76807697	translocation	chrUn_gl000220:118422	-	TC*CGCGCGCGCGCGCGTGCGTGCGGGGGGCCCGGCGGGGCGTGCGCGTCCNNCGCCGTCCGTCCTTCCGTTCGTC	chr4:76807697	+	CAAACCCTTGTGTCGAGGGCTGACTTTC	2	144	0	0	0	43	chr4:76807697	+		chrUn_gl000220:118422	-		0	0	34	197	24	30.2059	short SC cluster
chr4	49151817	chrX	57047061	translocation	chr4:49151817	+	A*GGAATGGAATGGAATGGAATGGAATGGAATCAACTCGAGTGCAGTGGAATGGAATGGAATGGAATG	chrX:57047061	+	AGAGGTCCAGAAGAGAGTGCTAAATATGAAAAAG	1	66	0	0	0	11	chrX:57047061	+		chr4:49151817	+		0	0	4	45	15	11	short SC cluster
chr4	49099672	chrY	13842657	translocation	chr4:49099672	-	GGATGATTCCATTCCATTGCATTCCGTTC	chrY:13842657	-	GGAATGGAATGGAATGGAATGGAATGGAATGGAATGGAATGGAATGGAATCAACCCGAGTGCAATGGAATGG	1	29	9	102	25	12	chrY:13842657	-		chr4:49099672	-		0	0	2	15	14	11	short SC cluster
chr5	376619	chr5	376667		chr5:376619	-	TGAGAACCGTGGGGTGAACGCGGGGAAACACAGGAAAGATGTGAAT	chr5:376667	+	TTCATTCACATCTTTCCTGTGTTTCCCCGCGTTCACCCCACGGTTCTCACCTGACATCTGGCCTGGGCT	8	273	9	159	23	43	chr5:376667	+	TTCATTCACATCTTTCCTGTGTTTCCCCGCGTTCACCCCACGGTT	chr5:376619	-	TGAGAACCGTGGGGTGAACGCGGGGAAACACAGGAAAGATGTGAATGAAGAAGAGTGGCCAGGCCAA	9	287	9	145	29	42.8889	Blunt-end joining
chr5	541085	chr5	541127		chr5:541085	-	ACAGCTGGGAGGGAAGCATCCCGCTCCTGTTAAC	chr5:541128	+	GGTCACGTGTGTTAACAGGAGCGGGATGCTTCCCTCCCGGCTGTGTCTGTCCAAGGCCGAGCATGGT	1	34	3	36	21	41	chr5:541127	+	GTCACGTGTGTTAACAGGAGCGGGATGCTTCCCTCCCGGCTGTGTC	chr5:541084	-	CACAGCTGGGAGGGAAGCATCCCGCTCCTGTTAACACACGTGACCCGCAGGCTCTGCAGGACATGCC	3	119	1	1	1	44	Micro-homology: 1bp homology found! (G)
chr5	666249	chr5	666260		chr5:666249	-	ACAGGCGACTTAGGGCTGGGCGCGGGCCGGCCCAGGGCT	chr5:666264	+	GCCCTAAGTCGCCTGTGCCCCTGTAGAGGGAAGTCTTGCCGGACCATCACCTTTGAGCAGTT	1	39	1	19	19	44	chr5:666260	+	TAAGTCGCCTGTGCCCCTGTAGAGG	chr5:666245	-	GGGCACAGGCGACTTAGGGCTGGGCGCGGGCCGGCCCAGGGCTGCCCTCCCCACGCGTGGGTCTGAGCAGAGCTGG	1	25	5	80	24	44	Micro-homology: 4bp homology found! (GCCC)
chr5	1207481	chr5	1207505		chr5:1207481	+	TCCCTCTGCGGGAGGACGTACGGCCTCCCAGC	chr5:1207503	-	GCCGGGCGAGTGGAGTTCATGGGCGCGGCCAGGCCCCTTCTCTGTGTGCTGGCTGCCGCTGAGCTCTGA	1	32	3	37	15	42	chr5:1207505	-	CGGGCGAGTGGAGTTCATGGGCGCGGCC	chr5:1207483	+	GCTCCCTCTGCGGGTGGACGTACGGCCTCCCAGCTCAGCCACAAGGCCCCCAGGCTACACACAGGATGAGGTG	1	28	1	4	4	44	Micro-homology: 2bp homology found! (GC)
chr5	1924590	chr5	1925204		chr5:1924590	+	TACCTGCTGGAAATTAAATCCTTCTTATATTATATTAACAGTGTTTACAGTTGAGGAAAGTTAATGCCGTGA	chr5:1925203	-	ATGCCCCCACAAGGGAATTTACAAAGACC	1	72	2	21	13	44	chr5:1925204	-	TGCCCCCACAAGGGAATTTACAAAGACCCCTGGGGTTGGGAAGCTGGAGGTT	chr5:1924591	+	TTACCTGCTGGAAATTAAATCCTTCTTATATTATATTAACAGTGTTTACAGTTGAGGAA	2	94	2	23	12	44	Micro-homology: 1bp homology found! (A)
chr5	2569629	chr5	2569591		chr5:2569629	-	TTAGGTATTAAGGCAGCTCTTCCAAAATCCAGACTAGGAG	chr5:2569591	+	GGGGGAGTGTGTTCAGTGCAGGTCCAACGGTCTCTGGAGGAAGTCCCTGGGTATGTTTCCT	1	40	0	0	0	44	chr5:2569591	+		chr5:2569629	-		0	0	2	22	21	44	short SC cluster
chr5	2769423	chr5	2769646		chr5:2769423	+	AGAAAACTAGATAGAGGGAAACTTTCTCAACCTGATGAAGGACGTCGAA	chr5:2769641	-	AAGAAAAATCATCAAATACATGAGTGAATCATGGTCAGTAGCATACCACAGGCTAACACACTATGCACAAAT	3	122	2	37	24	44	chr5:2769646	-	AAATCATCAAATACATGAGTGAATCATGGTC	chr5:2769428	+	TTCTTAGAAAACTAGATAGAGGGAAACTTTCTCAACCTGATGAAGGACGTCGAAAAACAAAACAAACAAACAAAAA	2	56	2	25	18	44	Micro-homology: 5bp homology found! (AAGAA)
chr5	3174649	chr5	3174637		chr5:3174649	+	TCACTGGCATCTT*TCTGCTAAAGCTTGGCTTTCTCAAAACAGTCTCCTAAGAAGC	chr5:3174637	-	AAGCTTTACCAGAGCCCTTCATCACAGCAATGCAGCAATGCACCTA	1	42	1	23	23	16	chr5:3174637	-		chr5:3174649	+		0	0	2	24	16	44	short SC cluster
chr5	3270898	chr5	3270901		chr5:3270898	-	GAATCGATTGCTGAT*TCCTTTTTGCAGAGTAAGATGGAGTTTCCTCCGTTCTC	chr5:3270901	+	AGGACAGAAATCCAGCTAAGCGGGCAGAGGACAGGTCAGTCCTTACTTGGGCAGCTTTACG	3	91	1	18	18	22.6667	chr5:3270901	+		chr5:3270898	-		0	0	2	38	20	42	short SC cluster
chr5	6350794	chr5	6355958		chr5:6350794	+	G*CCCAAAGAAGCCGAAGTGATCACCGGCCGGTATATGAGCACGGTGCATCAGTGTGTTCGCTGGGCCTGGGTGTCC	chr5:6355958	+	CTCCAAGGCCATTCACTTTCCACCAGCCAGGGGTATCTTGGTTTCAGGA	2	126	0	0	0	44	chr5:6355958	+	C*CTCCAAGGCCATTCACTTTCCACCAGCCAGG	chr5:6350794	+	CCCAAAGAAGCCGAAGTGATCACCGGCCGGTATATGAGCACGGTGCATCAGTGTGTTCGCTGGGCCTGG	1	31	0	0	0	44	Inserted sequence: G
chr5	6350802	chr5	6355779		chr5:6350802	-	TTTCCGGCCTGAGCCATCACATTCCAGGG	chr5:6355776	-	TTCCTGTCTGCCCCATGGCCATCCTGGAAGGCATCACCAACAGAAAGCCATTCCAGAAAGCGTCCTCTCTGC	1	29	1	2	2	44	chr5:6355779	-	CTGTCTGCCCCATGGCCATCCTGGAAGGCATCACCAACAG	chr5:6350799	-	GAATTTCCGGCCTGAGCCATCACATTCCAGGGAGTTCCTGAGGACAAAGGGTATCATGGAG	1	40	0	0	0	44	Micro-homology: 3bp homology found! (TTC)
chr5	7847570	chr5	7847593		chr5:7847570	+	AGTTTCCCACCCCCTGCTCTAATGTATCACTACCTTCTG	chr5:7847593	-	TAACTGTTTTGGGCTTTGCAGGTCACATGGTCTCTGCCAAATCTACACAGCTCTCTGCGGTAACCACAG	2	71	1	4	4	34.5	chr5:7847593	-		chr5:7847570	+		0	0	2	42	24	44	short SC cluster
chr5	8532215	chr5	8532217		chr5:8532215	+	TTTTTGTTTGTAATTGTTTTTTGTTTGTA*ATTGTTTTTATATTTTGAGGTATGCTTTTT	chr5:8532217	-	CAAAATCTGAATTACATAGAAAATACTTGATTTTTGCTTAAT	1	30	0	0	0	22	chr5:8532217	-	TACAAACAAAAAACAATTACAAACAAAAA*CAAAATCTGAATTACATAGAAAATACTTGAT	chr5:8532215	+	ATTGTTTTTATATTTTGAGGTATGCTTTTTGTCATACCTAGAAAT	2	58	1	8	8	22	Inserted sequence: TTTTTGTTTGTAATTGTTTTTTGTTTGTA
chr5	8727620	chr5	8727624		chr5:8727620	-	AACGCTGGTCTACCAAATGTTAC*GTTGTTTGCAGCAGTTGAATTCAACTCTATTCCTA	chr5:8727624	+	ACAACATTTTTCCCACTTGTAATAGCGTGTGTCCTTTCAGTAT	1	35	2	37	19	22	chr5:8727624	+	GTAACATTTGGTAGACCAGCGTT*ACAACATTTTTCCCACTTGTAATAGCG	chr5:8727620	-	GTTGTTTGCAGCAGTTGAATTCAACTCTATTCCTACCACTGGAAGTAAAGT	1	27	3	22	14	22	Inserted sequence: AACGCTGGTCTACCAAATGTTAC
chr5	9990091	chr5	9990313		chr5:9990091	+	GAGCCAGACATAGTGCAGTTCTGGAGATCTTGGTGTTATTACAG	chr5:9990306	-	TCCCATGGCCCATGGTCCATCTTCCTTTGATTTTATAAGATATCTCAGTGCTCCTGGTGTTTATTTCACTATT	3	111	1	24	24	44	chr5:9990313	-	CCCATGGTCCATCTTCCTTTGATTTTAT	chr5:9990099	+	CCATGGGAGAGCCAGACATAGTGCAGTTCTGGAGATCTTGGTGTTATTACAGTGGTTCAGCTACCCTTTCTCA	1	28	1	15	15	44	unequal distances of realigned breakpoint to anchor breakpoint: 7 v 8
chr5	10685333	chr5	10685373		chr5:10685333	-	ACATTACCTTGGTTTTATTTAGTGTTTGTTGTGTGGTTACC	chr5:10685373	+	GGTAACCACACAACAAACACTAAATAAAACCAAGGTAATGTATGGGGCATCTCTGTGCTGCTTAGTAA	2	74	1	10	10	44	chr5:10685373	+		chr5:10685333	-		0	0	2	32	23	17.5	short SC cluster
chr5	10756180	chr5	10756518		chr5:10756180	+	TCAAGAGATCTTCTCGCCTCAGTGTGCTGAGTAGCTGGGACTACAGGT	chr5:10756516	-	GCAGGGAGATAATTCAGGGAGAATTACACTAGACTTTTGAAAGGCATCCTTAA	1	48	1	12	12	38	chr5:10756518	-	AGGGAGATAATTCAGGGAGAATTACACTAGACTTTTGAAAGGCATCCTTAACTCATGTCTGACGTATCAATTAGTG	chr5:10756182	+	GCTCAAGAGATCTTCTCGCCTCAGTGTGCTGAGTAGCTGGGACTACAG	3	200	0	0	0	44	Micro-homology: 2bp homology found! (GC)
chr5	10911888	chr5	10911899		chr5:10911888	-	ATGAGTTTTCCCATCAAGAGGAGCAGAAAGATGAGAAAGAAGTTAGGGATCAGAGTGGGTTAAGAAGATCGGAAGAGC	chr5:10911900	+	TGGGAAAACTCATTAAATGAATTATCTGCTCTTGTCGCCAAGTCCTCTCTCACTGCAAGAATGCTTTCTTTGCCAC	2	103	0	0	0	43	chr5:10911899	+	GGGAAAACTCATTAAATGAATTATC	chr5:10911887	-	AATGAGTTTTCCCATCAAGAGGAGCAGAAAGATGAGAAAGAAGTTAGGGATCAGAGTGGGTTAAGAAAAGGGTTCT	1	25	2	16	9	44	Micro-homology: 1bp homology found! (T)
chr5	11730084	chr5	11730095		chr5:11730084	-	TGCATCTTTCTTCTGTTTATATCTTTTGCCTAGTTTT	chr5:11730097	+	AGAAGAAAGATGCAAGCAAGTAATGAATGTTTAGAAATGTCCACTCTAATGCACCCATTGGGGACATACAATTTTA	3	94	2	16	11	42.6667	chr5:11730095	+	AAGAAAGATGCAAGCAAGTAATGNATGTTTAGAAATGT	chr5:11730082	-	CTTGCATCTTTCTTCTGTTNATATCTTTTGCCTAGTTTTGTATTCGTTTATTTCTCTTTTTCTC	2	75	2	18	10	44	Micro-homology: 2bp homology found! (AG)
chr5	11764020	chr5	11764057		chr5:11764020	+	CTGCAGAGTTGTGGACCCTTGATTGGGAGTCCATAAAA	chr5:11764055	-	TCCTTGGAACTTGTGAATATATTATGTTAAATGGCAATGAAAATTAGGGCACATGAAAGTTAGGTTTCTAACTAGC	3	92	1	24	24	44	chr5:11764057	-	CTTGGAACTTGTGAATATATTATGTTAAATGGCAATGAAA	chr5:11764022	+	GACTGCAGAGTTGTGGACCCTTGATTGGGAGTCCATAAAATTTCATGCAATGTCAGGATGAGTAAGTCTGTCAAG	2	66	0	0	0	44	Micro-homology: 2bp homology found! (TC)
chr5	12431603	chr5	12431612		chr5:12431603	-	TACAATAAATATAAGCATCTTTAGCAT	chr5:12431612	+	ATTTATTGTACTGGTACAATTTTAGAAAATGGATTAAACCACCTTATTAAAGCTAAATTTAATTTGTTTTATTC	1	27	0	0	0	44	chr5:12431612	+		chr5:12431603	-		0	0	3	61	24	35.3333	short SC cluster
chr5	12769656	chr5	12769714		chr5:12769656	+	AGAGAGTTTTTATCTTGACAAAAATATATTTAGCAGGACATATTCA	chr5:12769711	-	AGTTTGTCATTGCCTACAGAGTCCCCTAGGAAGGTGCACACTACTATATCTTCCC	1	46	4	65	23	44	chr5:12769714	-	TTGTCATTGCCTACAGAGTCCCCTAGGAAGGTGCACACTACTATAT	chr5:12769659	+	ACTAGAGAGTTTTTATCTTGACAAAAATATATTTAGCAGGACATATTCAGTCTGTCTAAATGGGTAAGTAT	3	119	1	6	6	44	Micro-homology: 3bp homology found! (AGT)
chr5	12897285	chr5	12897267		chr5:12897285	-	AAAAATCGGCTAAGATTCTTACATTGTCTG	chr5:12897267	+	CACCACACAGCTGAAATCCTCCTGGCAGAGAGGATAAATAGCATACATCTCTTTCATTTACCCTTTAAGAA	1	30	1	10	10	28	chr5:12897267	+		chr5:12897285	-		0	0	2	24	19	31	short SC cluster
chr5	13449151	chr5	13449176		chr5:13449151	-	ATCG*TCATCATCATCATCACCATCATCATCTTAAATCTAATGGTCATT	chr5:13449176	+	GATGATGATGGTGATGATGATGATGAATGGTGACCTGAAGAAAGACAGTTTCTATAAAGTTGT	3	120	3	27	21	26.6667	chr5:13449176	+	CGAT*GATGATGATGGTGATGATGATGATGAATGGTGACCTGAAGAAAGA	chr5:13449151	-	TCATCATCATCATCACCATCATCATCTTAAATCTAATGGTCATTACCTGCCATGACCTATCAGCAG	2	76	1	16	16	24.5	Inserted sequence: ATCG
chr5	13598713	chr5	13598670		chr5:13598713	+	GTATCATGCACG*ATGTATCATCATACATGTATCATGCACGATGTATCATCA	chr5:13598670	-	ATGTATGATGATACATCGTGCATGATACATGTATGATGATACATGAAGATATCACTCA	3	108	2	14	13	17	chr5:13598670	-		chr5:13598713	+		0	0	2	18	13	14.5	short SC cluster
chr5	14984978	chr5	14984999		chr5:14984978	-	CAGCTCCAGGGAGTCACCAAAGGGTTGAACCACAGATGGGTCCCT	chr5:14985000	+	CCTTTGGTGACTCCCTGGAGCTGCTAGAACATCTATGACAAGACAGCTCCTAACAGCCCAGAGTAT	2	80	0	0	0	44	chr5:14984999	+	CTTTGGTGACTCCCTGGAGCTGCTA	chr5:14984977	-	GCAGCTCCAGGGAGTCACCAAAGGGTTGAACCACAGATGGGTCCCTAGTGTGGGGTTCTAAACTCTGTGACTGGGA	2	50	1	6	6	44	Micro-homology: 1bp homology found! (C)
chr5	16150008	chr5	16150783		chr5:16150008	+	GAGATTCATCTGCATGGTTGAGTGCAGCAGTAGTTTGCTCTTTTTTATTGCTGTGTAGTATTCCATTGTATGG	chr5:16150776	-	CCAAACAATCCCATGCCCTCCACCTCTATTCCCTATACCGAAGGCTTAGGTAAGTTCCTATTTTCAGGACTCCC	4	210	1	8	8	42	chr5:16150783	-	ATCCCATGCCCTCCACCTCTATTCCCTATACCGAAGGCTTAGGTAAGTTCCTATNTTCAGGACTCCCACA	chr5:16150015	+	TGTTTGGGAGATTCATCTGCATGGTTGAGTGCAGCAGTAG	2	131	1	7	7	44	Micro-homology: 7bp homology found! (CCAAACA)
chr5	16830793	chr5	16830805		chr5:16830793	-	CACACACACACACACACAGGGCGACTGTACTCTTGGGCCTT	chr5:16830810	+	TGTGAGTGTGTGTGTGTGTGTGCCTATTAAAAAAATAACGTTAGGATTATACTACATATA	1	41	2	28	20	44	chr5:16830805	+	A*GTGTGTGTGTGTGTGTGCCTATTAAAAAAA	chr5:16830791	-	CACACACACACACACACACAGGGCGACTGTACTCTTGGGCCTTCATTCTAAAAACTTACATTTGCAAAAA	1	30	1	1	1	25	unequal distances of realigned breakpoint to anchor breakpoint: 5 v 2
chr5	17759695	chr5	17759710		chr5:17759695	-	TGTCTGTCATATACCTGGATGAATACACAAATGGGTATTTTAAA	chr5:17759711	+	CAGGTATATGACAGACACTAGTCTAGTCCTACAGGATAATGAGAAGAAATTTACTTT	2	87	3	41	22	44	chr5:17759710	+	AGGTATATGACAGACACTAGTCTAGTCCTACAGGATAATG	chr5:17759694	-	GTGTCTGTCATATACCTGGATGAATACACAAATGGGTATTTTAAAATCATTTCTTTAAAACCTGGTTATATATA	4	133	1	22	22	44	Micro-homology: 1bp homology found! (C)
chr5	17908871	chr5	17908888		chr5:17908871	-	GTGTGTGTGTGTGTGTGTTTTAATCTATCTTTCTCTTTTTTG	chr5:17908888	+	ACACACACACACACACACCCTTGATATTCCTAATTGGAGTCAAAACTTGACCAAATCTT	1	42	1	18	18	39	chr5:17908888	+	AC*ACACACACACACACACACCCTTGATATTCCTAATT	chr5:17908871	-	GTGTGTGTGTGTGTGTGTTTTAATCTNTCTTTCTCTTTTTTGTTTGCAAACCCAAGAATTTCTGTGG	2	67	0	0	0	16	Blunt-end joining
chr5	18441269	chr5	18441287		chr5:18441269	-	ATTGTATATGTTATCTTTTCACCCTGTTGATTCTCTCTTTTTATT	chr5:18441287	+	AAAAGATAACATATACAATGGGAGAAAGCATTTGCAAATCATATATCTGATGAATT	1	45	2	26	16	44	chr5:18441287	+	AAAAGATAACATATACAATGGGAGAAAGCATTTGCAAATCATATATCT	chr5:18441269	-	ATTGTATATGTTATCTTTTCACCCTGTTGATTCTCTCTTTTTATTTGCTGTGTATAAGTTTTTAGTTTGAT	8	301	4	50	21	42	Blunt-end joining
chr5	18873312	chr5	18874848		chr5:18873312	+	GAAACCACCATGTGCATGCTGTATGGTGATGGTGGTTGATTTAATAGCCTTCGTTTA	chr5:18874848	-	CTGAGGCAGGAGAATCATTTGAANCCAGAANCCAGGAGGCAGAGGTAGCAGTGAGCAGAGATTGTGCC	2	90	0	0	0	44	chr5:18874848	-	CTGAGGCAGGAGAATCATTTGAACCCAGAACCCAGGAGGCAGAGGTAGCAGTGAGCAGAGA	chr5:18873312	+	GAAACCACCATGTGCATGCTGTATGGTGATGGTGGCTGATTCAATAGCCTTCGTTTATTCTCATT	4	180	2	20	16	37.75	Blunt-end joining
chr5	19867750	chr5	19867798		chr5:19867750	+	TTAGAGTCTGATATTCTAAAATAAGACCCTTTCCAATAAAAT	chr5:19867791	-	ATGTATAATAAGATATGCATATAATAATACAGCCAACACAAATTTACTGATTGCAAAAAATCAGTGTTTC	3	107	1	16	16	44	chr5:19867798	-	ATAAGATATGCATATAATAATACAGCCAAC	chr5:19867757	+	TATACATTTAGAGTCTGATATTCTAAAATAAGACCCTTTCCAATAAAATTACATCAATCAAGCAATATGTCAT	2	58	1	15	15	44	Micro-homology: 7bp homology found! (ATGTATA)
chr5	19898743	chr5	19898753		chr5:19898743	-	AGAAGAAATTATATGTGGAAAATAAGA	chr5:19898753	+	TAATTTCTTCTTATTTTCCATATATAATTAAGAATTCATATACTGAATGATTTTTACTCACTCCATATTATTCC	1	27	2	29	22	44	chr5:19898753	+		chr5:19898743	-		0	0	2	35	18	18	short SC cluster
chr5	20203698	chr5	20203702		chr5:20203698	-	GAGAGAGAGAGAAATTCAACAGGTAA	chr5:20203709	+	TCTCTCTCTCTCTCTCTCTTTTCCCTCCACTAGGTCACTGCCTCCTTTTTGCCACTCAGTGGTGCTTCAAGCCCA	1	26	1	7	7	44	chr5:20203702	+	CTCTCTCTCTCTTTTCCCTCCACTAGGTCA	chr5:20203691	-	AGAGAGAGAGAGAGAGAGAAATTCAACAGGTAAATCACAAAGAATCTCTAAGCAAATGTATACAATAAAAA	1	30	0	0	0	44	Micro-homology: 7bp homology found! (TCTCTCT)
chr5	21399957	chr5	21399974		chr5:21399957	-	ACTATAATGTCCTTCAGGTTGTTCCAAATGATGTATGCTTTTATTT	chr5:21399974	+	CCTGAAGGACATTATAGTAAGTGAAATAAGCTGGGCACAGAAAGACAGATGCCACATGATCTCA	2	83	1	23	23	44	chr5:21399974	+	CCTGAAGGACATTATAGTAAGTGAA	chr5:21399957	-	ACTATAATGTCCTTCAGGTTGTTCCAAATGATGTATGCTTTTATTTCAATTTATCAACAAATGAAGAAAGGATATA	1	25	4	50	18	44	Blunt-end joining
chr5	21524368	chr5	21524369		chr5:21524368	-	GGTGGCCATACTAAAATGA*ATTCTAATAGACAATAGGTTATAAAATGCTGC	chr5:21524369	+	ATCTTGATTTAATAAAAGGCAAAAATTAAGTATATTAACAGTTCGTACCT	1	32	1	1	1	22	chr5:21524369	+		chr5:21524368	-		0	0	2	44	24	44	short SC cluster
chr5	21611845	chr5	21614780		chr5:21611845	+	ATTCGCAGCAACCTGGATGAGATTGGAGAT	chr5:21614777	-	GCTACTTCTTTTTATTGCTTTCCTTTTCATGACTACTGACCCTCACATTCTTTCTGTTTTGCAGAAATTTG	1	30	1	3	3	35	chr5:21614780	-	ACTTCTTTTTATTGCTTTCCTTTTCATGACTACTGACCCTCACATTCTTTCTGTTTTGCAGAAATTTGTAGA	chr5:21611848	+	AGCATTCGCAGCAACCTGGATGAGATTGGAGATTATACTCTAAGTGAAGTAATTCAGAAATGGAAAACCA	3	174	2	29	23	44	Micro-homology: 3bp homology found! (GCT)
chr5	22995594	chr5	22995602		chr5:22995594	-	TACAAAGCTGGAG*GCAAATATTATTTTATAACCCATTATTTTAAGCTAACACTT	chr5:22995602	+	AATATTTGCAAGTTTCATGGTAACCACAAACCAAAAACATGCAATAG	1	41	1	24	24	14	chr5:22995602	+	CTCCAGCTTTGTA*AATATTTGCAAGTTTCATGGTAACCACAAACC	chr5:22995594	-	GCAAATATTATTTTATAACCCATTATTTTAAGCTAACACTTAACAGTGCTTGCGTAAGCAACA	2	57	0	0	0	19	Inserted sequence: TACAAAGCTGGAG
chr5	24277993	chr5	24278044		chr5:24277993	-	GAGTTTCTATCTAGTTTCATTTCCTTATTCAAAT	chr5:24278047	+	GAAGTGGATGTAAGCAAAACTATTTGAATAAGGAAATGAAACTAGATAGAAACTCGAATTCATGGAAACAAAT	3	92	1	20	20	44	chr5:24278044	+	GTGGATGTAAGCAAAACTATTTGAATAAG	chr5:24277990	-	TTCGAGTTTCTATCTAGTTTCATTTCCTTATTCAAATAGTTTTGCTTACATCCACTTCC	2	57	4	67	29	44	Micro-homology: 3bp homology found! (GAA)
chr5	24421756	chr5	24421771		chr5:24421756	-	AGACTCTCTTCTAGCAAGGACTGCAGATGTCTATGGTAGTAAT	chr5:24421780	+	TGCAGTCCTTGCTAGAAGAGAGTCTTGCAGTCCTCATAGGCGCCAAACCTAGTTTGTA	1	43	1	9	9	44	chr5:24421771	+	TGCTAGAAGAGAGTCTTGCAGTCCTCATAGGCGCCA	chr5:24421747	-	AGGACTGCAAGACTCTCTTCTAGCAAGGACTGCAGATGTCTATGGTAGTAATGGGGACATCGGGAGGACTCCA	3	95	1	5	5	43.3333	Micro-homology: 9bp homology found! (TGCAGTCCT)
chr5	25725231	chr5	25725221		chr5:25725231	+	GTTTACATGTAATTATCACTGTGTAAACAGATCGGAAGAGCACACGTCTGA	chr5:25725221	-	TACATGTAAACTTGGAGAAATGGCAATAATTTTAACCTCTATTTATCACA	2	79	2	41	28	33	chr5:25725221	-		chr5:25725231	+		0	0	6	82	22	43.1667	short SC cluster
chr5	25923120	chr5	25923122		chr5:25923120	-	GGTGCTTTCTTCATTAC*TTTTTTCAGGTAACATCTTCCAGAATGAAAACC	chr5:25923122	+	AAATACTGATTGGCAGGAGAATAGGAGTTGATACCAGTTGAGTGAGGCACA	1	33	2	24	22	24	chr5:25923122	+	GTAATGAAGAAAGCACC*AAATACTGATTGNCAGGAGAATAGGAGTTGATAC	chr5:25923120	-	TTTTTTCAGGTAACATCTTCCAGAATGAAAACCACCATTGACCTTATAAAAGAGGAGCT	2	59	3	51	24	22	Inserted sequence: GGTGCTTTCTTCATTAC
chr5	26558039	chr5	26558086		chr5:26558039	+	ATTT*ATCAAATTTCCAACTTTTTCAAAACATT	chr5:26558086	-	CATCTAATTGTGGTGAACTTAACAAAATTAGATTCTTCCCCCCCGCCAAGATATTTGAAAATACTTACC	1	28	1	9	9	36	chr5:26558086	-		chr5:26558039	+		0	0	4	24	16	44	short SC cluster
chr5	26653902	chr5	26653973		chr5:26653902	+	AATTATGTTTGTTATTGGCCAAATTGTGTTTTCCAAA	chr5:26653967	-	TTTAAAACTATATTGATTGTTTAATACAAATGGCTTCTGTTGACTTCTCAGTCTACATCTTTTG	1	37	0	0	0	44	chr5:26653973	-	AAA*ACTATATTGATTGTTTAATACAAATG	chr5:26653905	+	AAAAATTATGTTTGTTATTGGCCAAATTGTGTTTTCCAAAAATTCATATGCTGAAGCCCAATGTTTTGTATT	1	26	6	77	22	36	unequal distances of realigned breakpoint to anchor breakpoint: 6 v 3
chr5	27894439	chr5	27894473		chr5:27894439	-	TTCACATGATTACATGCCTATATAATTT	chr5:27894476	+	CACTTAGAATAAATTATATAGGCATGTAATCATNTGAACACATAATTTCCCTTTTGTTTTTTAGTCTTGTGCAAG	2	54	1	14	14	44	chr5:27894473	+	TTAGAATAAATTATATAGGCATGTAATCATGTGAACACATAATTTC	chr5:27894436	-	GTGTTCACATGATTACATGCCTATATAATTTATTCTAAGTGCATGAATATTAGATCTAATTCTACTTCAAAATCCT	2	71	0	0	0	44	Micro-homology: 3bp homology found! (CAC)
chr5	28357269	chr5	28357279		chr5:28357269	-	TAAAGTGTAAACTTGGATTAGATAGTTACCCTGGACAGTTGTACCCTAGCTGATGCTAACTTGACCAGTGAAAG	chr5:28357284	+	CCAAGTTTACACTTTACCAAGAACAAAAAATGGCTGGATGAAAGAATCTGAGGA	2	115	0	0	0	44	chr5:28357279	+	TTTACACTTTACCAAGAACAAAAAATGGCTGGATGAAAG	chr5:28357264	-	CTTGGTAAAGTGTAAACTTGGATTAGATAGTTACCCTGGACAGTTGTACCCTAGCTGATGCT	1	39	1	19	19	44	Micro-homology: 5bp homology found! (CCAAG)
chr5	28932649	chr5	28935057		chr5:28932649	+	GTGAAATGGGTATTATGGAATATCTGGTGAAAAAACTTTATATTCTATTCTGGTAACAGTGTGAAAGT	chr5:28935059	+	ATAAAAAGTACTTTTATGGTCACATTTCTAAAT	1	68	2	5	3	44	chr5:28935057	+	AAAAAGTACTTTTATGGTCACATTTCT	chr5:28932651	+	ATGTGAAATGGGTATTATGGAATATCTGGTGAAAAAACTTTATATTCTATTCTGGTAACAGTGTGAAAGTATAT	1	27	1	16	16	44	Micro-homology: 2bp homology found! (AT)
chr5	30915519	chr5	30916056		chr5:30915519	+	CTGTGTGGGTTCACTTACATGCAGATTCTTTTCAATAAAAGTGACTCCAGGTGTGTCTG	chr5:30916056	-	CTCAGGTGATCCACCCGCCTCAGCCTCCAAAAGTGCTAGAATTAACAGGCATGAGCCACCACGCCCAGCCCGAT	7	283	0	0	0	41.5714	chr5:30916056	-		chr5:30915519	+		0	0	2	27	22	41	short SC cluster
chr5	31379146	chr5	31379150		chr5:31379146	-	GAATCCCAACCCAAAGC*CTTTTCTTCTGCTACCGAACTGACTCTCTGCGGTCATAAC	chr5:31379150	+	AAAAGACCTGGGTTGCACGTCAAATTCTGACCCTTGGGAGAGTTTAGTGACCTGAGG	3	107	1	7	7	24.6667	chr5:31379150	+		chr5:31379146	-		0	0	4	59	18	42.5	short SC cluster
chr5	31397563	chr5	31397599		chr5:31397563	+	TATAAGCAAAAAGGTAGCTTACTCAAAAATCTTAAATTTTTGAGTAATT	chr5:31397599	-	TGAGGTGTGCTCACAATGAGGTTTCCTCTAAAGGTTATTTTTCTATCTTCTGCTAGCCAAGCAGTT	3	120	1	4	4	33.6667	chr5:31397599	-		chr5:31397563	+		0	0	4	39	24	37.25	short SC cluster
chr5	32762568	chr5	18903036		chr5:32762568	-	CCTGATTTTTTAATGATCACCATTCTAACTGGCGTGAGGTGGTATCTCATT	chr5:18903036	+	AAACAGGCCGGGCGCGGTGGCTCACGCCTGTAATCCCAGCACTTTGGGAG	1	51	0	0	0	31	chr5:18903036	+		chr5:32762568	-		0	0	5	42	14	20	short SC cluster
chr5	33632502	chr5	33632520		chr5:33632502	-	C*AAACAAACAAACAAACAAAAAAGCTTAAAAGAGAAAGATA	chr5:33632520	+	TTTGTTTGTTTGTTTGTTTTTGGATTCAGGGAGCACATGTGCTTGTTTGTTACCTGGGTATTACA	2	74	2	20	16	19.5	chr5:33632520	+	G*TTTGTTTGTTTGTTTGTTTTTGGATTCAGGGAGCACATGTGCTT	chr5:33632502	-	AAACAAACAAACAAACAAAAAAGCTTAAAAGAGAAAGATAAAAGCAAATATGTAAATAAAGAAAACCAACT	7	274	4	28	11	35.4286	Inserted sequence: C
chr5	33698733	chr5	33698737		chr5:33698733	-	TCCCCAATAGGT*CCATTAAATTTTAAAAAGCTTAAGTTAAGCACAGGAGATCGGAAGAG	chr5:33698737	+	AATGGGGCTAGTGATACCCGCCCTCTTACCCCTAAGTTGTTA	1	47	4	38	24	22	chr5:33698737	+		chr5:33698733	-		0	0	2	43	22	41	short SC cluster
chr5	34595629	chr5	34595624		chr5:34595629	+	AATGAACTTCAGCCCAGT*TGCAGAGAATAGAATTTTAGATCTGGAAGGAACCG	chr5:34595624	-	TTTGCACCATCAATGAGATAGAAGTTTCCCTCAGTTCTCTGCTCAAATGTCTCC	3	97	1	15	15	22	chr5:34595624	-		chr5:34595629	+		0	0	3	22	13	33	short SC cluster
chr5	35216374	chr5	35216374		chr5:35216374	+	CCGGAATTTGCATTTTAATAG*TGGTTCAACCTCAAGTCTCTGTTGGTGGAA	chr5:35216374	-	AAGTGCTCATTTATTGAACTATAGTGGGCTGAATGGTTTATTGAGTTCTT	1	30	0	0	0	22	chr5:35216374	-		chr5:35216374	+		0	0	4	39	20	44	short SC cluster
chr5	36486028	chr5	36486305		chr5:36486028	+	CTTACGTTGATTTTACCAAAATTATAGTGATAACTAAACTCAGGAGATATTTTCCAACTCTTTTAGTGATAGGAAAT	chr5:36486302	-	TATCAGCTGACAATTCCTCCTTGAATTTTTATAAAACAAAATATCAGAAATCA	3	184	0	0	0	44	chr5:36486305	-	CAGCTGACAATTCCTCCTTGAATTTTTATAAAACAAAATATCAGAAATC	chr5:36486031	+	ATACTTACGTTGATTTTACCAAAATTATAGTGATAACTAAACTCAGGAGATATTTTCCAACTCTTTTAGTGATAGG	3	101	1	11	11	44	Micro-homology: 3bp homology found! (TAT)
chr5	37558006	chr5	37558057		chr5:37558006	-	CTCTTTTGAATACTCTTCAAAAGAGTACTCTTTTGAATACTCNTCAAA	chr5:37558059	+	TACTCTTTTGAAGAGTATTCAAAAGAGTACTCTTTTGAAGAGTTTTCAAAAGAGTA	2	92	3	49	23	37.5	chr5:37558057	+	CTCTTTTGAAGAGTATTCAAAAGAGTACTCTTTTGA	chr5:37558004	-	TACTCTTTTGAAAACTCTTCAAAAGAGTACTCTTTTGAAAACTCTTCAAAAGAGTA	1	36	2	23	22	39	Micro-homology: 2bp homology found! (TA)
chr5	39489806	chr5	39489812		chr5:39489806	+	CTGGGAATACAGCTTTTTTCCTT*CACCGACAAATGGCAAGTGGGTGGAGGAAG	chr5:39489812	-	CTTACTTCAAATCAGTTAAGCTGGGAATAATGGGACCCTAATTGCCC	1	30	0	0	0	22	chr5:39489812	-		chr5:39489806	+		0	0	2	19	18	44	short SC cluster
chr5	39633793	chr5	39633784		chr5:39633793	+	ACTCCTATTATAAGTATTTACTGAGTG	chr5:39633784	-	TAATAGGAGTGAAAGAATGCCATAGTAGTCATAGGCAGAATGGTCTATGTATTTTTCCAAGTGTGCTAAATTCT	1	27	4	41	20	44	chr5:39633784	-		chr5:39633793	+		0	0	2	12	6	44	short SC cluster
chr5	40218389	chr5	40218358		chr5:40218389	+	AGATAGATAGACAGATAGATAGATAGATAGATCAATCCACCAT	chr5:40218358	-	ATCTATCTATCTATCTATCTATCTATCTATCTATCTATCACATTTTCTTTATCCATTCT	2	85	3	55	20	36	chr5:40218358	-		chr5:40218389	+		0	0	2	28	15	25	short SC cluster
chr5	40334325	chr5	40352025		chr5:40334325	+	TGTAGTTATGAGAGAGTTAAAAAGTTAAAAAAT	chr5:40352025	-	CTTATATCTAGAAAAACCTAAAGAATCCACTAAAATACTCTTAGATCTGATAAATAAATTCAGTAAAG	1	33	0	0	0	44	chr5:40352025	-		chr5:40334325	+		0	0	3	24	15	40.6667	short SC cluster
chr5	41084883	chr5	41085074		chr5:41084883	+	AA*TAGATCTACTTTATTTTTTATTTGCTTCTTTTCCAGCAAATATTCCTATGATATTTGAACACTATTGGTAACCA	chr5:41085074	-	TTATTTAATCCATCTGAGCCTTAGT	1	74	5	55	15	44	chr5:41085074	-	TT*TTATTTAATCCATCTGAGCCTTAGTTACATCATCTGTAAGATTGTTAGTTGTATAGATTAAG	chr5:41084883	+	TAGATCTACTTTATTTTTTATTTGCTTCTTTTCCAGCAAATATTCCTATGATATTTGAACACTATTGGTAACC	4	194	0	0	0	42	Inserted sequence: AA
chr5	43516480	chr5	43516552		chr5:43516480	+	TGGAGTGTATCAGAAAAATCATACTTCATCACT	chr5:43516550	-	CCCAAGGGTAAAGAGGGCTCTGAGCATGCAGGGAGCCCATCCTAAGATCATGGTTAAATGCGGCACTT	2	66	3	36	20	44	chr5:43516552	-	CAAGGGTAAAGAGGGCTCTGAGCATGCAG	chr5:43516482	+	GGTGGAGTGTATCAGAAAAATCATACTTCATCACTTTTGTCTCTTAACCGGCATGCCCAGGAAGTTGCTTCT	1	29	4	63	24	44	Micro-homology: 2bp homology found! (CC)
chr5	44928997	chr5	44928984		chr5:44928997	-	TTCCGCAGCCTCTAATAATCACTATTCTACTCTACTTCTATAAGCTGAACTTTCAAAAATTCCATGTATGAGTCATA	chr5:44928984	+	GGAGGGTTTGGGGTTGAACAATTG	1	77	2	30	15	44	chr5:44928984	+		chr5:44928997	-		0	0	3	35	18	32	short SC cluster
chr5	46270652	chr5	46275841		chr5:46270652	+	GTGTCTGTTCATAACCTTCACTAACTTTTGATGGTTTTTTTTCTTG	chr5:46275837	-	TTCTTCTCTGAGGATATTTTCTTTGCCACCATAGGCCTCAATACACTCCCCAGTA	1	46	1	1	1	38	chr5:46275841	-	TCTCTGAGGATATTTTCTTTTCCACCATAGGCCTCAATACA	chr5:46270656	+	AGAAGTGTCTGTTCATAACCTTCACTAACTTTTGATGGTTTTTTTT	3	117	0	0	0	38.3333	Micro-homology: 4bp homology found! (TTCT)
chr5	51160143	chr5	51160169		chr5:51160143	+	CAAAAATGTCATGTAAGTACTAACACCACAAA	chr5:51160169	-	CTACTTCAGAAATTCTTTATTCTGCATTGAAAGTTGAAGAGAAGAAGCTTTGCCAAATAACTTGTAGTT	1	32	1	2	2	44	chr5:51160169	-		chr5:51160143	+		0	0	3	37	18	44	short SC cluster
chr5	51353997	chr5	51353954		chr5:51353997	-	CCAGCGTTTGTATAGTATTTGGTTTTAGATTTAAGTCT	chr5:51353954	+	AAGACTTCATGACAAAGATGCCAAAAGCAATTTCAACAAAAACAAAAATTGACAAATGAGACCTAGTTAAAC	2	67	2	39	21	26.5	chr5:51353954	+		chr5:51353997	-		0	0	2	31	21	31	short SC cluster
chr5	52833136	chr5	52833137		chr5:52833136	-	ACGGAGAAGGACCGTT*GGTCTATGTGCTATTCTCTTGATCTG	chr5:52833137	+	CCCATCATCATAAATACACAGAAGCTTCTCTACTCAGAAACAATGTTGGCAAGAGAGAG	1	26	0	0	0	22	chr5:52833137	+		chr5:52833136	-		0	0	3	24	12	43.3333	short SC cluster
chr5	53691613	chr5	53691617		chr5:53691613	-	CAAACCAAACAGTTTTCTCTTTCTCGC	chr5:53691622	+	GTTTGGTTTGGTTTGAGAAAATGTTAGTTTGATTGTTCATATGTTCCCAAATTTTAGCAGGCTGGGCCTCTGGG	1	27	0	0	0	44	chr5:53691617	+	GTTTGGTTTGAGAAAATGTTAGTTTG	chr5:53691608	-	CAAACCAAACCAAACAGTTTTCTCTTTCTCGCAACTGACTGAAGCCTGAATAGGGACTTGAAACAGAAAAGGAGT	1	26	1	1	1	44	Micro-homology: 5bp homology found! (GTTTG)
chr5	55339686	chr5	55339689		chr5:55339686	-	AGGTCAGCGGAGGTTCAGCCAGGA*AGGCTGTTTATTTACTTAACATTGCCATTGCCT	chr5:55339689	+	GCCTACTGGAATCTTTCTTATCAGAGTTCCAGGAATGATCACTT	1	33	0	0	0	22	chr5:55339689	+	TCCTGGCTGAACCTCCGCTGACCT*GCCTACTGGAATCTTTCTTATCAGAG	chr5:55339686	-	AGGCTGTTTATTTACTTAACATTGCCATTGCCTGGACTGAAGAGAGATAAT	1	26	0	0	0	22	Inserted sequence: AGGTCAGCGGAGGTTCAGCCAGGA
chr5	57496074	chr5	57496064		chr5:57496074	+	G*AAAGCACTTAGAATAATTCTCATACTT	chr5:57496064	-	CTAAGTGCTTTTCTGACCAAAGGAGTACTCCTACTTACTGCATCCTTTGGGCACCAAAATATTTCCTCTCTCT	1	27	0	0	0	42	chr5:57496064	-		chr5:57496074	+		0	0	2	17	11	30.5	short SC cluster
chr5	57628811	chr5	57628835		chr5:57628811	+	CTTTTGTTGCTTCATTCTTTCTTTGCTTTGCTTG	chr5:57628835	-	AACGAAAGTACACTCCACAGTGTGGGAGCGACCTGAGCAGCAGTTCAGGAGCCTGGATACAGAATCT	1	34	0	0	0	33	chr5:57628835	-		chr5:57628811	+		0	0	2	33	20	44	short SC cluster
chr5	57923170	chr5	57923354		chr5:57923170	+	AATGCCAGAAAAACTGGTCAGTTCAGTATAACT	chr5:57923344	-	AAACACAGCTTAAATTCGGTGCAAATTAAGCATTTAATTACCCCATATTTATTTTTCAAGCCAGACTT	1	33	1	21	21	44	chr5:57923354	-	TAAATTCGGTGCAAATTAAGCATTTAATTACCCCATATTTATTTTTCAAGCC	chr5:57923180	+	AGCTGTGTTTAATGCCAGAAAAACTGGTCAGTTCAGTATAACTGTAAATGAATCAATAGAAAAATAACTACAG	3	113	1	10	10	44	Micro-homology: 10bp homology found! (AAACACAGCT)
chr5	62835012	chr5	62834992		chr5:62835012	-	AGAGCTCACAAAATTGAAGAATCCTCAC	chr5:62834992	+	TTATTTGTATCTGATTCAAAGTTGATATTATAAAATCTTTTGCTGCTTAAATAAAGGTCAAATTTTCTTCTTT	1	28	1	8	8	44	chr5:62834992	+		chr5:62835012	-		0	0	2	40	20	44	short SC cluster
chr5	65210470	chr5	65210479		chr5:65210470	-	AAAACAAAACCCAATGATTAGAAGTG	chr5:65210479	+	GTTTTGTTTTGTTTTGTTTTAAATCCACAATCTTCTGTCAAATAAAAACAAAAAGTTTTAATTTCAACTTGAAAT	1	26	1	15	15	44	chr5:65210479	+		chr5:65210470	-		0	0	2	26	18	31	short SC cluster
chr5	67512592	chr5	67512606		chr5:67512592	-	ACTAGTGAGCTCT*AACCACAGCTCTAACCTAAGCTCNGAAACTGCCCCTCAGATCA	chr5:67512606	+	GTTAGAGCTGTGGTTTCCAGAGAATTGCCCACGATATTTNAGCTCCGGGTTGCA	2	77	0	0	0	29	chr5:67512606	+	AGAGCTCACTAGC*GTTAGAGCTGTGGTTTCCAGAGAATTGCCCACGATATTTTA	chr5:67512592	-	AACCACAGCTCTAACCTAAGCTCAGAAACTGCCCCTCAGATCACAAG	1	41	1	19	19	36	Inserted sequence: GCTAGTGAGCTCT
chr5	72927608	chr5	72927608		chr5:72927608	-	TCTCAAAGAAAAGCC*ACTTCTTTGACTTTTTCCTAGTGGG	chr5:72927608	+	TCAGGAACACACAACATGTTCCATAGGCAGTACTAGTCCTGGCTAACAGAACTGGAGAGTT	1	25	1	21	21	22	chr5:72927608	+		chr5:72927608	-		0	0	2	38	23	42	short SC cluster
chr5	75298578	chr5	75298657		chr5:75298578	+	TGGATAACAACACATTTCCTGCAATTTTCCCTCAGCTTTTCT	chr5:75298656	-	ATCAGCTACCCAGCTACCCATTACTTCTGTGCGTGTGTTTTTTTTTAAATATGTAAATA	1	42	0	0	0	44	chr5:75298657	-	TCAGCTACCCAGCTACCCATTACTTCTG	chr5:75298579	+	TTGGATAACAACACATTTCCTGCAATTTTCCCTCAGCTTTTCTGCTGTGTAACTATCAATGCTTGGCCAGAGA	1	28	0	0	0	44	Micro-homology: 1bp homology found! (A)
chr5	75514645	chr5	75514681		chr5:75514645	-	TTG*CACAGTGCCTGGCACAAATGTTCATTAAGTGTAGTCT	chr5:75514681	+	AGACTACACTTAATGAACATTTGTGCCAGGCACTGTGTCAGGCACTTTTTGTATGCCATCC	1	37	2	27	21	44	chr5:75514681	+	CAA*AGACTACACTTAATGAACATTTGTGCCAGGCACTGT	chr5:75514645	-	CACAGTGCCTGGCACAAATGTTCATTAAGTGTAGTCTCGTATTTTCATATTTGGGACTGAAGTTTGGGTCAGGGA	2	59	0	0	0	32	Inserted sequence: TTG
chr5	77139814	chr5	77139815		chr5:77139814	-	GGGATGAGGTCAATGTTTTTTA*AACAGTTTATTGGAAACAGATTTCAGGACGACT	chr5:77139815	+	TTAAATAAAATGGGAGCTGATGACAGTTGATTTTATTTACCTATTC	1	33	0	0	0	22	chr5:77139815	+	TAAAAAACATTGACCTCATCCC*TTAAATAAAATGGGAGCTGATGACAGTTG	chr5:77139814	-	AACAGTTTATTGGAAACAGATTTCAGGACGACTCAATGAAGGAGGTTCTGGAA	3	81	0	0	0	22	Inserted sequence: GGGATGAGGTCAATGTTTTTTA
chr5	78282473	chr5	78282492		chr5:78282473	-	TGTATGCACTTTAATCTCTAGTGGAATCAATGAAATTTAGCAGAAAAA	chr5:78282494	+	ACTAGAGATTAAAGTGCATACAACATAAACTAATCTACTTCATGCAAAGAAAAAAAGTGTATG	2	86	3	40	23	44	chr5:78282492	+	TAGAGATTAAAGTGCATACAACATAAACTAATCTAC	chr5:78282471	-	GTTGTATGCACTTTAATCTCTAGTGGAATCAATGAAATTTAGCAGAAAAAAGTGAAAATTTTAGC	2	72	1	20	20	44	Micro-homology: 2bp homology found! (AC)
chr5	78771092	chr5	78771115		chr5:78771092	-	CTGTCTGGCTCTAGAGCCCGTATCTTTATCT	chr5:78771115	+	GATACGGGCTCTAGAGCCAGACAGTGTGCCGGCTCTATAATGTGTCATCTTGAGCAGTTATATACTGTCT	1	31	0	0	0	44	chr5:78771115	+	GATACGGGCTCTAGAGCCAGACAGTGTGCCGGCTCTATAATGTGTCAT	chr5:78771092	-	CTGTCTGGCTCTAGAGCCCGTATCTTTATCTTATACTGAGTCACTGGATGGGAGAATAATTAT	2	86	0	0	0	44	Blunt-end joining
chr5	79013702	chr5	79014019		chr5:79013702	+	TAGGTTAAAAGGAACTTTTATGCCATTAGGGAGTTAAGAANANNNNNNNNGNNNCNNNNANNGAANNANTNNNNAT	chr5:79014010	-	AGCTATTTTATATTATAGTTTGCTGAACTGTTATTCAGCAATGCATATTTTTTTCAGCTAAACACATTAA	4	218	0	0	0	38	chr5:79014019	-	ATATTATAGTTTGCTGAACTGTTATTCAGCAATGCATATTTTTTTCAGCTAAACACATTAATATTAA	chr5:79013711	+	AAAATAGCTTAGGTTAAAAGGAACTTTTATGCCA	1	67	2	5	4	44	Micro-homology: 9bp homology found! (AGCTATTTT)
chr5	79901501	chr5	79901501		chr5:79901501	+	CTGATGGAGATGACTTTCTATC*TAGTTCTAGGGGAGGAATGTTGATCCACTCTCAAC	chr5:79901501	-	AATTTGTGAGTGGGGGAAGAGTGGGCCTTCAGAGAAAAATAGGC	1	35	0	0	0	22	chr5:79901501	-	GATAGAAAGTCATCTCCATCAG*AATTTGTGAGTGGGGGAAGAGTGGGCCTTCAGAGAAACA	chr5:79901501	+	TAGTTCTAGGGGAGGAATGTTGATCCACTCTCAACCAACTGGAACACTGTGG	2	66	0	0	0	23	Inserted sequence: CTGATGGAGATGACTTTCTATC
chr5	81445447	chr5	81445453		chr5:81445447	-	CAGAGTCCTGTGCCTGCCTGTCATGCTGTAAGCC	chr5:81445460	+	GGCAGCAGGACTCTGGGCAGCAGAGTAGTATTTATAAACAAAACAGTGAAAAAAAACAAACAGTAGT	1	34	2	40	22	44	chr5:81445453	+	GACTCTGGGCAGCAGAGTAGTATTTATAAACAAAA	chr5:81445439	-	CTGCTGCCCAGAGTCCTGTGCCTGCCTGTCATGCTGTAAGCCTACACTGACAGTTTGAAAATCTTG	1	35	2	3	2	44	unequal distances of realigned breakpoint to anchor breakpoint: 7 v 8
chr5	81613113	chr5	81613129		chr5:81613113	-	TTCAATTACACCATCACAGCATTTACTGTTATGT	chr5:81613129	+	GTGATGGTGTAATTGAAACCTGGGCAGTGGGCGTCAGACTCATACTCCATAGCTCCTGGTGGGTTCT	1	34	1	6	6	44	chr5:81613129	+	GTGATGGTGTAATTGAAACCTGGGCAGTGGGCGTCA	chr5:81613113	-	TTCAATTACACCATCACAGCATTTACTGTTATGTGACTCTGGGCAAGTTACTTAATTTTTCTGTGCCTC	2	68	2	39	23	44	Blunt-end joining
chr5	93792575	chr5	93996841		chr5:93792575	+	TAGCTAGGCAACCATTTAGACTATCAGGAATTTCACTTTAGTTTTGAAATGGCCATA	chr5:93996838	-	CAGCGTGTACTCTTTCTTTGGAATAATGCCATTGAGTGGACTC	1	57	0	0	0	42	chr5:93996841	-	CGTGTACTCTTTCTTTGGAATAATGCCATTGAGTGGACTCCAGGCAGCTTTCTAAAC	chr5:93792578	+	CTGTAGCTAGGCAACCATTTAGACTATCAGGAATTTCA	1	57	0	0	0	44	Micro-homology: 3bp homology found! (CAG)
chr5	95874464	chr5	95874461		chr5:95874464	+	CAAGAAGATCATGTAG*CTGAGGGAGCGGTGTGTGTGTGGGGGG	chr5:95874461	-	TCAGAAATGAAATGAGCTTTGGGATACTGTCTCTGTATCACATCATAAGACATAGAAA	1	27	0	0	0	22	chr5:95874461	-		chr5:95874464	+		0	0	2	33	24	44	short SC cluster
chr5	97401555	chr5	97402755		chr5:97401555	+	TGACTAGTTGGTACGAACTGCAATTTAAAGAGCAAGGAGGGATGTAGTTAGTTGCA	chr5:97402755	-	AAAGTGAGTCATGCTTTATTGTCATCATCCATTATGTGAATCTGC	1	56	0	0	0	44	chr5:97402755	-		chr5:97401555	+		0	0	2	32	21	44	short SC cluster
chr5	97407141	chr5	97407116		chr5:97407141	+	CTCTCTCTCTCTCTCTCTCTCTCTCTTTTTTCTCTCATA	chr5:97407116	-	AGAGAGAGAGAGAGAGAGAGAGAGAGAGAAATAGACTGTAATACATAGGGCCTAATTAAT	1	39	1	11	11	39	chr5:97407116	-		chr5:97407141	+		0	0	2	21	11	44	short SC cluster
chr5	103794985	chr5	103795032		chr5:103794985	-	CCAGTCATATTCTCCCTCATTTGGGAATTTAGTAGGA	chr5:103795032	+	CTGACTTGTTCTCCTACTAAATTCCCAAATGAGGGAGAATATGACTGGCATGTCTACCTTTTCAA	2	73	0	0	0	44	chr5:103795032	+		chr5:103794985	-		0	0	4	45	16	36.5	short SC cluster
chr5	104020376	chr5	104020357		chr5:104020376	+	CACACACACACACACACACAATTTTCTTTTATACATCACATT	chr5:104020357	-	TGTGTGTGTGTGTGTGTGTGTGAGAGAGAGAGAGAGAAAGAAACAGAGATGCACTTGCA	1	42	2	11	9	39	chr5:104020357	-		chr5:104020376	+		0	0	2	25	17	28.5	short SC cluster
chr5	104871129	chr5	104871164		chr5:104871129	+	CATGTTGGTGATAGAAATAGCTCCTGGAAAG	chr5:104871155	-	AAGAACGTGTCCACCTAAGCTCATAGCAGAAACATATAATAGACATGGGCTTTCTAGCTACAAGGCATGG	1	31	2	19	14	44	chr5:104871164	-	TCCACCTAAGCTCATAGCAGAAACATATA	chr5:104871138	+	CACGTTCTTCATGTTGGTGATAGAAATAGCTCCTGGAAAGGTTGTTGTGAAAATGAAATCAGTTTAAAGTGC	1	29	0	0	0	44	Micro-homology: 9bp homology found! (AAGAACGTG)
chr5	108648773	chr5	108648791		chr5:108648773	+	CC*ACACTGTGACAACAGCTGTAAACA	chr5:108648791	-	TCAAAACTGCACCAGTTTAAATAAATTATAATGTACCCTACCGATAGGCCTATGTTACCGCTGACACTCAGGCTT	1	24	0	0	0	24	chr5:108648791	-	GG*TCAAAACTGCACCAGTTTAAATAA	chr5:108648773	+	ACACTGTGACAACAGCTGTAAACAAGGACTGTCCCAGCAAACAAGAACTTGTGACTACTCTACCTACTGATGACC	1	24	1	19	19	24	Inserted sequence: CC
chr5	109546011	chr5	109546043		chr5:109546011	+	TGGTACCAAAACACACAGGTAGACCAACAGAACAGAATAGAGAGG	chr5:109546043	-	TAGTAGAGTTGAAGTCAGGTAACGTGATGCTTTCAGCTTCATTCTTTTTATTTAGG	1	45	0	0	0	38	chr5:109546043	-		chr5:109546011	+		0	0	2	29	19	37.5	short SC cluster
chr5	112160466	chr5	112160444		chr5:112160466	-	TTAAGGTCTTCCCTGTCAATTTCATG	chr5:112160444	+	GAGATCCCCAAGATGTCGAGTATTTTAAAGCAGAGGATCAATACCAAAACAAAACAAACTATGCCTTTTGTCTGT	1	26	1	13	13	44	chr5:112160444	+		chr5:112160466	-		0	0	2	35	18	43	short SC cluster
chr5	112592313	chr5	112592327		chr5:112592313	-	AGCATTTACTTGAAATGTGTATGTTTGATGAGGAATATAATG	chr5:112592328	+	ATTTCAAGTAAATGCTACANCTGTCTACCTAATATATAGGTAGGCAAGTTTATTGAACTTGACGTTTCTTGAA	2	70	1	10	10	44	chr5:112592327	+	TTTCAAGTAAATGCTACAGCTGTCTACCTAATATATAGGTA	chr5:112592312	-	TAGCATTTACTTGAAATGTGTATGTTTGATGAGGAATATAATGAGTCCACTTCTGGACATGTTGACCTTGGGAAG	3	108	0	0	0	44	Micro-homology: 1bp homology found! (A)
chr5	119493725	chr5	119493936		chr5:119493725	-	AAAATTTACCACTTTTTAACAGATTAT	chr5:119493939	+	TATATACTTTGATGATAGGGTAATGTCTTTGGAAGTTTCTCCTTCTCTTCAGGAAGTTTCAAGTATATTAATAT	1	27	0	0	0	44	chr5:119493936	+	ATACTTTGATGATAGGGTAATGTCTTTGGAAGTTTCTCCTTC	chr5:119493722	-	ATAAAAATTTACCACTTTTTAACAGATTATCATATTACTCTTTTGACAAAATATGATTG	1	42	1	8	8	44	Micro-homology: 3bp homology found! (TAT)
chr5	120330447	chr5	120330721		chr5:120330447	+	CATAA*TATACAATATGATAAATAAGTTAGTTTGA	chr5:120330721	-	TAATATATATATTAATTATAAATTTTTAAAACTACAATAGAAATACAACACACACAAAAAATCTTTG	1	29	0	0	0	36	chr5:120330721	-		chr5:120330447	+		0	0	2	25	19	30.5	short SC cluster
chr5	121095024	chr5	121095113		chr5:121095024	+	GATTCCTGGATTATCTAACAATCTTCAAATTGTT	chr5:121095113	-	ATCCCAGGTATGGAATCAGCCCAGGAGTCCATCAACAGATGAATGAATAAAGAAAATATGATGTGGT	1	34	0	0	0	44	chr5:121095113	-	ATCCCAGGTATGGAATCAGCCCAGGAGTCCATCAACAGATGAATGA	chr5:121095024	+	GATTCCTGGATTATCTAACAATCTTCAAATTGTTAGAAAGGTTGATTTTAATTC	1	46	0	0	0	44	Blunt-end joining
chr5	124529049	chr5	124529029		chr5:124529049	+	GAACTGCATAGTGAAATAAATTGCTATGAC	chr5:124529029	-	ATTTATTTCACTATGCAGTTCATTTATTTTTGAGTATAAGCAGCTTAAGGTACTGACTTAGGAAAGGTATA	1	30	2	27	23	44	chr5:124529029	-		chr5:124529049	+		0	0	2	21	14	44	short SC cluster
chr5	131876424	chr5	131876425		chr5:131876424	+	AGTAACAATATTCAGCTATATTA*TCCATTCTCTCTTTCTTTCATTCAACAAATCTGT	chr5:131876425	-	GGGTCTCTCCTTTGGGTCTATATCAGTTTTAAAATATTTTAAAG	1	34	2	25	22	22	chr5:131876425	-	TAATATAGCTGAATATTGTTACT*GGGTCTCTCCTTTGGGTCTATATCAGTTTTAAAATA	chr5:131876424	+	TCCATTCTCTCTTTCTTTCATTCAACAAATCTGTATTGATCA	1	36	0	0	0	24	Inserted sequence: AGTAACAATATTCAGCTATATTA
chr5	136099473	chr5	136099490		chr5:136099473	-	TGGATGGATGGATGGATNGATGGAAAAAAATCTATGT	chr5:136099496	+	TCCATCCATCCATCCATCCATCCATCCATCTGACACCCATTTGCTAAGGGCATACTCTGTCCTT	2	74	0	0	0	38	chr5:136099490	+	CATCCATCCATCCATCCATCCATCTGACACCCATTTGCTAAGG	chr5:136099467	-	GATGGATGGATGGATGGATGGATGGATGGAAAAAAATCTATGTACAACTTGGCTTGGA	1	43	0	0	0	39	Micro-homology: 6bp homology found! (TCCATC)
chr5	136604692	chr5	136604736		chr5:136604692	+	TCATTAGGGAATATCCAGTTCTTGAGACTTGCTCAAACCTTTC	chr5:136604734	-	TTCTGGACCTTGCCACTTTTTCAGGTTAACTATAATTACCATTTTTACCTATTTCTTA	1	43	2	25	15	44	chr5:136604736	-	CTGGACCTTGCCACTTTTTCAGGTTAACTAT	chr5:136604694	+	AATCATTAGGGAATATCCAGTTCTTGAGACTTGCTCAAACCTTTCTTTGACATCAAAGAGAATGTGGCCTG	2	61	0	0	0	44	Micro-homology: 2bp homology found! (TT)
chr5	137260123	chr5	137260148		chr5:137260123	+	ATGGTAGCAAGAGAGAAGAGCTGTAGGAA	chr5:137260145	-	TCTGTCCTGTCCTCTTCTCAGTATCTACCTCAGTTTGAGCTGTAGCAGAGTTATATGTGTACCAGTCACATC	1	29	1	14	14	44	chr5:137260148	-	GTCCTGTCCTCTTCTCAGTATCTACCTCAGTTTAGATCG	chr5:137260126	+	AGAATGGTAGCAAGAGAGAAGAGCTGTAGGAATATTTCCGGGGTCAGAGAATGACTTGAGCA	2	72	0	0	0	40	Micro-homology: 3bp homology found! (TCT)
chr5	138202359	chr5	138202674		chr5:138202359	+	G*AATGAAAATACTACCCTCTATATATGGAGGCTGAAGAGCAAAGGCTTGC	chr5:138202674	-	ACCTGAGAATGCTGTGGCATATAGACAAAATTAATTAAAATAACTGATAAA	1	49	0	0	0	44	chr5:138202674	-	C*ACCTGAGAATGCTGTGGCATATAGACAAG	chr5:138202359	+	AATGAAAATACTACCCTCTATATATGGAGGCTGAAGAGCAAAGGCTTGCCCAATGCCTCCAAGTCAGGAAC	1	29	1	28	28	41	Inserted sequence: G
chr5	140191747	chr5	140191733		chr5:140191747	+	CAACAACAACAACAAAAGTCCAAAACCAGATATCTTTC	chr5:140191733	-	TTGTTGTTGTTGTTGTTAGGAGGTTTGGATTACTGATTCAATCTCCTTACTAGTTACAGCTTT	1	38	1	15	15	38	chr5:140191733	-		chr5:140191747	+		0	0	2	23	21	39	short SC cluster
chr5	141283636	chr5	141283634		chr5:141283636	+	AATTATATACTCATTCATGCATTTATTTATTTAA*TGCCTATCTTTCCTGCTGTACTGTCAACTT	chr5:141283634	-	GCAAATTGTTGCTAAGACTGTTTATTTATATTTATTC	1	30	1	12	12	22	chr5:141283634	-		chr5:141283636	+		0	0	3	31	16	44	short SC cluster
chr5	143761588	chr5	143761611		chr5:143761588	-	CATACATACATACATACATACATATGATGGAATACTATG	chr5:143761611	+	TATGTATGTATGTATGTATGTATGTATGTATATAAACATCTTCTTTCATCCAGTCCACTGTT	1	39	0	0	0	35	chr5:143761611	+		chr5:143761588	-		0	0	3	55	24	17.3333	short SC cluster
chr5	145480402	chr5	145480414		chr5:145480402	-	GACAGGGCACTTAGGAAGTAATGAAAGTTAAGTG	chr5:145480417	+	TCCTAAGTGCCCTGTCTCCAAATACATTCACACTGGGGGCTAGAACTTCAACATATATGCGTTTTGG	1	34	2	9	6	40	chr5:145480414	+	TAAGTGCCCTGTCTCCAAATACATTCACACTG	chr5:145480399	-	GGAGACAGGGCACTTAGGAAGTAATGAAAGTTAAGTGAAGTTGTAGGGGTGAGATCCTGATTCAGTAAG	1	32	0	0	0	39	Micro-homology: 3bp homology found! (TCC)
chr5	149076062	chr5	149076078		chr5:149076062	-	ATAACCTTGGGTTTGGCAACAGTTTCTT	chr5:149076087	+	GAAACTGTTGCCAAACCCAAGGTTCTAAAGCTGTTCTTTTCTTAGACTTTTATGGCTTTAGCTCTTATATTTA	1	28	2	20	14	44	chr5:149076078	+	GCCAAACCCAAGGTTCTAAAGCTGTTCTTTTCTTAGACTTTTA	chr5:149076053	-	AACAGTTTCATAACCTTGGGTTTGGCAACAGTTTCTTAGACCAAAAACAAAAGGAACAAATG	2	82	1	18	18	43	Micro-homology: 9bp homology found! (GAAACTGTT)
chr5	151263994	chr5	151264013		chr5:151263994	-	CAAAACAAAACAAAACAAAAAAACCCATTTTTTCT	chr5:151264013	+	TTTTGTTTTGTTTTGTTTTGTTTTGTGACAGAGTTTCACCCTGTTGCCCAGGCTGGAGTGCAGTGG	1	35	1	7	7	35	chr5:151264013	+		chr5:151263994	-		0	0	2	35	21	18	short SC cluster
chr5	153605354	chr5	153605301		chr5:153605354	+	T*AAAGCAGAGGAAAAGGAACATAGAAAGGTAA	chr5:153605301	-	TTCCTTTGGATTTTCTTTTTGTCTTACCTTTCTATGTTCCTTTTCCTCTGCTTTCTTTCCTTTGAATTT	1	31	3	39	16	44	chr5:153605301	-		chr5:153605354	+		0	0	3	14	7	34	short SC cluster
chr5	155311783	chr5	155312581		chr5:155311783	+	AGAACTGAGGTTCGCAGAGTTTTAAGTAATGTGCTCAAAGTCACGTAA	chr5:155312575	-	TAATCTTGCATATTAAAGGATAGCTCTGTTCTCTGACAACATCGACAACTACT	1	48	0	0	0	44	chr5:155312581	-	TGCATATTAAAGGATAGCTCTGTTCTCTG	chr5:155311789	+	AGATTAAGAACTGAGGTTCACAGAGTTTTAAGTAATGTGCTCAAAGTCACGTAACCAACAAGTGGAAGAATG	1	29	0	0	0	44	Micro-homology: 6bp homology found! (TAATCT)
chr5	156550975	chr5	156550956		chr5:156550975	+	AAATAAATAAATAAATAAATTTTAAAAATTTTATTCTTAATTT	chr5:156550956	-	ATTTATTTATTTATTTATTTATTTATGACCAAGTCTCCATCTGTCTTCCAGGCAGGAG	1	43	1	14	14	44	chr5:156550956	-		chr5:156550975	+		0	0	2	11	6	14.5	short SC cluster
chr5	164109669	chr5	164109652		chr5:164109669	-	ACCTTTCTATCTCAAGCTATGGTTAT	chr5:164109652	+	AGAGAGTCTGTTTTGATGACAGTCTTGCTGATGCTGACGGACTAAATATAGTAGATGAAAAAGGGAAAATTTCAT	1	26	1	5	5	44	chr5:164109652	+		chr5:164109669	-		0	0	2	28	24	18	short SC cluster
chr5	166846145	chr5	166846164		chr5:166846145	-	GATAGATAGATAGATAGATAATTATTTAAATATGTTGGTAG	chr5:166846164	+	TATCTATCTATCTATCTATCTATCTATCTACATACACATCTAAGTTTTCATGTGTGTGTG	1	41	0	0	0	40	chr5:166846164	+		chr5:166846145	-		0	0	3	27	11	19.6667	short SC cluster
chr5	169650389	chr5	169650404		chr5:169650389	-	TAATAATAATAATAATAATAAAGAGCTCTCTGTTGAAAGCTG	chr5:169650409	+	TTATTATTATTATTATTATTATTATTCTTTGTGATTTACAGTGTGTGTCTACGAGCCTC	1	42	0	0	0	39	chr5:169650404	+	ATTATTATTATTATTATTATTCTTTGTGATTTACAG	chr5:169650384	-	AATAATAATAATAATAATAATAATAAAGAGCTCTCTGTTGAAAGCTGCCTTAGGGGACATCTGTC	1	36	0	0	0	40	Micro-homology: 5bp homology found! (TTATT)
chr5	172734105	chr5	172734126		chr5:172734105	+	CAGC*AATTAAAAGGAATGAATGGCTGATTCACACCA	chr5:172734126	-	AGTAATATTCCTTGGATGGAAACACCACAGTCTGTTTATCTGTCCCTTATTTGATGGGCATTTGG	1	32	2	28	18	24	chr5:172734126	-	GCTG*AGTAATATTCCTTGGATGGAAACA	chr5:172734105	+	AATTAAAAGGAATGAATGGCTGATTCACACCACAACTTGTGGATCTCAAGACATTATGAAGCCAGGCAGAAAA	1	24	1	7	7	22	Inserted sequence: CAGC
chr5	174874613	chr5	174874630		chr5:174874613	-	GAAATGAC*AATTTCTGTCATTTCAATATTAAATCTCCTCCCTACCCA	chr5:174874630	+	ATTGAAAATGACAGAAATTTACTTGTGGTCAAGAAATAGCTCTCAATCACTACC	1	39	1	24	24	41	chr5:174874630	+	GTCATTTC*ATTGAAAATGACAGAAATTTACTTGTGGTCAAGAAATAGCTC	chr5:174874613	-	AATTTCTGTCATTTCAATATTAAATCTCCTCCCTACCCATATGCTATGGTTTGAA	2	80	1	13	13	26	Inserted sequence: GAAATGAC
chr5	177752342	chr5	177752335		chr5:177752342	+	AAGGGCCT*TGGCCAGGGAGCGCTGTCCCAAAGACAGCGGGCA	chr5:177752335	-	CCTGGCCAGCCTGGACTTCCCACTCCAGCCCGTTCCGCCCAGCTCCACTTGCCCTCCAT	1	34	1	18	18	28	chr5:177752335	-		chr5:177752342	+		0	0	3	43	22	44	short SC cluster
chr5	178515782	chr5	178515829		chr5:178515782	-	GTAGAGTATGTTTAAG*AAGAATTCCTTCTTAAGTAGAGTATGTTTAAGAAGAATTCC	chr5:178515829	+	TTAAGAAGCAATTCTTCTTAAACATACTCTACTTAAGAAGGAAT	1	41	3	27	16	16	chr5:178515829	+	CTTAAACATACTCTAC*TTAAGAAGCAATTCTTCTTAAACATACTCTACTTAA	chr5:178515782	-	AAGAATTCCTTCTTAAGTAGAGTATGTTTAAGAAGAATTCCTTCTTAA	1	36	0	0	0	12	Inserted sequence: GTAGAGTATGTTTAAG
chr5	179678733	chr5	179678751		chr5:179678733	-	GTGACGCCTGGATCGGGGCTTGGCTCCCAAAATGCCTGGAACCCA	chr5:179678751	+	GCCCCGATCCAGGCGTCACTTGGATCTGTACTTGGCATTTGTCTTCTTTGTTCTGAGTGATNTTCAAGACTTGAAG	3	107	0	0	0	44	chr5:179678751	+	GCCCCGATCCAGGCGTCACTTGGATCTGTACTTGGCA	chr5:179678733	-	GTGACGCCTGGATCGGGGCTTGGCTCCCAAAATGCCTGGAACCCAACGCTACCCTGTGGGCAGC	1	37	0	0	0	44	Blunt-end joining
chr5	180569233	chr5	180569979		chr5:180569233	+	TCGATCAAGCTGTTCTCCCCCGGGAACTTACTTTGCCTCTCTGTCTCCTCCTACTGAAACTTAACCA	chr5:180569979	-	ACCAAGAATATCCTCTGCATTCCTGTGTGAAAGGA	2	133	0	0	0	44	chr5:180569979	-		chr5:180569233	+		0	0	2	29	18	34	short SC cluster
chr5	91700614	chr9	81243837	translocation	chr5:91700614	+	AGAAACAAGC*AAAAAACATAGACAAAAAAGAAAAAAAAAAGA	chr9:81243837	-	TTTTTTTTTTTTTTTTTCGAGACGGAGTTTCGCTCTGGTTGCCCAGGCTGGAGCGCAAT	1	32	0	0	0	22	chr9:81243837	-		chr5:91700614	+		0	0	2	32	19	44	short SC cluster
chrM	14586	chr5	97014540	translocation	chrM:14586	+	TC*TAGTATTGATTGTTAGCGGTGTGGTCGGGTGTGTTATTATTCTAGATCGGAAGAGCGTCGTGTAGGGAAAGAGTGT	chr5:97014540	+	CCCCCATAAATAGGAGAAGGCTT	2	119	0	0	0	32	chr5:97014540	+		chrM:14586	+		0	0	2	29	21	16	short SC cluster
chr6	1234142	chr6	1234079		chr6:1234142	+	GCAGGCGAGGTCCTCCCGGTCCCCCGACAGCCTCCT	chr6:1234079	-	TGTCCATGTGTGGGCAGAAAGAAGCCGGAGGAGGCTGTCGGGGGACCGGGAGGACCTCGCCTGCC	1	36	3	52	22	44	chr6:1234079	-		chr6:1234142	+		0	0	5	48	15	43.6	short SC cluster
chr6	1270713	chr6	1270999		chr6:1270713	+	GTTAGCAAGTGAGATGAAGGTGAAACAATGAAGACACGATGTGAACAGCCTCTTTGCAGAATTCAACAGTGG	chr6:1270999	-	AATAAACAAAATATCAACCAACATTCACACGGGAACCACGTGCTGGGAG	3	182	2	17	14	44	chr6:1270999	-		chr6:1270713	+		0	0	5	65	23	40.4	short SC cluster
chr6	3572224	chr6	3572259		chr6:3572224	-	TGA*GGGAAATGAGCCTTGCTCGGAATCCTGTCTCCATGACCTCCGG	chr6:3572260	+	GTCATGGAGACAGGATTCCGAGCAAGGCTCATTTCCCCCAGAGCCCGCATTCTTTCTCTGGCCCTTC	2	74	0	0	0	43	chr6:3572259	+	TCATGGAGACAGGATTCCGAGCAAGGCTCATTTCCCCC	chr6:3572220	-	CTGAGGGAAATGAGCCTTGCTCGGAATCCTGTCTCCATGACCTCCGGTTTACTCAGCCCTTCT	1	38	1	19	19	44	unequal distances of realigned breakpoint to anchor breakpoint: 1 v 4
chr6	3979664	chr6	3979674		chr6:3979664	-	T*GTGTGTGTTTGGCATAACTTTTTGC	chr6:3979674	+	CAAACACACACGGGCATGTGTAACTTGTGAAATCTGAATGAGCTCTGTAGATTGTACCAATTTCAGTTTTTTTCT	1	25	1	17	17	41	chr6:3979674	+		chr6:3979664	-		0	0	2	29	15	44	short SC cluster
chr6	4212687	chr6	4212700		chr6:4212687	-	CACACACACACACAGTTCCTACTCTTAT	chr6:4212700	+	TGTGTGTGTGTGTGTGTGTGTGTGCGCGCGCGCGTGTGTGTGTGTGTGCCTGTTTTGCAGTAGCTGGGGG	1	28	1	28	28	44	chr6:4212700	+		chr6:4212687	-		0	0	2	19	15	19.5	short SC cluster
chr6	5037249	chr6	5039187		chr6:5037249	+	GAAGCAGATTTT*AAAAAATACAAGCTAAAGAGACAAGACTTCTCAATACTGGGGCAGT	chr6:5039187	-	AAATGTTTGGGTTAATCCTGCAAAGTCTGGATGAACGGCCACA	1	46	0	0	0	41	chr6:5039187	-	AAAATCTGCTTC*AAATGTTTGGGTTAATCCTGCAAAGTCTGGATGAACGGCCACACCTGGTTTATGGGTAGTTTACAC	chr6:5037249	+	AAAAAATACAAGCTAAAGAGACA	2	132	3	32	26	42	Inserted sequence: GAAGCAGATTTT
chr6	5628173	chr6	5628181		chr6:5628173	-	ATACAGT*AAGTTGGGTCCTAAGTAAATTGATGATTTAAAAA	chr6:5628181	+	ACCCAACTTCTGTTTCTAAGGAGTATTCTCCACCCTAGTCAGTTTCTCCCTTTCAAGAAA	1	34	1	1	1	36	chr6:5628181	+		chr6:5628173	-		0	0	2	18	17	43	short SC cluster
chr6	6612226	chr6	6612238		chr6:6612226	-	GTACTGAGCACTATGAAAATAATCTTTGTGGCCTCTTGTAT	chr6:6612241	+	TCATAGTGTTCAGTACTCAGTTAAGGGGGTAGATATCCTTTCAATTAGATTGCTTGGGAC	1	41	3	49	22	36	chr6:6612238	+	TAGTGTTCAGTACTCAGTTAAGGGGGTAGATATCCT	chr6:6612223	-	TGAGTACTGAGCACTATGAAAATAATCTTTGTGGCCTCTTGTATTAGGAGAGAGCAAATTGAAGATGTTAAAA	2	64	2	9	7	44	Micro-homology: 3bp homology found! (TCA)
chr6	6915353	chr6	6915387		chr6:6915353	+	GATACCCAGCTACTAGGTGTTGCTAGCTGGAGGAGAAAC	chr6:6915381	-	TATGCACNTCAATTCATTTGAGGTGCATCTGATGAGTATTTATGCTTTTAGCTTGGTCACAATTCTTTCACAT	2	67	2	48	24	44	chr6:6915387	-	CCTCAATTCATTTGAGGTGCATCTGATGAGTATTT	chr6:6915359	+	TGCATAGATACCCAGCTACTAGGTGTTGCTAGCTGGAGGAGAAACAAGCCCTTACTAATAGTATGC	1	35	4	41	17	44	Micro-homology: 6bp homology found! (TATGCA)
chr6	8902170	chr6	8902225		chr6:8902170	-	GTTCCATTTTCTACACTCATTGTAGCATGCTATAATCACTATTTTGTA	chr6:8902225	+	AAGCCAACTACAAAATAGTGATTATAGCATGCTACAATGAGTGTAGAAAATGG	1	48	1	23	23	44	chr6:8902225	+		chr6:8902170	-		0	0	2	22	15	44	short SC cluster
chr6	14099526	chr6	14099520		chr6:14099526	+	GAGAAAAAGGACC*AAAAATCCTAAAGAAAAATAGACAAAATACATGA	chr6:14099520	-	GATTTTTAGAAGTTTTAGAATTTTAAAACCTTATGATCTGCATCTGCAAATATTTTTCTGG	4	120	0	0	0	24	chr6:14099520	-		chr6:14099526	+		0	0	2	32	23	26	short SC cluster
chr6	14258105	chr6	14258148		chr6:14258105	-	AGAAAGAAAGAAATGCAAGCTCTTGGGCCCTGCCTCAGACTCACT	chr6:14258152	+	TTCTGTGAGTCTGAGGCAGGGCCCAAGAGCTTGCATTTCTTTCTTTCTTTCTTT	1	45	0	0	0	44	chr6:14258148	+	GTGAGTCTGAGGCAGGGCCCAAGAGCTTGCATTTCTTTCT	chr6:14258101	-	AGAAAGAAAGAAAGAAATGCAAGCTCTTGGGCCCTGCCTCAGACTCACTGAATCAGCAACC	1	40	1	12	12	44	Micro-homology: 4bp homology found! (TTCT)
chr6	15634404	chr6	15634395		chr6:15634404	+	GATTAATCTAAAGGGCATATTTTGAAA	chr6:15634395	-	TAGATTAATCTAGATTAATCATTTAAAAATATTGAGGCTGCAGATATATTCACATTTACCATCTTATTCTGTTT	1	27	1	22	22	44	chr6:15634395	-		chr6:15634404	+		0	0	3	28	13	44	short SC cluster
chr6	17891032	chr6	17891045		chr6:17891032	-	AATAATAATAATAATAATGTTATTATTACTATTGTTATTGTTTA	chr6:17891049	+	ATTATTATTATTATTATTAGTATTATTAGCTGGGCATAGTAACATGTCCCTGTAGTC	1	44	0	0	0	39	chr6:17891045	+	TTATTATTATTATTATTATTATTAGCTGGGCATAGTA	chr6:17891022	-	TAATAATAATAATAATAATCATAATAATATTATTATTACTATTGTTATTGTTAAAGACAA	1	37	1	21	21	32	unequal distances of realigned breakpoint to anchor breakpoint: 4 v 10
chr6	23713668	chr6	23713682		chr6:23713668	-	GCATCGTGTTTCAGTTTCAAGATTTACT	chr6:23713692	+	AAATCTTGAAACTGAAACACGATGCAAATCTTGAAGCATGAAGCAAATGTTAATCATTATTGCCACTGGTCTT	1	28	1	23	23	44	chr6:23713682	+	ACTGAAACACGATGCAAATCTTGAAGCATGAAGCAAATGTT	chr6:23713658	-	TTCAAGATTTGCATCGTGTTTCAGTTTCAAGATTTACTCACCTTCAGTTTTTAATCTTTC	1	41	1	6	6	44	Micro-homology: 10bp homology found! (AAATCTTGAA)
chr6	24319017	chr6	24319020		chr6:24319017	-	GTGTGTGTGTGTATTATATCACATTTTCTGC	chr6:24319028	+	ACACACACACACACACACACGTACGTATATAAAATGGAATATTATTCAGCTGTTAAAAAGAATGAAATTA	1	31	0	0	0	44	chr6:24319020	+	ACACACACACACGTACGTATATAAAA	chr6:24319009	-	GTGTGTGTGTGTGTGTGTGTATTATATCACATTTTCTGCATCCAGTTATCTGTTGATGGACACTTAGGTTGAGTC	1	26	0	0	0	40	Micro-homology: 8bp homology found! (ACACACAC)
chr6	24684783	chr6	24684778		chr6:24684783	+	GAAACTCTGTAT*TTCTGGTTCAACGGGCATATCAGTCTTCTTGGAAG	chr6:24684778	-	CCAGAAGTTGCAGTACGGTTGAAGTGTCCAGATTAGTGCTATCTGGTGGAAATA	1	35	2	20	19	28	chr6:24684778	-		chr6:24684783	+		0	0	3	39	16	44	short SC cluster
chr6	25668929	chr6	25668937		chr6:25668929	-	GACATACTTGGGACAGGCTTTGGTTTCAGTCCTACATTACCA	chr6:25668947	+	AGCCTGTCCCAAGTATATCTGCCTGTCCCTGGCAACAAAGCCTGCAGTTTTATGAGAAAACTGCACATGT	2	73	1	17	17	44	chr6:25668937	+	AAGTATATCTGCCTGTCCCTGGCAACAAAGCCTGCAGTTTTA	chr6:25668919	-	GGGACAGGCTGACATACTTGGGACAGGCTTTGGTTTCAGTCCTACATTACCACTCTGAG	1	42	0	0	0	42	Micro-homology: 10bp homology found! (AGCCTGTCCC)
chr6	33753988	chr6	33753987		chr6:33753988	-	TTCCCCAAATATTATTTGTAGGGA*ATATTAGAGCTTCATAAAACAAATCTAAATGTAGA	chr6:33753987	+	GGCGAGCAGCCCCANCCATTTATGAATCATGAAAGCAGCATTATCA	2	66	2	23	14	22	chr6:33753987	+		chr6:33753988	-		0	0	2	25	14	43	short SC cluster
chr6	33776799	chr6	33776822		chr6:33776799	-	CTGAGTTTTACAATAGCATCCCTGCGGATTTCCCAGTCAA	chr6:33776825	+	CCGCAGGGATGCTATTGTAAAACTCAGCCGAGTCCCCAGGTTGTGTGCACACTGTCAATAGTCCTTGAGG	3	104	1	2	2	44	chr6:33776822	+	CAGGGATGCTATTGTAAAACTCAGCCGAGTCCCC	chr6:33776796	-	CGGCTGAGTTTTACAATAGCATCCCTGCGGATTTCCCAGTCAATATTTCCCTGGGGGTTTAAAATAC	1	34	1	16	16	44	Micro-homology: 3bp homology found! (CCG)
chr6	33920763	chr6	33920802		chr6:33920763	+	TGTCCTGCCCCAACCCTGGACCAGCGGCTGGCTCTGGGCAGCTG	chr6:33920802	-	CAGAAATCCTGCTGGCTCTATCTTTAAAATGTGTCTCATTGTGGTTTTGATGTGCATTTCCCCCATGATTG	3	115	0	0	0	38	chr6:33920802	-		chr6:33920763	+		0	0	2	43	22	43	short SC cluster
chr6	35937427	chr6	35937431		chr6:35937427	-	AAATCCCAAGCA*CCCTACTTCCCATGTAAGTAAATT	chr6:35937431	+	TAGGGCTGACACTGAGGAGCTACTAGGGCTTTTCTTTCCTTATATTTATTTTTTTTTTGAGATGG	1	24	2	16	15	22	chr6:35937431	+	TGCTTGGGATTT*TAGGGCTGACACTGAGGAGCTACTAG	chr6:35937427	-	CCCTACTTCCCATGTAAGTAAATTTCCCACCCCTCACTCTCCTGTTTGCTGCTTGGGTAACTG	1	26	0	0	0	22	Inserted sequence: AAATCCCAAGCA
chr6	35967083	chr6	35967117		chr6:35967083	+	AACATTTACCATTCTGAATGACACATTCTTTATATATGTTTTTATG	chr6:35967115	-	GGAAAAGGCACATCACTGAGTAAATGTTGGCAATGACCTTCTAAACTTATGGGGG	1	46	0	0	0	44	chr6:35967117	-	AAAAGGCACATCACTGAGTAAATGTTGGNNATNNNNNNNNNANNNGTCTGAA	chr6:35967085	+	CCAACATTTACCATTCTGAATGACACATTCTTTATATATGTTTTTATGTTCAGTCT	3	125	2	49	28	36.6667	Micro-homology: 2bp homology found! (GG)
chr6	36689827	chr6	36689834		chr6:36689827	-	CAGCGGTGCAGGAGGGCCTTCCTGAGGGGCTAAGAG	chr6:36689844	+	GGCCCTCCTGCACCGCTGGGCCCGCCTGGCCCTGCTCCAGCCTCTCTGTGGGCACCGGACCCACA	1	36	3	33	16	44	chr6:36689834	+	CACCGCTGGGCCCGCCTGGCCCTGCTCCANNNTCN	chr6:36689817	-	CAGGAGGGCCCAGCGGTGCAGGAGGGCCTTCCTGAGGGGCTAAGAGAAGCTCATGGCCAGGTCCTT	3	99	2	34	29	38.6667	Micro-homology: 10bp homology found! (GGCCCTCCTG)
chr6	41279885	chr6	41279875		chr6:41279885	+	GTCTGGAACAGTGCCCATCACTTCTGCTCTCA	chr6:41279875	-	CTGTTCCAGACCTGGCCTATAAACACACCCATGTGCCATACTTTCTCTTTTCTCATCCACTCCTGGAGG	1	32	0	0	0	36	chr6:41279875	-		chr6:41279885	+		0	0	2	26	24	41.5	short SC cluster
chr6	42101552	chr6	42101594		chr6:42101552	+	GAAAGCAAAGCCCTACCTTCATTTCCCA*TCCTTCTATGAGGGAGAAATTGTTAGGGAGA	chr6:42101594	-	ATTTACACTCCCTCAAGGATTTGAGTTGACATAAATATTAAT	1	31	0	0	0	22	chr6:42101594	-	TGGGAAATGAAGGTAGGGCTTTGCTTTC*ATTTACACTCCCTCAAGGATTTGAGTTGACATA	chr6:42101552	+	TCCTTCTATGAGGGAGAAATTGTTAGGGAGAAACTCTAAA	1	33	0	0	0	22	Inserted sequence: GAAAGCAAAGCCCTACCTTCATTTCCCA
chr6	46079754	chr6	46079771		chr6:46079754	-	AAATTAACCAGTCTCAAGTATGTCTTTATCAGCAGTGTGAAAACA	chr6:46079774	+	ATACTTGAGACTGGTTAATTTANAAAGAAAAAGAGGTTTTATTGNCCCACAATTCCACGTGGCT	2	82	1	16	16	31.5	chr6:46079771	+	CTTGAGACTGGTTAATTTATAAAGAAAAAGAGGTTTTATTG	chr6:46079751	-	TATAAATTAACCAGTCTCAAGTATGTCTTTATCAGCAGTGTGAAAACAGACGTATACATA	1	41	1	22	22	39	Micro-homology: 3bp homology found! (ATA)
chr6	47332958	chr6	47332948		chr6:47332958	+	TT*ATCATTGTTATATACAATTAACTTCTACATG	chr6:47332948	-	ATAACAATTATCTTATAAATGTATAATAATAATGCATAGTCTATAACCTATGTAGATAATATTTACTG	1	31	0	0	0	28	chr6:47332948	-		chr6:47332958	+		0	0	2	20	16	44	short SC cluster
chr6	56198828	chr6	56198848		chr6:56198828	-	TGACAGTATGGAGTTTCAGTAAAGAGTCATCAGGTAGCTAAGA	chr6:56198849	+	TTACTGAAACTCCATACTATCATATGCAAAGCATACACTGTATCTATCTGATAAAGGA	1	43	0	0	0	44	chr6:56198848	+	TACTGAAACTCCATACTATCATATGCAAAGCATACACTGTAT	chr6:56198827	-	ATGACAGTATGGAGTTTCAGTAAAGAGTCATCAGGTAGCTAAGAGCTATAGAAAGAGGG	1	42	0	0	0	42	Micro-homology: 1bp homology found! (T)
chr6	56812730	chr6	56812743		chr6:56812730	-	TACTATGTTTTTTTCCTATACAAACAC	chr6:56812751	+	TGTATAGGAAAAAAACATAGTATGTATAGGGTTTAGTACTATTCATGGTTTAAGGCATCCACTGGGGTCTTGGA	1	27	2	11	9	44	chr6:56812743	+	AAAAAAACATAGTATGTATAGGGTTTAGTACTATTCATGG	chr6:56812722	-	CCTATACATACTATGTTTTTTTCCTATACAAACACACCTATGATAAAGTGTAATTTAATTA	1	40	2	18	9	32	Micro-homology: 8bp homology found! (TGTATAGG)
chr6	57322785	chr6	57322814		chr6:57322785	+	AAGCAGAAGCTATGAGACAGAAAAAGACAGAGGCA	chr6:57322813	-	AAAGTGTCTTAGATTCATTCAGCCTTGGCATTTATCTTCCTTTGCTCGTTACACAGTTCTTTCGTT	1	35	0	0	0	41	chr6:57322814	-	AAGTGTCTTAGATTCATTCAGCCTT	chr6:57322786	+	TAAGCAGAAGCTATGAGACAGAAAAAGACAGAGGCAAAGTAAGAAAATGAACAAGGAAGATGGCCGAATAGGAACA	1	25	2	27	24	44	Micro-homology: 1bp homology found! (A)
chr6	57381862	chr6	57382100		chr6:57381862	+	TT*CCTCCACTATGCCAAGAGTCATCATGATTTATTATAATTACTTTAGTTAAACTTCTCTTTTTACTGATAACTA	chr6:57382099	-	TAATAGTTTTAATATCTGCAGTTGTT	1	73	1	23	23	44	chr6:57382100	-	AATAGTTTTAATATCTGCAGTTGTTAAATTTCCTATTCTTCACTCATTGGGTTTCTTTAAAACATTGATCACTC	chr6:57381865	+	ATACCTCCACTATGCCAAGAGTCATCATGATTTATTATAATTACTTTAGTTAAACTTCTCTTTTTACTGATAAC	3	151	2	25	21	44	unequal distances of realigned breakpoint to anchor breakpoint: 1 v 3
chr6	57573927	chr6	57573887		chr6:57573927	+	ATGGTAAGCATGGGTTAGAAGTGTGAATATGAATTCACTATGCTGAAGG	chr6:57573887	-	ATAGTGAATTCATATTCACACTTCAAACCCATGCTTACCATAT	2	88	0	0	0	41.5	chr6:57573887	-		chr6:57573927	+		0	0	2	28	19	11	short SC cluster
chr6	58777110	chr6	58780165		chr6:58777110	-	T*TCAGAAACTCCTTTGTGATGTGTGCATTCAATTCAAAGAGTGAAACNTCCCTTTT	chr6:58780165	+	AATTCTTCAAACTAGAGTTACATGAAGAAATCCCGTTTCCAAAGAAGGCCTCAAATAGGTCCAA	9	405	6	72	21	29.5556	chr6:58780165	+		chr6:58777110	-		0	0	100	302	22	21.7	short SC cluster
chr6	58777713	chr6	58777770		chr6:58777713	+	GC*GGAAATCCTACAAGAACAGGGTTTCAAAACTTCTCTAGATCGGAAGAGCACCC	chr6:58777770	-	AAAACATAGATAGAATCATTGTCAGAAACGACTTTGTGATGTGTGCGTTGAACTCACAGTCTTT	2	88	6	25	18	34	chr6:58777770	-		chr6:58777713	+		0	0	12	146	20	19.75	short SC cluster
chr6	58778329	chr6	58778520		chr6:58778329	+	AAAGCACACATCACAAAGAAGACTCTGAGAATTCTTCTGT	chr6:58778518	-	CATTCCTCTTGACCGAGCAGTTTGGAAACATTGTTTCTGTAGAATCTGCAAGTGGATATTT	1	40	8	42	22	34	chr6:58778520	-	TTCCTCTTGACCGAGCAGTTTGGAAACATTGTTTCTGTAG	chr6:58778331	+	TGAAAGCACACATCACAAAGAAGACTCTGAGAATTCTTCTGTCTGGGTTTATAAGATGAAA	1	40	6	30	23	25	Micro-homology: 2bp homology found! (CA)
chr6	62036631	chr6	62036697		chr6:62036631	+	ATCCTTCAGGATCAGTTGTCCCTTCACTGGATCAGGA	chr6:62036696	-	ATAGCACTTTAGAGAACCTCCTGAAAGTGACCAACTTGGTCTTTCACAATAGGGATTGGGAGGA	1	37	3	23	10	39	chr6:62036697	-	TAGCACTTTAGAGAACCTCCTGAAAGTGACC	chr6:62036632	+	TATCCTTCAGGATCAGTTGTCCCTTCACTGGATCAGGAAATAGAGAGGTGTGCTTTACCAAGGCCACACT	1	31	1	8	8	38	Micro-homology: 1bp homology found! (A)
chr6	70532818	chr6	70532773		chr6:70532818	-	GAACTTGGTCTTAAAGTATACATGTC	chr6:70532773	+	ATATATATATATATATAACTAGCTACCCACAAAACATTTTACAGGTACTTTTAATAAGGGAATTGTATAAAATCT	1	26	0	0	0	44	chr6:70532773	+		chr6:70532818	-		0	0	2	18	13	44	short SC cluster
chr6	70681227	chr6	70681248		chr6:70681227	+	CCAGTGACACAAATAAGAAAACACA	chr6:70681248	-	TGATGGAATAGAGAGTAGAAGCCAGGTTGGAGTTTGCTGAAGAGTTAAATTACAGGTGACCGATAAAGAGGCCATG	1	25	1	14	14	44	chr6:70681248	-		chr6:70681227	+		0	0	2	24	13	43	short SC cluster
chr6	71776432	chr6	71776463		chr6:71776432	+	TAAAGTAGTTCGATATACCATGGGCTAATGAT	chr6:71776463	-	AATTTTACCACCCAAAATATGACCTCATGGTATGTAGGAAAGAAGTGAAGAAAGTTGAGAAAGAAGAC	1	32	3	20	15	44	chr6:71776463	-	AATTTTACCACCCAAAATATGACCCCAT	chr6:71776432	+	TAAAGTAGTTCGATATACCATGGGCTAATGATGAGAACTCAAAAATCCTCTTTAGAAAATTGACAATTTGTTT	1	28	1	24	24	22	Blunt-end joining
chr6	88579097	chr6	88579136		chr6:88579097	-	GGGTGATTATGTCATGACACAAAGTGTTCTCCTGATCTTATCTCTCT	chr6:88579146	+	ATAAGAGAGATAAGATCAGGAGAACACNTTGTGTCATGACATAATCACCCATAAGACAGAGGTG	2	84	1	19	19	42	chr6:88579136	+	TAAGATCAGGAGAACACTTTGTGTCATGACATA	chr6:88579087	-	TCTCTCTTATGGGTGATTATGTCATGACACAAAGTGTTCTCCTGATCTTATCTCTCTTATCTGTTTCT	1	33	0	0	0	44	Micro-homology: 10bp homology found! (ATAAGAGAGA)
chr6	93721306	chr6	93721325		chr6:93721306	-	AC*TGATTTCCATTGGGTAAGTTCCAT	chr6:93721325	+	AACTTACCCAATGGAAATCAATATATAAGATAATGAATATGCGCACCTGATACATAGCCATTATTGACTATGTAC	1	24	0	0	0	24	chr6:93721325	+	GT*AACTTACCCAATGGAAATCAATATATAAGATAATGAA	chr6:93721306	-	TGATTTCCATTGGGTAAGTTCCATTGGCTAAGTTATTGGTCTAGATTGAAGTAAATTGTTAA	1	37	0	0	0	44	Inserted sequence: AC
chr6	93847983	chr6	93848009		chr6:93847983	-	TTAGCCTCATAAATATTTACCTTTCTTA	chr6:93848013	+	TATTAAGAAAGGTAAATATTTATGAGGCTAATATTTTAGACTTATGTAAAGATAAAGCTATCATTTCTTATGG	1	28	0	0	0	44	chr6:93848009	+	AAGAAAGGTAAATATTTATGAGGCTAATATTTTAGACTT	chr6:93847979	-	AATATTAGCCTCATAAATATTTACCTTTCTTAATACTTAATAATTATTGAGAGGGCCAATTTT	2	77	2	21	15	44	Micro-homology: 4bp homology found! (TATT)
chr6	98562230	chr6	98562024		chr6:98562230	-	TA*ATCAGGAAGAATCAGAGCTAATTTGGACA	chr6:98562024	+	TTCCTTACTTCAGAACTTCTCATATATTTTTAACATGTTAGTGTATTTTATAATTGTCTTATAAGAAAAC	1	29	0	0	0	42	chr6:98562024	+		chr6:98562230	-		0	0	2	40	20	44	short SC cluster
chr6	102354251	chr6	102354260		chr6:102354251	-	GTGTGTGTGTTTGTGTGTGTTTAAACCTTGGGAT	chr6:102354270	+	ACACACACACACACACACACACACACACAGATCTTGTTTTATAGTTATGATTCAAGAAAGTTTAATA	1	34	1	7	7	40	chr6:102354260	+	C*ACACACACACACACACACAGATCTTGTTTTATAGTT	chr6:102354242	-	TGTGTGTGTGTGTGTGTGTTTGTGTGTGTTTAAACCTTGGGATAAAGACTGTAAACTCCAGAGACTTAAAA	2	65	0	0	0	28	unequal distances of realigned breakpoint to anchor breakpoint: 10 v 9
chr6	103250558	chr6	103249835		chr6:103250558	-	CTTTTCTCTAAAGTGATTTATGACTTCAAAAATGTTTTTGTCTAATCCTTTGCTAGGTAAAAACAATT	chr6:103249835	-	ATCCTTAATGACTGCTGCAAAGTCCCTTTGTCA	1	68	0	0	0	44	chr6:103249835	-		chr6:103250558	-		0	0	2	38	20	43	short SC cluster
chr6	103996053	chr6	103996098		chr6:103996053	+	AA*ATCCATATGGTCTGGTTGTGTCCCCACCAAAATTTCATTTGTGTGTGTATATATATAGATATA	chr6:103996098	-	TATGTTAATGTGGCTGCTAGTGAACTTCTAATTACA	1	63	0	0	0	40	chr6:103996098	-	TT*TATGTTAATGTGGCTGCTAGTGAACTTC	chr6:103996053	+	ATCCATATGGTCTGGTTGTGTCCCCACCAAAATTTCATTTGTGTGTGTATATATATAGATATACATTACAG	1	28	0	0	0	41	Inserted sequence: AA
chr6	104835507	chr6	104835527		chr6:104835507	-	CG*GAAATCATATCCTTCCCCAAAACACGGATGTAGCTGGAGGCCATCC	chr6:104835527	+	TTTGGGGAAGGATATGATTTCATTCTTTTTTTTTGGCTGTGTAGTATTCCATG	1	46	0	0	0	39	chr6:104835527	+	CG*TTTGGGGAAGGATATGATTTCATTCTTTTTTTTTGGCTGTGTAGTATT	chr6:104835507	-	GAAATCATATCCTTCCCCAAAACACGGATGTAGCTGGAGGCCATCCTCCTA	1	48	1	12	12	39	Inserted sequence: CG
chr6	109767632	chr6	109767635		chr6:109767632	-	TCTGGTCAGTGACCTGCCCAGG*GTGGAGTGAGGTCGGGGGGTGAGGCCACCCCTT	chr6:109767635	+	CCACATGGTGGCTTTTCCAGGAGCTCCCCACACCAAGTGAGAATAG	1	33	0	0	0	22	chr6:109767635	+	CCTGGGCAGGTCACTGACCAGA*CCACATGGTGGCTTTTCCAGGAGCTCCCCACACCAAGT	chr6:109767632	-	GTGGAGTGAGGTCGGGGGGTGAGGCCACCCCTTCGGAGCAA	1	38	0	0	0	24	Inserted sequence: TCTGGTCAGTGACCTGCCCAGG
chr6	112049632	chr6	112049658		chr6:112049632	+	TGGTCTCCTTTGTAAATGTACTAAAAACCATTGGA	chr6:112049658	-	TTTCATTGCTCCAGAAAGAAACCCATGCCCATTAAGCAATCGCTACCCACTCCCTTCTCTCCCCAG	1	35	2	29	20	44	chr6:112049658	-		chr6:112049632	+		0	0	2	24	21	44	short SC cluster
chr6	120764918	chr6	120764817		chr6:120764918	+	ATGTTAAATAACATTTAACATGGAAAATTATGCTTTCCTTGGAGTT	chr6:120764817	-	AAAATAAATACATTGAATTTTTTAAATCTGATATTGGTGAGAGTAAACAGCTGGT	1	46	0	0	0	44	chr6:120764817	-		chr6:120764918	+		0	0	2	13	12	44	short SC cluster
chr6	121391650	chr6	121391662		chr6:121391650	-	T*GCATACAAAAATCAGTAGCATTTCTATATGAC	chr6:121391662	+	GATTTTTGTATGCTGCAACTTTAATTAATTTGTTTATAAGTTCTGATAGTTTTTTGATGAAGTATTTA	1	32	1	2	2	14	chr6:121391662	+		chr6:121391650	-		0	0	2	37	24	44	short SC cluster
chr6	123458856	chr6	123458891		chr6:123458856	-	ATTGTGTGAGTCAATATTCCTTAATAAACTCCACTTTGTATATAC	chr6:123458891	+	AAGTGGAGTTTATTAAGGAATATTGACTCACACAATCACAAGATGAGGTCCCACAATAGT	2	86	0	0	0	39.5	chr6:123458891	+	AAGTGGAGTTTATTAAGGAATATTGACTCACACAATCACAAGA	chr6:123458856	-	ATTGTGTGAGTCAATATTCCTTAATAAACTCCACTTTGTATATACATCTATCCTATTA	1	43	0	0	0	38	Blunt-end joining
chr6	124836856	chr6	124836982		chr6:124836856	+	AAGAAAGAAGGGAA*AAAGCGAAGAAAAATGAAGTAGGGAAGTGCTATAGTTT	chr6:124836982	-	TGTTCTCGTTTTTAATCTCCTGATTTCCTCTACCTTTAGCATCTGATAA	1	38	0	0	0	28	chr6:124836982	-	TTCCCTTCTTTCTT*TGTTCTCGTTTTTAATCTCCTGATTGCCTC	chr6:124836856	+	AAAGCGAAGAAAAATGAAGTAGGGAAGTGCTATAGTTTGGATGTTTGTCCTTCCAAA	1	30	0	0	0	22	Inserted sequence: AAGAAAGAAGGGAA
chr6	132714298	chr6	132714287		chr6:132714298	+	ACACACACTCACTCCACTCACAAGG	chr6:132714287	-	GTGTGTGTGTGTGTGTGTGTGTCAGACAGAGAAGGGGGTGGGAAAAGGAAAGGAGAATAAGTAAAGATTGCCCCCA	1	25	0	0	0	44	chr6:132714287	-		chr6:132714298	+		0	0	2	29	21	44	short SC cluster
chr6	133888676	chr6	133888682		chr6:133888676	-	TTTGTCCATTACAACTATGCCCTAATAC	chr6:133888687	+	GTAATGGACAAAGTAATAACCAGAGGCAGTGCCCTATGCAGCCTATTATTTAGCATTAAAGGATCCAGGACTC	1	28	0	0	0	44	chr6:133888682	+	GGACAAAGTAATAACCAGAGGCAGTG	chr6:133888671	-	ATTACTTTGTCCATTACAACTATGCCCTAATACCAGGCCCAGGCCTGGGGATACTGCTGGCCACTTAACCCTTGG	1	26	0	0	0	44	Micro-homology: 5bp homology found! (GTAAT)
chr6	134250461	chr6	134251009		chr6:134250461	+	G*AATAAGAAGGAATGTACTATTGATACAGGCAATAAAACATA	chr6:134251009	-	TGCTGGGATTACAGGCGTGAGCCACCTCACCTGGCCTGCCAAACAGATTTCTAAACTAA	1	41	0	0	0	44	chr6:134251009	-	C*TGCTGGGATTACAGGCGTGAGCCACCTCACCTGGCCTGCCAAACAGATTTCTA	chr6:134250461	+	AATAAGAAGGAATGTACTATTGATACAGGCAATAAAACATAGACGAA	1	53	1	24	24	25	Inserted sequence: G
chr6	135649620	chr6	135649643		chr6:135649620	+	CCCAAAAGAATTACATTGGTAGCAT	chr6:135649642	-	GAAGACAATAACTTAATTGATAAATGTTGTGTATGTTTTGATTGCTTCACCAACCAACCTCCACCCTCTTACCCCC	1	25	1	15	15	44	chr6:135649643	-	AAGACAATAACTTAATTGATAAATGTTGTGTAT	chr6:135649621	+	CCCCAAAAGAATTACATTGGTAGCATCAAAGATCACCTATCATAGATCACCATAACAGATATAATAATAAAGGA	3	88	2	8	7	42.3333	Micro-homology: 1bp homology found! (G)
chr6	139866918	chr6	139866956		chr6:139866918	-	TTGGAAGGACTATTTCTGAGCTCTATGAGAAGGACACGTTAAAG	chr6:139866957	+	AACGTGTCCTTCTCATAGAGCTCAGAAATAGTCCTTCCAAAGATTTCAATTCATTATGTTGTAAATAAAGTAGTTG	2	69	0	0	0	44	chr6:139866956	+	ACGTGTCCTTCTCATAGAGCTCAGAAATAGTCCTTCCAAAGATTTC	chr6:139866917	-	TTTGGAAGGACTATTTCTGAGCTCTATGAGAAGGACACGTTAAAGGTAGCAAGTA	1	46	2	37	22	44	Micro-homology: 1bp homology found! (A)
chr6	143161434	chr6	143161521		chr6:143161434	+	TAT*AAATAAATAAGGATAGCTGTACTAATTAGCC	chr6:143161521	-	TTAATATTATTTTTCCTTATAAACACTTAAAACATTGATGACATTTTTAACCAGAAAAACACCATTT	1	31	1	10	10	42	chr6:143161521	-	ATA*TTAATATTATTTTTCCTTATAAACACTTAAAACATTGATGACATTT	chr6:143161434	+	AAATAAATAAGGATAGCTGTACTAATTAGCCACAAGGGGAGGGCTTTTCAAGAGTCACTTT	2	83	0	0	0	44	Inserted sequence: TAT
chr6	145879905	chr6	145879884		chr6:145879905	+	CTTGGGCTTTAGTCATCTTATCTCTTATTAAAGTCTAAATT	chr6:145879884	-	GATAAGATGACTAAAGCCCAAGTTACTAATGTTGTAGATACGGTAACTGCTTAAAATGGATCATTTT	2	75	0	0	0	44	chr6:145879884	-		chr6:145879905	+		0	0	4	47	20	34.5	short SC cluster
chr6	150302658	chr6	150302805		chr6:150302658	+	CTGCAGTCTCAGCTACACGGGAGGCTGAGGCAG	chr6:150302805	-	GCGCCCGGCCCAAAACGGCAATTCTTAAAAAGTCAAAAAAACCACAGATGTTGGTGAAGCCGAGGAGA	1	33	1	20	20	33	chr6:150302805	-		chr6:150302658	+		0	0	2	29	15	44	short SC cluster
chr6	150326731	chr6	150326753		chr6:150326731	-	GCGCCAGTGACACACCCCCTCCCTCCGCCTGCGTCGCGG	chr6:150326753	+	GGGAGGGGGTGTGTCGCTGGCGCAGGCGGTGACGGGGTCACCGCCGCCACTGTATATTCCTG	1	39	0	0	0	42	chr6:150326753	+	GGGAGGGGGTGTGTCGCTGGCGCAGGC	chr6:150326731	-	GCGCCAGCGACACACCCCCTCCCTCCGCCTGCGTCGCGGAGTCCCCGACCCTCTCTGTCCAGCGCGCAGCCGC	1	27	1	27	27	44	Blunt-end joining
chr6	151539571	chr6	151539601		chr6:151539571	+	TGGTAGTGATGATGATTACACAAAAATATTCATGTACT	chr6:151539597	-	TCCAAACTTAATCTCTGTACCTATAAAACACAAATGCCCCATTATCCCCTCCTCCCAAACCCT	1	38	0	0	0	44	chr6:151539601	-	AACTAAATCTCTGTACCTATAAAACACAAATGCCCCATTATCCCCTCCTCCCAAACCCTGGGAAACACCAGTCTAC	chr6:151539575	+	TGGATGGTAGTGATGATGATTACACAATAATATTCATGTACTTAATACGGCTGAATTGCACACTTAAAA	2	108	0	0	0	44	Micro-homology: 4bp homology found! (TCCA)
chr6	153493235	chr6	153493252		chr6:153493235	-	CACTGTGAATATAGACACTGTGTGT	chr6:153493262	+	TGCACACACAGTGTCTATATTCACAGTGTACACACACACACACATTCACATTCGTGTGTGTGTATACACTGCACAC	1	25	1	21	21	44	chr6:153493252	+	GTGTCTATATTCACAGTGTACACACACACACACATTCACATT	chr6:153493225	-	TGTGTGTGCACACTGTGAATATAGACACTGTGTGTGCAGTGTCTGTGTGTGTGTACAGTGTGA	3	118	0	0	0	42.6667	Micro-homology: 10bp homology found! (TGCACACACA)
chr6	154923884	chr6	154923936		chr6:154923884	-	GTAATACATCCCAAACGGAATAAGATGTGATTA	chr6:154923936	+	CAGGCAAATGATTATTCTCCTAATCACATCTTATTCCGTTTGGGATGTATTACACAGTGCTTACAATG	1	33	0	0	0	44	chr6:154923936	+	CAGGCAAATGATTATTCTCCTAATCACATCTTA	chr6:154923884	-	GTAATACATCCCAAACGGAATAAGATGTGATTAGGAGAATAATCATTTGCCTGACACTCCAATTCCAACCCCA	2	61	2	24	13	44	Blunt-end joining
chr6	158069513	chr6	158069547		chr6:158069513	+	TGCACAGATGGCCTTGGAATATATGCTTGGATTTTTTTT	chr6:158069543	-	GTGGTGCTACTGCAAAACTAGAACTTGATCATTTTCTAGCTTTAGCCTAGAAACTTGGGAGC	1	39	2	32	21	44	chr6:158069547	-	TGCTACTGCAAACCTAGAACTTGATCATTTTCTAGCT	chr6:158069517	+	CCACTGCACAGATGGCCTTGGAATATATGCTTGGATTTTTTTTTTCTTGAATTCTTTTTACCTC	1	37	0	0	0	44	Micro-homology: 4bp homology found! (GTGG)
chr6	158535721	chr6	158535748		chr6:158535721	-	TATAAAATGAGATAATACATTCAAGGAAGAAACTTTTTCTTC	chr6:158535748	+	TTCCTTGAATGTATTATCTCATTTTATAATTTGTATATAATTGTGTTTAGACTATTCAT	1	42	0	0	0	44	chr6:158535748	+	TTCCTTGAATGTATTATCTCATTTTATAATTTG	chr6:158535721	-	TATAAAATGAGATAATACATTCAAGGAAGAAACTTTTTCTTCTTCNCTGTGTAACTGATGTTAATATAACCCCAA	2	59	1	3	3	44	Blunt-end joining
chr6	162746172	chr6	162746173		chr6:162746172	-	CAGCCAAATAATGGGTTA*GCTAGAGCCCTCATGCCACAGCTCC	chr6:162746173	+	GCACTAATAAAGTTGTTGAAAACATTTCCTTCTGAAATCAGTCATTTAATTTTAAAAT	1	25	2	35	22	22	chr6:162746173	+		chr6:162746172	-		0	0	2	39	21	44	short SC cluster
chr6	163560414	chr6	163560430		chr6:163560414	-	GTA*CCTAATAAGGTACATTTATAGGTTCTGGGAGTTAGGANNTNNNANGAGCACA	chr6:163560430	+	AAATGTACCTTATTAGGATAAGGGTCTTTGCAAATGTGATTAAGTTAAGGATC	2	97	0	0	0	34	chr6:163560430	+	TAC*AAATGTACCTTATTAGGATAAGGGTCTTTGCAAATGTGATTAAGTTAGATCGGAAGAGCGTC	chr6:163560414	-	CCTAATAAGGTACATTTATAGGTTCTGGGAGTTAGGACCTGACATCTTTCTGACCATGGGTCAACCTGTGTGATT	3	128	0	0	0	26.6667	Inserted sequence: GTA
chr6	165169325	chr6	165169324		chr6:165169325	-	AAGACCAAGATAATTATAGAT*TATCCAAGACCAGTGTTATCTCTATATTTCT	chr6:165169324	+	GGTCATTCTATAATCTGTCATGGTTGTGGTAAAGGAAAGGAAAAACAAA	1	31	1	24	24	22	chr6:165169324	+		chr6:165169325	-		0	0	2	21	17	42.5	short SC cluster
chr6	22670190	chr7	105967895	translocation	chr6:22670190	+	G*ATCACTAATTCAAGCCAGGCCACTGAAACACCTA	chr7:105967895	+	GAGACTGACTTGAGTCTTATACCAAAGTCCAAATTCCCTGGGAAGAGAACAATTGATCCATTTTAG	1	34	2	38	21	44	chr7:105967895	+	C*GAGACTGACTTGAGTCTTATACCAAAGTCCAAATTCCCTGGGAAGAGAACAATTGATCCATTTTAGATCCGGC	chr6:22670190	+	ATCACTAATTCAAGCCAGGCCACTGAA	1	73	0	0	0	44	Inserted sequence: G
chr6	23783942	chr7	41542336	translocation	chr6:23783942	-	G*TTGTTGTTGACAAGTCGTGACAAACTATTTTTGGACTCATTTGTAGAGATCGG	chr7:41542336	+	AAAAACTCACAAATAATATTATA	2	99	0	0	0	43	chr7:41542336	+		chr6:23783942	-		0	0	2	14	8	44	short SC cluster
chr6	18147337	chr9	93900872	translocation	chr6:18147337	-	GGCC*CATACATTCTTTTTTCTTTCCTGCTCAGTGGTCAAAGTTCTCAACATTCA	chr9:93900872	+	GGGCGCGGTGGCTCACACCTGTAATCCCAGCACTTTGGGAGG	1	50	0	0	0	44	chr9:93900872	+		chr6:18147337	-		0	0	2	35	22	44	short SC cluster
chr7	110602	chr7	110503		chr7:110602	-	CACCTACTGTATCCCAGTGCTGCTTTCAGTGCTGT	chr7:110503	+	TGTCCAAGGCAGCAATCCCATCTTCCAGACACCAGGCCGAGAGTTCTGGAGCCCGAACACAGGCGT	1	35	1	18	18	41	chr7:110503	+		chr7:110602	-		0	0	3	33	18	44	short SC cluster
chr7	128727	chr7	128726		chr7:128727	+	CTTACCACCTGGCT*GATGCTTGGCTGTGAGTGAAATTCCTAG	chr7:128726	-	TCTGGGATCCTTGGTCCAGGGTGAGTGCAGCAAGATGGGAAAGGGCACAGCCTGGCAGC	1	28	1	2	2	22	chr7:128726	-		chr7:128727	+		0	0	2	24	12	42.5	short SC cluster
chr7	287626	chr7	287606		chr7:287626	+	TGGGTTCAGGCTGTTCTAGATAGCTGAAATGGTGGAAAA	chr7:287606	-	ATCTAGAACAGCCTGAACCCANAAAGGGCTTTTTATGAAAAGAAAGACGGGGAGGGTCATTAG	2	77	0	0	0	44	chr7:287606	-		chr7:287626	+		0	0	2	29	17	44	short SC cluster
chr7	865929	chr7	865952		chr7:865929	-	GTTTGACAACCCTGGTCTGGGGTGCTTAAGGATGAGCGAAGATGAGGATTGAGATCGGAAGAGCACACG	chr7:865952	+	CACCCCAGACCGGGGTTGTCAAACGGCAGCTAGCCTGACATCAGGCAGTTCGTTTCTTTGTTCTTTCTTTCTTAT	4	177	1	1	1	43.25	chr7:865952	+	CACCCCAGACCGGGGTTGTCAAACGGCAGCTAAGATCGGAAGAGCGTCGT	chr7:865929	-	GTTTGACAACCCTGGTCTGGGGTGCTTAAGGATGAGCGAAGATGAGGATTGAGCGAGCATGTGTGTCTG	2	82	1	14	14	29	Blunt-end joining
chr7	1476982	chr7	1477003		chr7:1476982	-	TTAAGTACCTTGGCTGAGGACACACAGCCAGGAGG	chr7:1477013	+	CCTGGCTGTGTGTCCTCAGCCAAGGTACTTAACCTTGCTGTGCTTGGGTTTCATCCTCTGCAAAGTGAGGA	4	130	3	21	9	44	chr7:1477003	+	TGTCCTCAGCCAAGGTACTTCACCTTGCTGTGCTT	chr7:1476972	-	CACAGCCAGGTTAAGTACCTTGGCTGAGGACACACAGCCAGGAGGTGGGAGATTTGAAACTCAAAC	1	35	0	0	0	42	Micro-homology: 10bp homology found! (CCTGGCTGTG)
chr7	4081264	chr7	4082298		chr7:4081264	+	TGGCTGCTGGGGGTTGGCAGTCAGGAGGGGTGAACAGGAGGAGCACGGGGGTTTTGAGGGCAAGGA	chr7:4082297	-	CGGGAGGCCACGCTGCACACTTGAAACCCCTTTTGCCTTGACTTTTCTGCA	2	116	0	0	0	43	chr7:4082298	-	GGGAGGCCACGCTGCACACTTGAAACCCCTTTTGCCTTGACTTTTCTGCAGCATAGTTGGACTAAG	chr7:4081265	+	GTGGCTGCTGGGGGTTGGCAGTCAGGAGGGGTGAACAGGAGGAGCACGGGGGTTTTGAGGG	4	201	0	0	0	44	Micro-homology: 1bp homology found! (C)
chr7	7404856	chr7	7404884		chr7:7404856	-	CGCAGTCAAATGTTTGTTTCTATTCTTGT	chr7:7404886	+	TAACAAGAATAGAAACAAACATTTGACTGCGTACTCACCACCCAGAAGTAACCAATGTTTCCATTTGTTCAT	2	58	0	0	0	44	chr7:7404884	+	ACAAGAATAGAAACAAACATTTGACAGCGTACTCACCACCCAGAA	chr7:7404854	-	TACGCAGTCAAATGTTTGTTTCTATTCTTGTTAATAAATCTTAAATCTGCAAACAC	1	45	0	0	0	44	Micro-homology: 2bp homology found! (TA)
chr7	9713682	chr7	9713683		chr7:9713682	-	TCATCTTTTTTTTTA*TCCTGTGTTCCCCCGACCACTCACCAAAT	chr7:9713683	+	GAGTGATTATCACCTCAAATTGATATGCCACCACCAACGTGCCAGCCTGATTTCATA	1	29	1	3	3	22	chr7:9713683	+		chr7:9713682	-		0	0	3	11	6	44	short SC cluster
chr7	9995541	chr7	9995576		chr7:9995541	+	TCAAAACTGGGTACGTAGAATTCGACTAGTGTGATTAAAGATCGGAAGAGCACACG	chr7:9995576	+	TAATTTTCTTTGTCTTCCCCACTCAAAGCTGTTTA	2	94	1	20	20	33	chr7:9995576	+		chr7:9995541	+		0	0	2	26	13	40	short SC cluster
chr7	9995545	chr7	9995574		chr7:9995545	-	ACAGCTTTGAGTGGGGAAGACAAAGAAAATTATCAAAACTGGGT	chr7:9995574	-	TTAACATTTATTGAGTACATGAACTCTGATAGATATTAATTGACACAACTAACCTAG	1	44	1	12	12	24	chr7:9995574	-		chr7:9995545	-		0	0	2	19	10	15.5	short SC cluster
chr7	11919708	chr7	11919729		chr7:11919708	-	CAGAGTAGAATGATGGTTACCAAAGGCTGGGAAGGGTAATGGTGGG	chr7:11919729	+	TGGTAACCATCATTCTACTCTGTATCTCCATGAGTTCAGTTGTTTTAATTTTTGG	1	46	1	20	20	39	chr7:11919729	+		chr7:11919708	-		0	0	2	30	23	28.5	short SC cluster
chr7	13241589	chr7	13241637		chr7:13241589	+	TTCAGGGGTACAAGTACAGGTTTGTTACATAGGTAAACC	chr7:13241635	-	CTCCTCCACAGACAAAATAAATTGGAGTCTCTGTCATGAAGCTTTGGATTGTTATTGTTTTT	1	39	1	23	23	32	chr7:13241637	-	CCACCACAGACAAAATAAATTGGAGTCTCTGTCATGAA	chr7:13241591	+	AGTTCAGGGGTACAAGTACAGGTTTGTTACATAGGTAAACCTGTGTCATGGGGGTTTGTTATACAGATTATTT	2	66	0	0	0	44	Micro-homology: 2bp homology found! (CT)
chr7	13663460	chr7	13663193		chr7:13663460	-	TTCCAATGATAATTTTGTATGAGAGTTACTGGTTCAGTTGAAATT	chr7:13663193	+	ATTTCATTCAACATTATTGTTATCTTTCAATCATAAAATTGATTTCTGAAAGACCACAATAGATATAT	2	78	2	28	24	44	chr7:13663193	+		chr7:13663460	-		0	0	2	32	19	42.5	short SC cluster
chr7	14111715	chr7	14111851		chr7:14111715	+	GGAATTAAATAGGGGATATCATCAGAGATTCTATAGCCATTGAAAGAAT	chr7:14111848	-	TGACTTCTGCCCTTTATGATTTTCTTCCTTCCATCTTTTTATGGGCTTTTTG	1	49	0	0	0	44	chr7:14111851	-	CTTCTGCCCTTTATGATTTTCTTCCTTCCATCTTTTTA	chr7:14111718	+	TCAGGAATTAAATAGGGGATATCATCAGAGATTCTATAGCCATTGAAAGAATAATGAGGCCGGGCACGGTGGCT	2	65	0	0	0	44	Micro-homology: 3bp homology found! (TGA)
chr7	14451264	chr7	14451434		chr7:14451264	+	TGGTTGTTATGATCCTATTATGCAGAAATTTAAGCTAAAACTCATGGAGTAA	chr7:14451431	-	TCTGTATACAAAGATGTTAACCAAAGTATCATCTCTAACAGTAAAATATAGGGGCATTGGTTTAATACATTATGTC	3	112	0	0	0	43	chr7:14451434	-	GTATACAAAGATGTTAACCAAAGTATC	chr7:14451267	+	AGATGGTTGTTATGATCCTATTATGCAGAAATTTAAGCTAAAACTCATGGAGTAAAATAAATTACTGAGATTAC	1	27	0	0	0	44	Micro-homology: 3bp homology found! (TCT)
chr7	14759064	chr7	14759103		chr7:14759064	+	TGGGTAAGACAGAACTAACAAGTTACTGTGAACATATTTC	chr7:14759103	-	CTGAAGATAAACCTCAATTATCCCTTGAGGGATATATGACATTTTTAGAGGTATTTGGGAG	1	40	1	21	21	44	chr7:14759103	-	CTGAAGATAAACCGCAATTATCCCTTGAGGGATATATGAC	chr7:14759064	+	TGGGTAAGACAGAACTAACAAGTTACTGTGAACATATTTCGGTTAGATTATCACCAGACAGGTAATA	2	74	0	0	0	44	Blunt-end joining
chr7	15586756	chr7	15586801		chr7:15586756	+	ATGATGCACAGGAAAGGCTCTTGAAACAAAAAATTACTTGG	chr7:15586801	-	ACCCTTCCTTCTCACCGCAGCTATGACTACAAAAATGTCTCCAGATACTTCCAAGTGTTT	1	41	1	2	2	44	chr7:15586801	-		chr7:15586756	+		0	0	2	19	16	43	short SC cluster
chr7	21926281	chr7	21926285		chr7:21926281	-	GCAGACAGTCC*CTCCCCTAGCTCTGGCCTGTGGCTG	chr7:21926285	+	GGGAGCTCCTCGCGGGCCCCTTGCCCTCCACCATCATTCGGAGAAATCAGCCCCTGTAAAGGTCG	1	25	1	2	2	22	chr7:21926285	+		chr7:21926281	-		0	0	3	20	9	44	short SC cluster
chr7	22711802	chr7	22711817		chr7:22711802	-	TGTAC*CCCTTGCACATTTAAAGTTCTTCCAATGGAAAAAAATGGGAGACCTGCCAGATCACCCTTCAGAG	chr7:22711817	+	TTTAAATGTGCAAAGGCAGGTTTCCCTTTGATATTTAGTTTCCCCTGA	2	110	4	45	17	43	chr7:22711817	+	GGGGTACA*TTTAAATGTGCAAAGGCAGGTTTCCCTTTGAT	chr7:22711805	-	TTGCACATTTAAAGTTCTTCCAATGGAAAAAAATGGGAGACCTGCCAGATCACCCTTCAGA	1	32	1	18	18	28	unequal distances of realigned breakpoint to anchor breakpoint: 0 v 3
chr7	25011396	chr7	25011374		chr7:25011396	-	TTAGCCTGGCACATGGAGAGCGCCCAACAGCT	chr7:25011374	+	GTTAGATCTTATCACTTAGGAAGTGGTTACTATCATTCCAGTTTATCACTGATAAAACAGAGGCTAGCG	1	32	0	0	0	44	chr7:25011374	+		chr7:25011396	-		0	0	2	22	20	44	short SC cluster
chr7	25284264	chr7	25284274		chr7:25284264	-	GTGGGGACAGTCAGTTGTGGAATGTT	chr7:25284274	+	ACTTTCCCCACACTTACCCTGAAAGGGGCTACAGGGAGAACTCTGATGGTCAAGGGTTAGAGTCTGTGAGCTCTG	1	26	2	32	20	44	chr7:25284274	+		chr7:25284264	-		0	0	2	18	16	43	short SC cluster
chr7	25958175	chr7	25958117		chr7:25958175	+	AAACA*GAGATTTTCTGTTCCTTCATGATTCAGAAACAGA	chr7:25958117	-	CTGAATCATGAAGGAACAGAAAATCTCTGTTTCTGAATCATGAAGAAACAGAAAATCTCAAT	1	34	2	17	9	28	chr7:25958117	-		chr7:25958175	+		0	0	2	15	12	41	short SC cluster
chr7	25959859	chr7	25959920		chr7:25959859	-	AAATAATAGAAAAATCAAACTCCATCAAATTAAAAACTTCTGTGTATT	chr7:25959926	+	TCTTTTGATTCTATCATTTAATACACAGAAGTTTTTTAATTTGATGGAGTTTG	1	48	0	0	0	44	chr7:25959920	+	GATTCTATCATTTAATACACAGAAGTTTTTTAATTTGA	chr7:25959853	-	AAAAGAAANTAATAGAAAAATCNAACTCCATCAAATTNAAAAACTTCTGTGTATTAAATGATAGAATCAAA	2	67	2	41	29	44	Micro-homology: 6bp homology found! (TCTTTT)
chr7	27533579	chr7	27533601		chr7:27533579	+	TGTGTGGAATTGTAGACTGCATTTTTCTTC	chr7:27533601	-	CCAAAGCATCAACAAGATCATATTTTAATCTGCCTTTTGCCTGCCTCTCATTTGTATTGGTGAGAGCTACAGCTAC	2	55	1	14	14	44	chr7:27533601	-		chr7:27533579	+		0	0	2	36	19	44	short SC cluster
chr7	27864759	chr7	27864780		chr7:27864759	+	TTAAAAGAATATGACACCATGTAAC	chr7:27864780	-	GATCTATTACTAATAGTGAAATGCCTAACATTGGATATTTCAAGTTCTTGTCTTGCTTTTCTTTTTCCCAGTAGCT	1	25	0	0	0	44	chr7:27864780	-		chr7:27864759	+		0	0	2	26	16	44	short SC cluster
chr7	29550780	chr7	29550805		chr7:29550780	-	AAACAGTAGGTATTGAGATTTTTATTTTTCTACCTTATAAGAGATC	chr7:29550806	+	AAATAAAAATCTCAATACCTACTGTTTATACAGTCCTCCGTTTGCTTCTTTTCAC	1	46	1	17	17	44	chr7:29550805	+	AATAAAAATCTCAATACCTACTGTTTATACAGTCCTCCGTTTGCTTCTTTTCACAGATC	chr7:29550779	-	TAAACAGTAGGTATTGAGATTTTTATTTTTCTACCTTATAAGACATACAATAAGACATACAATATTGTTGCT	3	123	2	16	10	44	Micro-homology: 1bp homology found! (A)
chr7	32489390	chr7	32489408		chr7:32489390	-	CACACACACACACACACACACAGAAACGTAGTGG	chr7:32489411	+	TGTGTGTGTGTGTGTGTGTGAGTTTCATGTAACAATAGGAAACTAAAACACAGGATGAGAGTAGCTT	1	34	0	0	0	33	chr7:32489408	+	GTGTGTGTGTGTGTGTGTGTTTCATGTAACAATAGGAAACTAAAAC	chr7:32489389	-	ACACACACACACACACACACACAGAAACGTAGTGGTTTAAAACTACAATGATTTA	1	46	0	0	0	40	unequal distances of realigned breakpoint to anchor breakpoint: 3 v 1
chr7	33475140	chr7	33475145		chr7:33475140	-	GAAAGGAACTAAA*TCTATTAAGTATGCAGCACTCAGAAAAGTAATG	chr7:33475145	+	AATAGAGTCCTTGGTCTAGCCTTAACCTTCCACATATTTTACATACAAGGATAAG	1	33	1	23	23	24	chr7:33475145	+	TTTAGTTCCTTTC*AATAGAGTCCTTGGTCTAGCCTTAACC	chr7:33475140	-	TCTATTAAGTATGCAGCACTCAGAAAAGTAATGCCTTCAAAAATGTTTTTGTCTTCTCCTTG	2	53	1	7	7	22	Inserted sequence: GAAAGGAACTAAA
chr7	36071061	chr7	36071062		chr7:36071061	-	AAGAGTGCATCGCATG*GCTAAAGCACAATGACAGGTAGGGT	chr7:36071062	+	GCTGGTCTCAACACTCCTACCCTGTTTGATGCACCCCTCAAACAGGTGTGTGGCTTTCTC	1	25	0	0	0	22	chr7:36071062	+	CATGCGATGCACTCTT*GCTGGTCTCAACACTCCTACCCTGTT	chr7:36071061	-	GCTAAAGCACAATGACAGGTAGGGTTATTGTTTCTGACTTACAGATGAGGTAAATGAGC	1	26	2	35	22	22	Inserted sequence: AAGAGTGCATCGCATG
chr7	37886730	chr7	37886720		chr7:37886730	+	TTTTTCTCTTTTCTTTCCTTCCTCCCTC	chr7:37886720	-	AAAGAGAAAAAGAAAGAAAGAGAAAGAAAGAAAAAGAAGAGGAAGAAGAAGAAGAGGAAGAGGAAGAAGAAGA	1	28	0	0	0	11	chr7:37886720	-		chr7:37886730	+		0	0	2	19	14	27.5	short SC cluster
chr7	37998507	chr7	37998823		chr7:37998507	+	ATGTGCAAAATGCCAGGGTTCATGAGAGATGTATTTAT	chr7:37998823	-	AACATTTTTAAGATAGAGAAAATAAAAGTAGTATCAACCTCAATCTACATCAGTGAGCACTTGTTTTGTGTCACA	2	64	1	24	24	44	chr7:37998823	-		chr7:37998507	+		0	0	2	33	18	30.5	short SC cluster
chr7	39380342	chr7	39380409		chr7:39380342	+	TATCCATTCCTTCTCAATAGGTAGGTTATAGATGAGCTCTCATGGTT	chr7:39380408	-	GTGTCTTTAAAATAAATTAGCTTCAAAACATAATGACTGTGATGTCATCATATCAGATCCAGAAATTAATAAC	3	104	0	0	0	44	chr7:39380409	-	TGTCTTTAAAATAAATTAGCTTCAAAACATAATGACTGTGATG	chr7:39380343	+	CTATCCATTCCTTCTCAATAGGTAGGTTATAGATGAGCTCTCATGGTTAGCCTGAAATATCTATTTATGAA	4	137	4	69	23	44	Micro-homology: 1bp homology found! (G)
chr7	42586741	chr7	42586772		chr7:42586741	+	ATTTGTGTAAATGGGAAAATTTGAAGCCATGTTAG	chr7:42586770	-	ACCAGCGTGCCCAAAGCGGGTCTTTCTCCTTGTCTTTTCTCATTCTTAGAGGATTCATTTCCTTTT	1	35	1	4	4	44	chr7:42586772	-	CAGCGTGCCCAAAGCGGGTCTTTCTCCTTGTCTTTTC	chr7:42586743	+	GTATTTGTGTAAATGGGAAAATTTGAAGCCATGTTAGGTTTTCTAGGACTCCAGTNGGTTACATATTATGGTCTGT	2	62	1	3	3	44	Micro-homology: 2bp homology found! (AC)
chr7	49927167	chr7	49927210		chr7:49927167	-	GTCTATATGATAATCAGATGTCAATGGCAGATGTC	chr7:49927217	+	ACAAATGGAAACCNTTGACATCTGCCATTGACATCTGATTATCATATAGACACAAATGAAATGATACTCTGAAA	2	62	2	14	8	31.5	chr7:49927210	+	GAAACCATTGACATCTGCCATTGACATCTGATTAT	chr7:49927160	-	CATTTGTGTCTATATGATAATCAGATGTCAATGGCAGATGTCAATGGTTTCCATTTGTACAGGATTC	2	69	0	0	0	44	Micro-homology: 7bp homology found! (ACAAATG)
chr7	49941467	chr7	49941509		chr7:49941467	-	CTGTTNGCT*AACANTGTTTGCTAACACTGTTAGCTA	chr7:49941509	+	TGTTAGCAAACAGTGTTAGCTAACAGTGTTAGCAAACAGTGTTCATATTTATCTGAGTCTATTTCT	2	53	2	24	15	22	chr7:49941509	+	AGCTAACAG*TGTTAGCAAACAGTGTTAGCTAACAGTGAT	chr7:49941467	-	AACACTGTTTGCTAACACTGTTAGCTAACACTGTTTGCTAACAGAGTAAACATAGTACAATG	1	30	1	22	22	9	Unequal inserted sequence: CTGTTNGCT v CTGTTAGCT
chr7	50104770	chr7	50106076		chr7:50104770	+	AGTTTATGATAAAAATTAAAAAATAGGAGCATACTCACAAAAATAGACACAAATATCAAAGAAATGTGGACATAA	chr7:50106075	-	GTGTGGGCATTTTTCTAGAGATTTCT	1	75	2	12	9	39	chr7:50106076	-	TGTGGGCATTTTTCTAGAGATTTCTTCCCTTTTAGTATAGGCAGAAATGGTAAAAACATT	chr7:50104771	+	CAGTTTATGATAAAAATTAAAAAATAGGAGCATACTCACAA	1	60	0	0	0	37	Micro-homology: 1bp homology found! (G)
chr7	50128432	chr7	50128482		chr7:50128432	+	TTTTTAAAGAGCCTAAGCTATTTTACTTTCAC	chr7:50128481	-	AGAGAAGTGAGTATTATCCCACCCTAAAAAGGAATGAAGTATTGATGCACTCTATAACATGGCTGAACC	1	32	0	0	0	44	chr7:50128482	-	GAGAAGTGAGTATTATCCCACCCTAAAAAGGAATGAA	chr7:50128433	+	TTTTTTAAAGAGCCTAAGCTATTTTACTTTCACACCAGCAATGTATGAGGGTTCAGATTTTCCA	2	74	2	23	12	44	Micro-homology: 1bp homology found! (A)
chr7	50655288	chr7	50655287		chr7:50655288	+	ATAAACCCTTATGTCCA*AAGGCTGAGTATGAGAGTTTCAAGAACT	chr7:50655287	-	TTACTTTTGTTTTGTCCTGGTAGCATCCAACACAGCCCTTGTGGACTTCCCTGCCTA	2	55	1	4	4	22	chr7:50655287	-		chr7:50655288	+		0	0	2	13	12	30.5	short SC cluster
chr7	54253029	chr7	54253068		chr7:54253029	+	CATTTTCTGACCCAGTTAGCCCTGTATACCCCTCCTATGGTAT	chr7:54253066	-	TTAGAGTTTTGAGTACAGCTTGAATTATTTAGTCATTTTTCAGCTTCTTCATACCAAGCAGAATAAGTGAATT	2	71	2	30	19	44	chr7:54253068	-	AGAGTTTTGAGTACAGCTTGAATTATTTAGTCATTTTTCAGCTTCTTCA	chr7:54253031	+	AACATTTTCTGACCCAGTTAGCCCTGTATACCCCTCCTATGGTATTCCCGGAGTCCCCTCGCAGCCCTCCT	2	79	1	19	19	44	Micro-homology: 2bp homology found! (TT)
chr7	54668973	chr7	54669540		chr7:54668973	+	GGCAAGCAGGCGAGGTGAACAGGGATGTGATAGGTTACTCAAGCAGTTT	chr7:54669540	-	GGACAAATGTTTGATTTGAGTCCCTAGAATCTCAGCCGCATTAGATTCAGAGGTTTTATGCCCAAGC	2	83	0	0	0	42.5	chr7:54669540	-		chr7:54668973	+		0	0	2	13	12	44	short SC cluster
chr7	54734021	chr7	54734047		chr7:54734021	-	GGACTTTGTGCTCTTAAGCTGTTCAGTTTTCTCCTGAG	chr7:54734052	+	AGAAAACTGACCAGCTTAAGAGCACAAAGTCCAGAAATTTGGGTTCTTGAAGGGCTGGACATT	1	38	0	0	0	42	chr7:54734047	+	ACTGACCAGCTTAAGAGCACAAAGTCCAGAAATTTG	chr7:54734016	-	TTTCTGGACTTTGTGCTCTTAAGCTGTTCAGTTTTCTCCTGAGCTCTGTGCTTTCTTTGAATAGC	1	36	0	0	0	44	Micro-homology: 5bp homology found! (AGAAA)
chr7	55021518	chr7	55021563		chr7:55021518	+	TGTC*ATGAGACAAAGAAATTATACATCCTTACAAACCTTTGTGGGATATTTTATTTGTAGCTAGA	chr7:55021563	-	AAGGACTAAATGAACAGCATTGTTCTATATAGAAATGCTAAAATCTGAAATAAAT	2	103	2	14	10	44	chr7:55021563	-	GACA*AAGGACTAAATGAACAGCATTGTTCTATATAGAAAT	chr7:55021518	+	ATGAGACAAAGAAATTATACATCCTTACAAACCTTTGTGGGATATTTTATTTGTAGCTAGA	1	36	1	18	18	42	Inserted sequence: TGTC
chr7	67113327	chr7	67113453		chr7:67113327	+	GCATTTATTGAAGTCCTCATTTGGATCTGGATTTGTCTAA	chr7:67113453	-	CTACTGGATAATATCTGCAGTAGTGAAGAATTTTAATTCTAGATGAATTCCAATACTTTCG	1	40	0	0	0	44	chr7:67113453	-	CTACTGGATAATATCTGCAGTAGTGAA	chr7:67113327	+	GCATTTATTGAAGTCCTCATTTGGATCTGGATTTGTCTAAAAGGGGAAAAAGAGTCCTAGATTTGTTTTGTTTT	1	27	1	18	18	44	Blunt-end joining
chr7	68106886	chr7	68106895		chr7:68106886	-	AA*AAAAAGAAAAGAGAACTAGAAATAG	chr7:68106895	+	TTTTCTTTTTGTAAATTATTTTATTTCTTCCATGATGACTTAGAGGGACTGTCTTCAAACAAGTACAACTATTT	1	25	0	0	0	36	chr7:68106895	+		chr7:68106886	-		0	0	2	11	8	44	short SC cluster
chr7	73813445	chr7	73813461		chr7:73813445	-	TGCTGGAGGATGGAGTTTGTGCAGGAG	chr7:73813468	+	CTGCCCAAACTCCATCCTTCAGCACTGCCCAGTCCTGCCTGCTCTGACCCTCCAAACCACCTCCCAACAAAACC	1	27	0	0	0	24	chr7:73813461	+	AACTCCATCCTTCAGCACTGCCCAGTCCTGCCTGCTCTGA	chr7:73813438	-	TGGGCAGTGCTGAAGGATGGAGTTTGTGCAGGAGCGAGGAGGCTGGCGGGCCTTGGGGCAG	1	40	1	18	18	44	Micro-homology: 7bp homology found! (CTGCCCA)
chr7	79420457	chr7	79420502		chr7:79420457	-	GAGATCAGCCTGATCTCTCTTTTGTGAGACCCTGTCTCTACAAAAGT	chr7:79420503	+	ACTTTTGTAGAGACAGGGTCTCACAAAAGAGAGATCAGGCTGATCTCAAACTCCTGGGCTCA	2	86	0	0	0	42	chr7:79420502	+	CTTTTGTAGAGACAGGGTCTCACAAAAGAGA	chr7:79420456	-	TGAGATCAGCCTGATCTCTCTTTTGTGAGACCCTGTCTCTACAAAAGTAAACAATAAATAAAATAAATAAGTTT	2	58	0	0	0	34.5	Micro-homology: 1bp homology found! (A)
chr7	86975144	chr7	86975158		chr7:86975144	-	AGGGA*TAAGTCGTGCAGAACCGCAAAGGTGCCTGGATTTGGTGGGGGAGTAGTGTCATCAAGATCGGAA	chr7:86975158	+	GTTCTGCACGACTTAACTTTCCCCCGCCCCCGAGTTGAAGGATTAGGGGAGGGA	2	106	0	0	0	42	chr7:86975158	+	TCCCT*GTTCTGCACGACTTAACTTTCCCCCGCCCCCGAGATCGGAA	chr7:86975144	-	TAAGTCGTGCAGAACCGCAAAGGTGCCTGGATTTGGTGGGGGAGTAGTGTCATCA	1	41	0	0	0	28	Inserted sequence: AGGGA
chr7	94312065	chr7	94312074		chr7:94312065	-	GAATTCTAAAAGTTTTAGAAGAAAATATGAAAAAATATCTGTATGATATCAGGATAGGGAAAAAATTCTTAAAACAT	chr7:94312074	+	TTTAGAATTCTGAAGTTTGATTTT	1	77	0	0	0	44	chr7:94312074	+		chr7:94312065	-		0	0	2	30	18	39	short SC cluster
chr7	100618941	chr7	100618936		chr7:100618941	+	GTGCCCCTCCAGCCCTAAGCT*CCCTCTCGTAGCTCCAGCAGCAGATTGGGCTGTGGCCAT	chr7:100618936	-	AGAGAGGGCCTCCGGGGCCCTTCCACCTGGGCTGATGAGGGTACAGGG	2	71	1	20	20	23	chr7:100618936	-		chr7:100618941	+		0	0	2	32	20	41	short SC cluster
chr7	102085533	chr7	102085610		chr7:102085533	-	ATGCCTCCTTTCCACAGCTTCCCTCCTCACCCT	chr7:102085611	+	GAGCCGGCGTCTCTAAAGCTCGGGAAAGGTGACGGAAGTGAGGCCGAGGGTGAGGAGGGAAGCTGTGG	1	33	1	18	18	44	chr7:102085610	+	AGCCGGCGTCTCTAAAGCTCGGGAAAGGTGACGGAAGTGAGG	chr7:102085532	-	CATGCCTCCTTTCCACAGCTTCCCTCCTCACCCTCGGCCTCACTTCCGTCACCTTTCCC	1	42	1	19	19	42	Micro-homology: 1bp homology found! (G)
chr7	102487203	chr7	102487196		chr7:102487203	+	AGGAACGATTC*TTAAGCTTCCTTAGTACAACACTGGGGTATTATTT	chr7:102487196	-	AAGCTTAATGGACATGACCAAAGTGCCTGAACTTTGGGACAGCCACAGGCCACCTAT	2	68	2	12	9	28	chr7:102487196	-		chr7:102487203	+		0	0	2	18	14	33	short SC cluster
chr7	104023389	chr7	104023394		chr7:104023389	-	AAAGGCCTTTAAATTACTTT*ACTGTTCACAGTAGTCCTGAGAGATAAGTACATTAT	chr7:104023394	+	AAGAGTGACTGGCATGCAACAAGTATGCAATAGGCATTTTGATTA	1	36	1	22	22	22	chr7:104023394	+	AAAGTAATTTAAAGGCCTTT*AAGAGTGACTGGCATGCAACAAGTATGCAATAGGC	chr7:104023389	-	ACTGTTCACAGTAGTCCTGAGAGATAAGTACATTATTTGCCCCCATTTGCAGAT	2	62	0	0	0	23	Inserted sequence: AAAGGCCTTTAAATTACTTT
chr7	117385683	chr7	117385675		chr7:117385683	+	C*TTTTGTTATTAATCATTAATTGTTG	chr7:117385675	-	ATAACAAAAAGAAGAAAAAAATGCAGGATGCTCAACAAATGCAATAATATACACATGAAGATAATTTTTGCAAGT	1	25	2	43	23	41	chr7:117385675	-		chr7:117385683	+		0	0	2	36	21	44	short SC cluster
chr7	118263454	chr7	118263491		chr7:118263454	+	AAACAATTCAATCATCAAGCTACAAAAGTTAATCTGAA	chr7:118263491	-	TATATATACACACACATAGAGAGAGAGAGAGAGGCTTTAATATTTCTTAAATTTTATTTTTAA	1	38	0	0	0	44	chr7:118263491	-		chr7:118263454	+		0	0	2	30	24	27.5	short SC cluster
[truncated: 162 more rows]
